# Supplementary material for: The role of MORC3 in silencing transposable elements in mouse embryonic stem cells
Source: Epigenetics Chromatin. 2021 Oct 27;14:49. doi: 10.1186/s13072-021-00420-9 (PMC8555065; doi:10.1186/s13072-021-00420-9)
Supplement: Supplementary file 3 — Additional file 3: Table S2. Whole exome sequencing result. [file 13072_2021_420_MOESM3_ESM.xls]

## Sheet: SNPs
chrom	position	ref	var	normal_reads1	normal_reads2	normal_var_freq	normal_gt	tumor_reads1	tumor_reads2	tumor_var_freq	tumor_gt	somatic_status
chr16	42955809	C	T	69	21	23.33%	C	56	45	44.55%	Y	Somatic
chr16	45104720	G	T	3	0	0%	G	1	2	66.67%	K	Somatic
chr16	45353112	C	T	15	3	16.67%	C	3	5	62.5%	Y	Somatic
chr16	45353157	C	T	31	0	0%	C	8	4	33.33%	Y	Somatic
chr16	45527869	T	C	18	6	25%	T	3	8	72.73%	Y	Somatic
chr16	48218657	C	A	32	5	13.51%	C	30	14	31.82%	M	Somatic
chr16	48218662	A	G	31	8	20.51%	A	27	18	40%	R	Somatic
chr16	48218764	A	T	34	12	26.09%	A	19	24	55.81%	W	Somatic
chr16	48218773	G	C	35	12	25.53%	G	19	25	56.82%	S	Somatic
chr16	49298139	G	A	22	5	18.52%	G	12	10	45.45%	R	Somatic
chr16	49298235	A	G	18	1	5.26%	A	15	7	31.82%	R	Somatic
chr16	53984958	A	G	53	17	24.29%	A	50	35	41.18%	R	Somatic
chr16	56323221	C	T	15	4	21.05%	C	8	13	61.9%	Y	Somatic
chr16	64761997	A	C	20	1	4.76%	A	12	8	40%	M	Somatic
chr16	64762102	A	T	23	3	11.54%	A	10	7	41.18%	W	Somatic
chr16	64762131	T	G	17	6	26.09%	T	3	8	72.73%	K	Somatic
chr16	87365533	G	A	4	0	0%	G	1	3	75%	A	Somatic
chr16	87365569	G	A	20	2	9.09%	G	2	3	60%	R	Somatic
chr16	87733224	C	G	15	1	6.25%	C	6	6	50%	S	Somatic
chr16	91619175	T	A	207	0	0%	T	120	82	40.59%	W	Somatic
chr16	93610357	A	C	46	9	16.36%	A	64	33	34.02%	M	Somatic
chr16	93854119	T	A	11	0	0%	T	12	14	53.85%	W	Somatic
chr16	96343610	A	T	55	15	21.43%	A	62	39	38.61%	W	Somatic
chr16	96383555	T	C	14	0	0%	T	4	2	33.33%	Y	Somatic
chr16	44833131	C	T	8	12	60%	Y	1	15	93.75%	T	LOH
chr16	44833500	C	T	18	23	56.1%	Y	70	29	29.29%	C	LOH
chr16	57411808	C	T	8	10	55.56%	Y	3	17	85%	T	LOH
chr16	59553723	G	A	4	5	55.56%	R	10	0	0%	G	LOH
chr16	89420131	G	A	310	183	37.12%	R	382	110	22.36%	G	LOH
chr16	95937703	C	A	28	18	39.13%	M	38	0	0%	C	LOH
chr16	42179076	C	G	0	16	100%	G	0	15	100%	G	Germline
chr16	43072539	T	G	0	27	100%	G	0	27	100%	G	Germline
chr16	43939229	G	A	0	69	100%	A	0	108	100%	A	Germline
chr16	43939327	A	G	0	126	100%	G	0	174	100%	G	Germline
chr16	43939340	C	G	0	112	100%	G	1	158	99.37%	G	Germline
chr16	43980978	G	A	0	18	100%	A	0	16	100%	A	Germline
chr16	44140102	A	G	0	25	100%	G	0	17	100%	G	Germline
chr16	44227033	A	G	2	54	96.43%	G	0	93	100%	G	Germline
chr16	44259483	T	C	0	22	100%	C	0	17	100%	C	Germline
chr16	44259588	A	G	0	71	100%	G	0	129	100%	G	Germline
chr16	44261749	C	A	0	98	100%	A	0	52	100%	A	Germline
chr16	44262180	T	C	0	43	100%	C	0	53	100%	C	Germline
chr16	44262255	G	A	0	27	100%	A	0	38	100%	A	Germline
chr16	44263390	G	A	0	16	100%	A	0	17	100%	A	Germline
chr16	44263502	A	G	0	22	100%	G	0	29	100%	G	Germline
chr16	44263537	C	A	0	16	100%	A	0	12	100%	A	Germline
chr16	44267903	G	A	1	117	99.15%	A	0	242	100%	A	Germline
chr16	44269954	A	G	0	5	100%	G	0	7	100%	G	Germline
chr16	44273749	G	A	1	25	96.15%	A	0	25	100%	A	Germline
chr16	44273807	C	T	0	75	100%	T	0	118	100%	T	Germline
chr16	44273858	G	A	0	63	100%	A	0	126	100%	A	Germline
chr16	44273882	A	G	0	49	100%	G	0	84	100%	G	Germline
chr16	44281657	T	A	0	83	100%	A	0	110	100%	A	Germline
chr16	44282054	G	T	0	40	100%	T	0	33	100%	T	Germline
chr16	44282078	A	G	0	25	100%	G	0	24	100%	G	Germline
chr16	44284286	T	C	0	32	100%	C	0	32	100%	C	Germline
chr16	44284313	G	C	0	55	100%	C	0	56	100%	C	Germline
chr16	44284507	A	G	0	15	100%	G	0	8	100%	G	Germline
chr16	44286334	T	C	0	13	100%	C	0	8	100%	C	Germline
chr16	44299915	G	C	0	106	100%	C	0	167	100%	C	Germline
chr16	44300040	G	A	0	62	100%	A	0	60	100%	A	Germline
chr16	44332340	C	A	0	29	100%	A	0	14	100%	A	Germline
chr16	44332345	T	G	0	32	100%	G	0	18	100%	G	Germline
chr16	44332352	T	C	0	30	100%	C	0	24	100%	C	Germline
chr16	44347534	A	G	0	26	100%	G	0	30	100%	G	Germline
chr16	44365903	A	C	0	26	100%	C	0	16	100%	C	Germline
chr16	44379421	C	A	0	48	100%	A	0	68	100%	A	Germline
chr16	44379441	T	C	0	37	100%	C	0	63	100%	C	Germline
chr16	44384923	T	G	0	27	100%	G	0	26	100%	G	Germline
chr16	44384927	G	A	0	25	100%	A	0	26	100%	A	Germline
chr16	44404758	A	G	0	59	100%	G	0	48	100%	G	Germline
chr16	44404833	T	C	0	65	100%	C	1	78	98.73%	C	Germline
chr16	44404918	T	C	0	37	100%	C	0	43	100%	C	Germline
chr16	44407613	G	A	0	24	100%	A	0	20	100%	A	Germline
chr16	44411663	T	C	0	37	100%	C	0	40	100%	C	Germline
chr16	44416886	T	C	0	42	100%	C	0	22	100%	C	Germline
chr16	44430019	T	C	0	56	100%	C	0	67	100%	C	Germline
chr16	44432309	A	G	0	24	100%	G	0	22	100%	G	Germline
chr16	44468546	T	C	0	81	100%	C	0	187	100%	C	Germline
chr16	44468650	G	A	0	50	100%	A	0	91	100%	A	Germline
chr16	44470798	T	C	0	22	100%	C	0	19	100%	C	Germline
chr16	44470840	C	T	0	21	100%	T	0	29	100%	T	Germline
chr16	44473887	T	C	0	64	100%	C	0	67	100%	C	Germline
chr16	44474056	G	A	7	117	94.35%	A	6	108	94.74%	A	Germline
chr16	44474086	C	G	0	24	100%	G	2	15	88.24%	G	Germline
chr16	44474088	T	G	1	26	96.3%	G	3	23	88.46%	G	Germline
chr16	44474100	A	C	1	2	66.67%	M	6	3	33.33%	M	Germline
chr16	44474118	G	A	14	10	41.67%	R	15	11	42.31%	R	Germline
chr16	44474119	T	A	10	11	52.38%	W	11	12	52.17%	W	Germline
chr16	44474150	T	A	0	6	100%	A	0	6	100%	A	Germline
chr16	44474222	A	G	0	11	100%	G	0	8	100%	G	Germline
chr16	44475352	C	T	0	50	100%	T	0	77	100%	T	Germline
chr16	44475484	A	G	0	34	100%	G	0	38	100%	G	Germline
chr16	44475557	A	G	0	14	100%	G	0	14	100%	G	Germline
chr16	44475950	T	C	0	13	100%	C	0	10	100%	C	Germline
chr16	44478982	T	C	0	14	100%	C	0	16	100%	C	Germline
chr16	44481682	A	G	0	25	100%	G	0	27	100%	G	Germline
chr16	44481706	C	T	0	27	100%	T	0	33	100%	T	Germline
chr16	44482026	C	A	0	36	100%	A	0	53	100%	A	Germline
chr16	44482169	C	G	0	43	100%	G	0	50	100%	G	Germline
chr16	44482186	A	C	0	23	100%	C	0	19	100%	C	Germline
chr16	44482193	C	G	0	39	100%	G	0	38	100%	G	Germline
chr16	44485150	T	G	0	18	100%	G	0	36	100%	G	Germline
chr16	44485409	T	G	0	220	100%	G	0	241	100%	G	Germline
chr16	44485722	G	A	0	36	100%	A	0	59	100%	A	Germline
chr16	44487026	C	T	0	136	100%	T	0	127	100%	T	Germline
chr16	44487049	T	C	0	102	100%	C	0	106	100%	C	Germline
chr16	44487775	A	G	0	85	100%	G	0	114	100%	G	Germline
chr16	44487916	C	T	0	35	100%	T	0	56	100%	T	Germline
chr16	44488509	G	T	0	13	100%	T	0	9	100%	T	Germline
chr16	44490441	T	C	0	40	100%	C	0	27	100%	C	Germline
chr16	44491473	G	A	0	3	100%	A	0	7	100%	A	Germline
chr16	44492357	C	T	0	42	100%	T	0	31	100%	T	Germline
chr16	44493168	A	G	0	28	100%	G	0	22	100%	G	Germline
chr16	44496345	A	G	0	24	100%	G	0	17	100%	G	Germline
chr16	44558795	A	T	0	69	100%	T	0	55	100%	T	Germline
chr16	44788889	C	T	21	12	36.36%	Y	14	17	54.84%	Y	Germline
chr16	44788897	A	G	22	11	33.33%	R	14	18	56.25%	R	Germline
chr16	44788971	C	A	0	15	100%	A	0	16	100%	A	Germline
chr16	44788975	G	A	10	6	37.5%	R	11	6	35.29%	R	Germline
chr16	44789685	A	G	15	34	69.39%	R	14	29	67.44%	R	Germline
chr16	44789765	G	A	0	26	100%	A	0	25	100%	A	Germline
chr16	44789767	C	T	0	23	100%	T	1	21	95.45%	T	Germline
chr16	44789772	A	T	0	46	100%	T	0	48	100%	T	Germline
chr16	44789799	T	A	30	74	71.15%	W	32	92	74.19%	W	Germline
chr16	44789988	T	A	29	25	46.3%	W	29	21	42%	W	Germline
chr16	44794396	A	G	0	25	100%	G	0	57	100%	G	Germline
chr16	44794513	G	A	0	16	100%	A	0	24	100%	A	Germline
chr16	44794800	A	G	0	12	100%	G	0	24	100%	G	Germline
chr16	44800497	T	C	6	6	50%	Y	7	4	36.36%	Y	Germline
chr16	44800508	A	G	0	5	100%	G	0	11	100%	G	Germline
chr16	44800536	T	C	0	10	100%	C	0	17	100%	C	Germline
chr16	44800574	C	G	7	8	53.33%	S	7	9	56.25%	S	Germline
chr16	44800606	G	C	7	8	53.33%	S	11	7	38.89%	S	Germline
chr16	44805200	T	A	29	22	43.14%	W	34	25	42.37%	W	Germline
chr16	44805233	A	T	0	58	100%	T	0	65	100%	T	Germline
chr16	44805285	T	C	13	12	48%	Y	12	12	50%	Y	Germline
chr16	44805298	C	T	0	11	100%	T	0	8	100%	T	Germline
chr16	44811809	A	G	8	26	76.47%	G	7	16	69.57%	R	Germline
chr16	44811815	C	T	0	40	100%	T	0	25	100%	T	Germline
chr16	44811910	A	C	0	39	100%	C	0	89	100%	C	Germline
chr16	44812035	G	A	4	8	66.67%	R	6	8	57.14%	R	Germline
chr16	44812046	T	G	6	4	40%	K	6	4	40%	K	Germline
chr16	44832193	A	C	2	24	92.31%	C	0	16	100%	C	Germline
chr16	44832205	G	A	0	24	100%	A	0	21	100%	A	Germline
chr16	44832225	T	C	0	39	100%	C	0	30	100%	C	Germline
chr16	44832238	T	C	0	35	100%	C	0	34	100%	C	Germline
chr16	44832255	C	T	0	36	100%	T	0	37	100%	T	Germline
chr16	44832322	A	G	0	22	100%	G	0	25	100%	G	Germline
chr16	44832339	G	C	0	21	100%	C	0	24	100%	C	Germline
chr16	44832366	T	C	2	19	90.48%	C	0	11	100%	C	Germline
chr16	44833143	G	A	10	11	52.38%	R	5	12	70.59%	R	Germline
chr16	44833163	C	A	11	13	54.17%	M	6	16	72.73%	M	Germline
chr16	44833182	A	C	9	18	66.67%	M	6	20	76.92%	C	Germline
chr16	44833218	G	A	0	16	100%	A	1	14	93.33%	A	Germline
chr16	44833443	C	T	0	88	100%	T	0	92	100%	T	Germline
chr16	44833464	G	A	44	35	44.3%	R	49	80	62.02%	R	Germline
chr16	44833583	T	C	0	86	100%	C	0	141	100%	C	Germline
chr16	44833624	C	T	4	32	88.89%	T	6	51	89.47%	T	Germline
chr16	44833628	C	T	0	33	100%	T	0	54	100%	T	Germline
chr16	44833640	G	A	0	17	100%	A	0	33	100%	A	Germline
chr16	44867121	A	C	0	15	100%	C	0	18	100%	C	Germline
chr16	44867125	G	A	0	15	100%	A	0	19	100%	A	Germline
chr16	44867188	G	A	0	21	100%	A	0	33	100%	A	Germline
chr16	44867253	C	G	0	27	100%	G	0	36	100%	G	Germline
chr16	44867280	T	C	0	30	100%	C	0	25	100%	C	Germline
chr16	44878005	G	T	4	47	92.16%	T	0	41	100%	T	Germline
chr16	44878040	G	A	0	51	100%	A	0	53	100%	A	Germline
chr16	44878045	G	A	0	51	100%	A	0	58	100%	A	Germline
chr16	44878205	A	G	14	10	41.67%	R	22	18	45%	R	Germline
chr16	44892490	A	G	6	9	60%	R	9	14	60.87%	R	Germline
chr16	44892518	A	T	13	6	31.58%	W	20	13	39.39%	W	Germline
chr16	44892524	T	C	13	6	31.58%	Y	15	11	42.31%	Y	Germline
chr16	44892579	C	G	9	26	74.29%	S	10	33	76.74%	G	Germline
chr16	44892583	A	G	10	25	71.43%	R	11	38	77.55%	G	Germline
chr16	44892642	C	T	7	20	74.07%	Y	16	49	75.38%	T	Germline
chr16	44892730	C	A	0	25	100%	A	0	11	100%	A	Germline
chr16	44892957	A	T	0	24	100%	T	0	70	100%	T	Germline
chr16	44892983	A	G	0	26	100%	G	0	74	100%	G	Germline
chr16	44892996	G	C	0	30	100%	C	0	80	100%	C	Germline
chr16	44893008	T	C	0	37	100%	C	0	77	100%	C	Germline
chr16	44893065	T	C	0	26	100%	C	0	36	100%	C	Germline
chr16	44909654	G	A	8	45	84.91%	A	12	48	80%	A	Germline
chr16	44909701	A	C	8	26	76.47%	C	16	67	80.72%	C	Germline
chr16	44909708	G	A	6	22	78.57%	A	12	68	85%	A	Germline
chr16	44909744	T	G	0	51	100%	G	0	99	100%	G	Germline
chr16	44909808	C	A	0	31	100%	A	0	53	100%	A	Germline
chr16	44909818	C	T	0	21	100%	T	0	32	100%	T	Germline
chr16	44914748	G	A	0	17	100%	A	0	19	100%	A	Germline
chr16	44915225	T	C	0	61	100%	C	0	99	100%	C	Germline
chr16	44915231	A	G	0	63	100%	G	0	107	100%	G	Germline
chr16	44915263	T	G	0	57	100%	G	1	92	98.92%	G	Germline
chr16	44915388	C	T	0	22	100%	T	0	10	100%	T	Germline
chr16	44915733	C	T	0	11	100%	T	0	10	100%	T	Germline
chr16	44915815	C	G	0	26	100%	G	0	40	100%	G	Germline
chr16	44953633	C	T	0	39	100%	T	0	37	100%	T	Germline
chr16	44958596	A	G	0	27	100%	G	0	17	100%	G	Germline
chr16	44965652	A	G	0	10	100%	G	0	11	100%	G	Germline
chr16	45093675	T	C	0	47	100%	C	0	40	100%	C	Germline
chr16	45093777	T	G	1	78	98.73%	G	0	84	100%	G	Germline
chr16	45094270	C	G	0	28	100%	G	0	21	100%	G	Germline
chr16	45094556	G	C	0	28	100%	C	0	34	100%	C	Germline
chr16	45094567	T	C	0	18	100%	C	0	26	100%	C	Germline
chr16	45095095	A	G	0	73	100%	G	0	103	100%	G	Germline
chr16	45095295	T	C	0	49	100%	C	0	44	100%	C	Germline
chr16	45095331	C	T	0	50	100%	T	0	60	100%	T	Germline
chr16	45095883	G	C	0	94	100%	C	0	66	100%	C	Germline
chr16	45096237	G	A	0	54	100%	A	0	65	100%	A	Germline
chr16	45096264	A	G	0	86	100%	G	0	71	100%	G	Germline
chr16	45096325	A	T	0	94	100%	T	0	93	100%	T	Germline
chr16	45096361	G	A	0	102	100%	A	0	160	100%	A	Germline
chr16	45096437	C	T	0	89	100%	T	0	139	100%	T	Germline
chr16	45096515	A	C	0	103	100%	C	0	115	100%	C	Germline
chr16	45096719	C	G	0	57	100%	G	0	54	100%	G	Germline
chr16	45104418	T	C	0	10	100%	C	0	10	100%	C	Germline
chr16	45104440	C	T	0	20	100%	T	0	11	100%	T	Germline
chr16	45104582	G	A	0	142	100%	A	0	175	100%	A	Germline
chr16	45116307	A	G	0	2	100%	G	0	2	100%	G	Germline
chr16	45116405	C	T	0	135	100%	T	0	199	100%	T	Germline
chr16	45122907	C	T	0	59	100%	T	0	46	100%	T	Germline
chr16	45123154	A	G	0	20	100%	G	0	24	100%	G	Germline
chr16	45141221	A	G	0	45	100%	G	0	92	100%	G	Germline
chr16	45141833	C	T	0	43	100%	T	0	65	100%	T	Germline
chr16	45142235	T	C	0	37	100%	C	0	20	100%	C	Germline
chr16	45147485	A	G	0	40	100%	G	0	72	100%	G	Germline
chr16	45147527	T	C	0	23	100%	C	0	31	100%	C	Germline
chr16	45147534	A	G	0	20	100%	G	0	25	100%	G	Germline
chr16	45147538	T	C	0	23	100%	C	0	23	100%	C	Germline
chr16	45152627	G	A	0	33	100%	A	0	19	100%	A	Germline
chr16	45152679	T	A	1	31	96.88%	A	0	39	100%	A	Germline
chr16	45152811	A	T	0	8	100%	T	0	4	100%	T	Germline
chr16	45157746	C	T	0	36	100%	T	0	23	100%	T	Germline
chr16	45157760	C	G	0	26	100%	G	0	18	100%	G	Germline
chr16	45158168	G	T	0	16	100%	T	0	23	100%	T	Germline
chr16	45158208	C	T	0	38	100%	T	0	34	100%	T	Germline
chr16	45158350	A	G	0	45	100%	G	0	34	100%	G	Germline
chr16	45158389	A	G	0	41	100%	G	0	19	100%	G	Germline
chr16	45158459	C	G	0	25	100%	G	0	18	100%	G	Germline
chr16	45158957	G	C	0	13	100%	C	0	17	100%	C	Germline
chr16	45159027	C	G	0	15	100%	G	0	14	100%	G	Germline
chr16	45162551	C	T	0	19	100%	T	0	14	100%	T	Germline
chr16	45167150	T	A	0	74	100%	A	0	154	100%	A	Germline
chr16	45175335	T	A	0	3	100%	A	0	5	100%	A	Germline
chr16	45183014	A	G	0	37	100%	G	0	66	100%	G	Germline
chr16	45183026	C	T	0	34	100%	T	0	58	100%	T	Germline
chr16	45188156	T	C	0	114	100%	C	0	218	100%	C	Germline
chr16	45188505	T	G	0	34	100%	G	0	49	100%	G	Germline
chr16	45188674	G	A	0	26	100%	A	0	16	100%	A	Germline
chr16	45205190	C	T	0	9	100%	T	0	12	100%	T	Germline
chr16	45205200	T	C	0	10	100%	C	0	11	100%	C	Germline
chr16	45224425	G	A	0	50	100%	A	0	68	100%	A	Germline
chr16	45224580	G	C	0	42	100%	C	0	50	100%	C	Germline
chr16	45239203	G	C	0	12	100%	C	0	33	100%	C	Germline
chr16	45239210	A	T	0	15	100%	T	0	38	100%	T	Germline
chr16	45239234	C	G	0	40	100%	G	0	56	100%	G	Germline
chr16	45239267	A	C	0	59	100%	C	0	84	100%	C	Germline
chr16	45239302	T	G	0	46	100%	G	0	72	100%	G	Germline
chr16	45239314	G	A	0	16	100%	A	0	30	100%	A	Germline
chr16	45239318	A	G	0	15	100%	G	0	28	100%	G	Germline
chr16	45239320	C	T	0	12	100%	T	0	26	100%	T	Germline
chr16	45239352	A	G	0	61	100%	G	0	75	100%	G	Germline
chr16	45239377	C	T	0	80	100%	T	0	65	100%	T	Germline
chr16	45239404	T	C	0	60	100%	C	0	54	100%	C	Germline
chr16	45239475	C	G	0	27	100%	G	0	25	100%	G	Germline
chr16	45242881	T	C	0	7	100%	C	0	14	100%	C	Germline
chr16	45246300	A	G	0	24	100%	G	0	12	100%	G	Germline
chr16	45250748	G	A	1	35	97.22%	A	0	74	100%	A	Germline
chr16	45250753	T	C	0	67	100%	C	0	113	100%	C	Germline
chr16	45250785	T	A	0	50	100%	A	0	46	100%	A	Germline
chr16	45251048	C	T	0	21	100%	T	0	40	100%	T	Germline
chr16	45251120	T	C	0	20	100%	C	0	15	100%	C	Germline
chr16	45251136	C	T	0	18	100%	T	0	13	100%	T	Germline
chr16	45251235	T	C	0	20	100%	C	0	16	100%	C	Germline
chr16	45251242	A	C	0	25	100%	C	0	21	100%	C	Germline
chr16	45251380	C	T	1	65	98.48%	T	0	88	100%	T	Germline
chr16	45251439	A	G	0	70	100%	G	0	106	100%	G	Germline
chr16	45251454	A	G	0	62	100%	G	0	111	100%	G	Germline
chr16	45251468	G	A	0	60	100%	A	0	95	100%	A	Germline
chr16	45251492	G	T	0	48	100%	T	0	63	100%	T	Germline
chr16	45251551	G	A	0	21	100%	A	0	15	100%	A	Germline
chr16	45251642	G	A	0	26	100%	A	0	28	100%	A	Germline
chr16	45251689	A	G	0	24	100%	G	0	33	100%	G	Germline
chr16	45251707	T	C	0	33	100%	C	0	41	100%	C	Germline
chr16	45251858	C	T	0	46	100%	T	0	31	100%	T	Germline
chr16	45252044	T	A	0	92	100%	A	0	76	100%	A	Germline
chr16	45252051	T	C	0	79	100%	C	0	63	100%	C	Germline
chr16	45252055	T	A	0	29	100%	A	0	27	100%	A	Germline
chr16	45252075	G	A	0	50	100%	A	0	27	100%	A	Germline
chr16	45252171	A	G	0	38	100%	G	0	38	100%	G	Germline
chr16	45252215	G	A	0	47	100%	A	0	49	100%	A	Germline
chr16	45252245	A	G	0	71	100%	G	0	67	100%	G	Germline
chr16	45252569	C	T	0	22	100%	T	0	12	100%	T	Germline
chr16	45252575	T	A	0	24	100%	A	0	11	100%	A	Germline
chr16	45252603	C	T	0	22	100%	T	0	13	100%	T	Germline
chr16	45252706	C	T	0	9	100%	T	0	8	100%	T	Germline
chr16	45252707	A	G	0	10	100%	G	0	7	100%	G	Germline
chr16	45252774	T	C	0	95	100%	C	0	81	100%	C	Germline
chr16	45252779	T	C	0	98	100%	C	0	87	100%	C	Germline
chr16	45252861	A	G	0	76	100%	G	0	79	100%	G	Germline
chr16	45252950	G	A	0	18	100%	A	0	10	100%	A	Germline
chr16	45353103	C	T	7	7	50%	Y	5	3	37.5%	Y	Germline
chr16	45353202	C	T	11	7	38.89%	Y	7	3	30%	Y	Germline
chr16	45392389	T	C	0	52	100%	C	0	46	100%	C	Germline
chr16	45392445	T	C	0	51	100%	C	0	71	100%	C	Germline
chr16	45397152	G	A	0	74	100%	A	0	104	100%	A	Germline
chr16	45397341	T	C	0	79	100%	C	0	83	100%	C	Germline
chr16	45397426	A	G	0	22	100%	G	0	19	100%	G	Germline
chr16	45397430	C	A	0	20	100%	A	0	18	100%	A	Germline
chr16	45411640	G	A	0	19	100%	A	0	15	100%	A	Germline
chr16	45411674	T	C	0	33	100%	C	0	31	100%	C	Germline
chr16	45411764	T	C	0	34	100%	C	0	21	100%	C	Germline
chr16	45411784	A	G	0	43	100%	G	0	22	100%	G	Germline
chr16	45411962	A	G	0	106	100%	G	0	132	100%	G	Germline
chr16	45412033	C	G	0	133	100%	G	0	103	100%	G	Germline
chr16	45412074	C	T	2	106	98.15%	T	2	100	98.04%	T	Germline
chr16	45412102	T	A	0	87	100%	A	0	79	100%	A	Germline
chr16	45412195	G	A	13	25	65.79%	R	33	26	44.07%	R	Germline
chr16	45412405	A	G	0	18	100%	G	0	14	100%	G	Germline
chr16	45412421	C	T	0	5	100%	T	0	4	100%	T	Germline
chr16	45412441	A	G	0	11	100%	G	1	10	90.91%	G	Germline
chr16	45412460	T	C	0	11	100%	C	2	11	84.62%	C	Germline
chr16	45412480	A	G	0	13	100%	G	0	20	100%	G	Germline
chr16	45412492	C	T	0	17	100%	T	0	20	100%	T	Germline
chr16	45412531	T	G	0	13	100%	G	3	15	83.33%	G	Germline
chr16	45412552	A	T	0	12	100%	T	2	13	86.67%	T	Germline
chr16	45416911	A	G	0	11	100%	G	0	18	100%	G	Germline
chr16	45417072	C	T	0	24	100%	T	0	32	100%	T	Germline
chr16	45417326	A	G	0	18	100%	G	0	32	100%	G	Germline
chr16	45417348	A	G	0	15	100%	G	0	28	100%	G	Germline
chr16	45417365	A	G	0	12	100%	G	0	29	100%	G	Germline
chr16	45417386	G	A	0	23	100%	A	0	38	100%	A	Germline
chr16	45417433	C	T	0	22	100%	T	0	24	100%	T	Germline
chr16	45417438	A	C	0	18	100%	C	0	16	100%	C	Germline
chr16	45417489	T	C	0	25	100%	C	0	27	100%	C	Germline
chr16	45417512	A	G	0	19	100%	G	0	26	100%	G	Germline
chr16	45417517	C	T	0	18	100%	T	0	26	100%	T	Germline
chr16	45417964	A	G	0	28	100%	G	0	18	100%	G	Germline
chr16	45417967	A	G	0	27	100%	G	0	20	100%	G	Germline
chr16	45418223	A	C	0	20	100%	C	1	18	94.74%	C	Germline
chr16	45418537	G	A	0	15	100%	A	0	13	100%	A	Germline
chr16	45418685	A	C	0	29	100%	C	0	32	100%	C	Germline
chr16	45418864	T	C	0	7	100%	C	0	13	100%	C	Germline
chr16	45426281	A	G	0	69	100%	G	0	101	100%	G	Germline
chr16	45426849	C	T	0	61	100%	T	0	49	100%	T	Germline
chr16	45426993	G	A	0	150	100%	A	0	195	100%	A	Germline
chr16	45427003	T	C	0	156	100%	C	0	180	100%	C	Germline
chr16	45427110	C	T	0	31	100%	T	0	25	100%	T	Germline
chr16	45427144	T	C	0	27	100%	C	0	16	100%	C	Germline
chr16	45427252	C	T	0	23	100%	T	0	23	100%	T	Germline
chr16	45427534	C	G	0	7	100%	G	0	12	100%	G	Germline
chr16	45427724	T	C	0	15	100%	C	0	19	100%	C	Germline
chr16	45427737	G	A	0	20	100%	A	0	21	100%	A	Germline
chr16	45427787	G	A	0	21	100%	A	0	28	100%	A	Germline
chr16	45427832	A	G	0	34	100%	G	0	32	100%	G	Germline
chr16	45427863	G	A	0	35	100%	A	0	33	100%	A	Germline
chr16	45428004	C	A	0	32	100%	A	0	40	100%	A	Germline
chr16	45428021	C	T	0	37	100%	T	0	43	100%	T	Germline
chr16	45428156	T	G	0	16	100%	G	0	10	100%	G	Germline
chr16	45428236	T	C	0	21	100%	C	0	10	100%	C	Germline
chr16	45428330	C	T	0	60	100%	T	0	38	100%	T	Germline
chr16	45428349	T	A	21	62	74.7%	W	13	43	76.79%	A	Germline
chr16	45428373	C	T	32	62	65.96%	Y	31	58	65.17%	Y	Germline
chr16	45428481	C	A	89	54	37.76%	M	120	93	43.66%	M	Germline
chr16	45428496	C	T	0	119	100%	T	0	166	100%	T	Germline
chr16	45428513	C	T	28	85	75.22%	T	46	92	66.67%	Y	Germline
chr16	45428618	C	G	0	37	100%	G	0	24	100%	G	Germline
chr16	45428672	C	T	2	28	93.33%	T	0	29	100%	T	Germline
chr16	45428809	C	G	7	5	41.67%	S	9	7	43.75%	S	Germline
chr16	45428824	A	G	0	11	100%	G	0	10	100%	G	Germline
chr16	45428870	G	C	0	30	100%	C	0	31	100%	C	Germline
chr16	45428914	A	G	0	35	100%	G	0	61	100%	G	Germline
chr16	45428949	C	T	0	57	100%	T	0	78	100%	T	Germline
chr16	45429002	C	T	0	68	100%	T	0	86	100%	T	Germline
chr16	45429016	C	T	0	83	100%	T	0	83	100%	T	Germline
chr16	45429160	G	A	0	71	100%	A	1	79	98.75%	A	Germline
chr16	45429168	T	G	0	74	100%	G	0	78	100%	G	Germline
chr16	45429210	G	C	0	91	100%	C	0	87	100%	C	Germline
chr16	45429259	T	C	0	105	100%	C	0	131	100%	C	Germline
chr16	45429346	A	G	0	147	100%	G	0	216	100%	G	Germline
chr16	45429442	T	C	0	140	100%	C	0	153	100%	C	Germline
chr16	45442480	T	C	0	15	100%	C	0	11	100%	C	Germline
chr16	45442512	G	A	0	17	100%	A	0	17	100%	A	Germline
chr16	45442543	T	C	0	26	100%	C	0	35	100%	C	Germline
chr16	45442551	T	C	0	32	100%	C	1	39	97.5%	C	Germline
chr16	45442597	G	A	0	42	100%	A	1	37	97.37%	A	Germline
chr16	45442606	A	G	0	49	100%	G	0	38	100%	G	Germline
chr16	45442618	T	G	0	58	100%	G	0	42	100%	G	Germline
chr16	45442726	T	C	0	65	100%	C	0	96	100%	C	Germline
chr16	45442846	T	C	1	12	92.31%	C	8	7	46.67%	Y	Germline
chr16	45443930	G	A	0	17	100%	A	0	24	100%	A	Germline
chr16	45444054	T	C	0	56	100%	C	0	63	100%	C	Germline
chr16	45444066	A	G	0	50	100%	G	0	62	100%	G	Germline
chr16	45444202	A	G	0	35	100%	G	0	35	100%	G	Germline
chr16	45444211	G	A	0	34	100%	A	0	36	100%	A	Germline
chr16	45444340	G	A	0	24	100%	A	0	15	100%	A	Germline
chr16	45454990	G	A	0	14	100%	A	0	21	100%	A	Germline
chr16	45455015	C	T	0	23	100%	T	0	28	100%	T	Germline
chr16	45527728	A	G	0	48	100%	G	0	57	100%	G	Germline
chr16	45527781	T	C	0	32	100%	C	0	47	100%	C	Germline
chr16	45527855	T	C	0	24	100%	C	0	14	100%	C	Germline
chr16	45532834	T	C	0	23	100%	C	0	19	100%	C	Germline
chr16	45532885	T	C	0	28	100%	C	0	49	100%	C	Germline
chr16	45532998	G	C	0	34	100%	C	0	30	100%	C	Germline
chr16	45533058	C	T	0	31	100%	T	0	25	100%	T	Germline
chr16	45533075	A	C	0	27	100%	C	0	23	100%	C	Germline
chr16	45533088	G	T	0	22	100%	T	0	30	100%	T	Germline
chr16	45533097	G	A	1	12	92.31%	A	0	25	100%	A	Germline
chr16	45533133	A	C	0	17	100%	C	0	26	100%	C	Germline
chr16	45533589	T	C	0	28	100%	C	0	35	100%	C	Germline
chr16	45533656	C	A	0	29	100%	A	0	36	100%	A	Germline
chr16	45533837	T	C	0	25	100%	C	0	14	100%	C	Germline
chr16	45533866	C	A	0	7	100%	A	0	8	100%	A	Germline
chr16	45533883	G	A	0	11	100%	A	0	10	100%	A	Germline
chr16	45533894	C	T	0	11	100%	T	0	10	100%	T	Germline
chr16	45533902	T	C	0	10	100%	C	0	11	100%	C	Germline
chr16	45533929	A	G	0	19	100%	G	0	17	100%	G	Germline
chr16	45533936	T	C	0	22	100%	C	0	18	100%	C	Germline
chr16	45533950	A	G	0	21	100%	G	0	22	100%	G	Germline
chr16	45534379	G	A	0	12	100%	A	0	18	100%	A	Germline
chr16	45539672	A	G	0	14	100%	G	0	11	100%	G	Germline
chr16	45539705	T	C	0	22	100%	C	0	24	100%	C	Germline
chr16	45547685	G	A	0	10	100%	A	0	10	100%	A	Germline
chr16	45547702	G	A	0	15	100%	A	0	14	100%	A	Germline
chr16	45547720	T	A	0	14	100%	A	0	21	100%	A	Germline
chr16	45550245	C	T	0	39	100%	T	0	57	100%	T	Germline
chr16	45550359	G	T	0	32	100%	T	0	39	100%	T	Germline
chr16	45550409	C	A	0	14	100%	A	0	9	100%	A	Germline
chr16	45552957	G	A	0	27	100%	A	0	44	100%	A	Germline
chr16	45554299	A	C	0	11	100%	C	0	11	100%	C	Germline
chr16	45554475	A	G	0	28	100%	G	0	13	100%	G	Germline
chr16	45560332	A	T	0	27	100%	T	0	32	100%	T	Germline
chr16	45573467	T	C	0	40	100%	C	0	66	100%	C	Germline
chr16	45580260	G	A	0	28	100%	A	0	35	100%	A	Germline
chr16	45581615	C	T	0	23	100%	T	0	30	100%	T	Germline
chr16	45584549	G	A	0	34	100%	A	1	39	97.5%	A	Germline
chr16	45584611	G	A	0	49	100%	A	0	47	100%	A	Germline
chr16	45584620	T	C	0	47	100%	C	0	44	100%	C	Germline
chr16	45584629	T	C	0	38	100%	C	0	31	100%	C	Germline
chr16	45584669	A	G	0	18	100%	G	0	14	100%	G	Germline
chr16	45599480	T	G	0	22	100%	G	0	19	100%	G	Germline
chr16	45599674	C	T	0	18	100%	T	0	32	100%	T	Germline
chr16	45599786	T	A	0	67	100%	A	0	66	100%	A	Germline
chr16	45602072	A	T	0	18	100%	T	0	25	100%	T	Germline
chr16	45610481	A	G	0	9	100%	G	0	11	100%	G	Germline
chr16	45610546	G	A	0	72	100%	A	0	70	100%	A	Germline
chr16	45610634	G	A	0	79	100%	A	0	100	100%	A	Germline
chr16	45610676	G	A	0	65	100%	A	0	79	100%	A	Germline
chr16	45610690	C	T	0	59	100%	T	0	64	100%	T	Germline
chr16	45610705	T	A	0	43	100%	A	0	40	100%	A	Germline
chr16	45610739	T	C	0	23	100%	C	0	17	100%	C	Germline
chr16	45613088	C	G	0	22	100%	G	0	15	100%	G	Germline
chr16	45613285	C	A	0	21	100%	A	0	22	100%	A	Germline
chr16	45616061	C	T	0	25	100%	T	0	40	100%	T	Germline
chr16	45616214	T	C	0	20	100%	C	0	11	100%	C	Germline
chr16	45616952	G	T	0	17	100%	T	0	10	100%	T	Germline
chr16	45617120	G	A	0	45	100%	A	0	37	100%	A	Germline
chr16	45620345	T	A	0	18	100%	A	0	11	100%	A	Germline
chr16	45620646	T	C	0	9	100%	C	0	5	100%	C	Germline
chr16	45620955	C	T	0	15	100%	T	0	33	100%	T	Germline
chr16	45621058	C	T	0	65	100%	T	0	54	100%	T	Germline
chr16	45621116	C	A	0	52	100%	A	0	76	100%	A	Germline
chr16	45621135	A	T	0	59	100%	T	0	90	100%	T	Germline
chr16	45621144	G	C	0	69	100%	C	0	94	100%	C	Germline
chr16	45621308	T	C	1	60	98.36%	C	0	74	100%	C	Germline
chr16	45621378	G	A	0	49	100%	A	0	53	100%	A	Germline
chr16	45622088	T	C	0	2	100%	C	0	5	100%	C	Germline
chr16	45622089	T	C	0	3	100%	C	0	5	100%	C	Germline
chr16	45622140	T	C	0	44	100%	C	0	60	100%	C	Germline
chr16	45622193	G	A	0	8	100%	A	0	9	100%	A	Germline
chr16	45622226	T	A	0	30	100%	A	0	27	100%	A	Germline
chr16	45622283	C	T	0	25	100%	T	0	27	100%	T	Germline
chr16	45622356	C	T	0	20	100%	T	0	22	100%	T	Germline
chr16	45622407	A	G	0	17	100%	G	0	16	100%	G	Germline
chr16	45622448	T	C	0	26	100%	C	0	14	100%	C	Germline
chr16	45622552	G	A	0	23	100%	A	0	37	100%	A	Germline
chr16	45622561	A	C	0	17	100%	C	0	39	100%	C	Germline
chr16	45622625	G	A	0	37	100%	A	0	42	100%	A	Germline
chr16	45622693	C	T	0	16	100%	T	0	10	100%	T	Germline
chr16	45628305	C	G	0	19	100%	G	0	14	100%	G	Germline
chr16	45628314	G	A	0	19	100%	A	0	13	100%	A	Germline
chr16	45628373	A	G	1	35	97.22%	G	0	36	100%	G	Germline
chr16	45628400	G	A	0	42	100%	A	0	38	100%	A	Germline
chr16	45629453	C	A	0	27	100%	A	0	19	100%	A	Germline
chr16	45633042	A	G	0	19	100%	G	0	21	100%	G	Germline
chr16	45633137	A	C	0	23	100%	C	0	44	100%	C	Germline
chr16	45633225	T	C	0	13	100%	C	0	28	100%	C	Germline
chr16	45640479	G	A	0	68	100%	A	0	108	100%	A	Germline
chr16	45642527	C	T	0	26	100%	T	0	13	100%	T	Germline
chr16	45642568	T	A	0	25	100%	A	0	22	100%	A	Germline
chr16	45642652	C	T	0	23	100%	T	0	27	100%	T	Germline
chr16	45642986	A	T	0	10	100%	T	0	12	100%	T	Germline
chr16	45645623	T	C	0	84	100%	C	0	96	100%	C	Germline
chr16	45654035	A	G	0	54	100%	G	0	70	100%	G	Germline
chr16	45656665	A	G	0	73	100%	G	0	88	100%	G	Germline
chr16	45656680	T	A	0	56	100%	A	0	76	100%	A	Germline
chr16	45656743	G	A	0	34	100%	A	0	27	100%	A	Germline
chr16	45658115	A	C	0	53	100%	C	0	50	100%	C	Germline
chr16	45658138	A	G	0	53	100%	G	0	67	100%	G	Germline
chr16	45658201	G	C	0	74	100%	C	0	122	100%	C	Germline
chr16	45660728	T	C	0	92	100%	C	0	107	100%	C	Germline
chr16	45661034	G	A	0	32	100%	A	0	41	100%	A	Germline
chr16	45661065	A	G	0	18	100%	G	0	16	100%	G	Germline
chr16	45662256	A	G	0	22	100%	G	0	17	100%	G	Germline
chr16	45662398	A	C	0	56	100%	C	0	86	100%	C	Germline
chr16	45663434	T	C	0	83	100%	C	0	130	100%	C	Germline
chr16	45663482	A	G	0	73	100%	G	0	98	100%	G	Germline
chr16	45663508	G	A	0	61	100%	A	0	45	100%	A	Germline
chr16	45664173	G	A	0	38	100%	A	0	19	100%	A	Germline
chr16	45664212	C	G	0	68	100%	G	0	47	100%	G	Germline
chr16	45664227	C	T	0	84	100%	T	0	57	100%	T	Germline
chr16	45664248	A	C	0	86	100%	C	0	88	100%	C	Germline
chr16	45664310	A	G	0	145	100%	G	0	205	100%	G	Germline
chr16	45664365	C	A	0	104	100%	A	0	159	100%	A	Germline
chr16	45667651	T	C	0	47	100%	C	0	55	100%	C	Germline
chr16	45667731	C	T	0	81	100%	T	0	117	100%	T	Germline
chr16	45669734	A	G	0	37	100%	G	0	30	100%	G	Germline
chr16	45673951	A	G	0	45	100%	G	0	40	100%	G	Germline
chr16	45679443	A	G	0	27	100%	G	0	32	100%	G	Germline
chr16	45680845	C	T	0	120	100%	T	0	208	100%	T	Germline
chr16	45680936	T	C	0	41	100%	C	0	21	100%	C	Germline
chr16	45681752	C	T	0	32	100%	T	0	32	100%	T	Germline
chr16	45681769	T	A	0	26	100%	A	0	24	100%	A	Germline
chr16	45681794	A	G	0	15	100%	G	0	11	100%	G	Germline
chr16	45683577	A	G	0	103	100%	G	0	109	100%	G	Germline
chr16	45683601	A	G	0	97	100%	G	0	114	100%	G	Germline
chr16	45683762	T	C	0	37	100%	C	0	20	100%	C	Germline
chr16	45684581	A	G	0	20	100%	G	0	14	100%	G	Germline
chr16	45684610	C	G	0	26	100%	G	0	32	100%	G	Germline
chr16	45684679	A	G	0	37	100%	G	0	54	100%	G	Germline
chr16	45684689	G	A	0	40	100%	A	0	56	100%	A	Germline
chr16	45684781	T	A	0	16	100%	A	0	18	100%	A	Germline
chr16	45686369	T	C	0	23	100%	C	0	17	100%	C	Germline
chr16	45686391	C	T	0	47	100%	T	0	33	100%	T	Germline
chr16	45690854	C	T	0	16	100%	T	0	21	100%	T	Germline
chr16	45690977	A	G	0	57	100%	G	0	54	100%	G	Germline
chr16	45693659	A	G	0	37	100%	G	0	28	100%	G	Germline
chr16	45693672	C	T	0	36	100%	T	0	44	100%	T	Germline
chr16	45711826	G	T	0	14	100%	T	0	16	100%	T	Germline
chr16	45711836	G	A	0	13	100%	A	0	15	100%	A	Germline
chr16	45723015	A	G	0	12	100%	G	0	20	100%	G	Germline
chr16	45723019	C	A	0	14	100%	A	0	22	100%	A	Germline
chr16	45723160	G	A	0	40	100%	A	0	61	100%	A	Germline
chr16	45723172	C	T	0	58	100%	T	0	90	100%	T	Germline
chr16	45723301	C	T	0	3	100%	T	0	3	100%	T	Germline
chr16	45724443	A	G	0	73	100%	G	0	75	100%	G	Germline
chr16	45724528	C	T	0	33	100%	T	0	17	100%	T	Germline
chr16	45724662	A	G	0	17	100%	G	0	16	100%	G	Germline
chr16	45730076	G	A	0	74	100%	A	0	68	100%	A	Germline
chr16	45730245	A	C	0	13	100%	C	0	10	100%	C	Germline
chr16	45730247	T	A	0	12	100%	A	0	10	100%	A	Germline
chr16	45730408	A	G	0	18	100%	G	1	31	96.88%	G	Germline
chr16	45730538	T	C	0	7	100%	C	0	9	100%	C	Germline
chr16	45730736	T	C	0	22	100%	C	0	9	100%	C	Germline
chr16	45730763	T	C	0	23	100%	C	0	19	100%	C	Germline
chr16	45730849	C	G	0	23	100%	G	0	16	100%	G	Germline
chr16	45731021	A	G	0	16	100%	G	0	23	100%	G	Germline
chr16	45731035	A	G	0	10	100%	G	0	19	100%	G	Germline
chr16	45731549	G	C	0	12	100%	C	0	13	100%	C	Germline
chr16	45731698	C	T	0	55	100%	T	0	37	100%	T	Germline
chr16	45731866	C	T	0	54	100%	T	0	87	100%	T	Germline
chr16	45740473	T	C	0	43	100%	C	0	37	100%	C	Germline
chr16	45742932	C	G	0	26	100%	G	0	26	100%	G	Germline
chr16	45743036	G	A	0	2	100%	A	0	3	100%	A	Germline
chr16	45743042	A	G	0	2	100%	G	0	2	100%	G	Germline
chr16	45747209	T	C	0	30	100%	C	0	23	100%	C	Germline
chr16	45747559	T	C	0	13	100%	C	0	19	100%	C	Germline
chr16	45747717	G	A	0	19	100%	A	0	23	100%	A	Germline
chr16	45747861	A	G	0	34	100%	G	0	64	100%	G	Germline
chr16	45751434	T	G	0	16	100%	G	0	8	100%	G	Germline
chr16	45757194	T	C	0	79	100%	C	0	71	100%	C	Germline
chr16	45757286	A	G	0	65	100%	G	0	68	100%	G	Germline
chr16	45757397	G	C	0	16	100%	C	0	10	100%	C	Germline
chr16	45758140	C	T	0	54	100%	T	0	17	100%	T	Germline
chr16	45758222	A	C	0	65	100%	C	0	97	100%	C	Germline
chr16	45758371	G	T	0	33	100%	T	0	21	100%	T	Germline
chr16	45763004	G	A	0	31	100%	A	0	21	100%	A	Germline
chr16	45763014	G	A	0	43	100%	A	0	29	100%	A	Germline
chr16	45763091	C	A	0	117	100%	A	0	97	100%	A	Germline
chr16	45763305	A	G	0	30	100%	G	0	10	100%	G	Germline
chr16	45770939	T	C	0	26	100%	C	0	18	100%	C	Germline
chr16	45774511	C	T	0	25	100%	T	0	10	100%	T	Germline
chr16	45777874	A	G	0	22	100%	G	0	12	100%	G	Germline
chr16	45789010	T	C	0	21	100%	C	0	12	100%	C	Germline
chr16	45791387	C	T	0	12	100%	T	0	7	100%	T	Germline
chr16	45791598	A	G	0	21	100%	G	0	26	100%	G	Germline
chr16	46036043	C	T	0	86	100%	T	0	136	100%	T	Germline
chr16	46049741	T	C	0	12	100%	C	0	8	100%	C	Germline
chr16	46049757	C	T	0	14	100%	T	0	17	100%	T	Germline
chr16	46049773	T	G	0	16	100%	G	0	24	100%	G	Germline
chr16	46049860	A	G	0	12	100%	G	0	31	100%	G	Germline
chr16	46049864	G	C	0	15	100%	C	0	40	100%	C	Germline
chr16	46049917	G	A	0	20	100%	A	0	26	100%	A	Germline
chr16	46049923	A	C	0	19	100%	C	0	22	100%	C	Germline
chr16	46049937	A	C	0	14	100%	C	0	14	100%	C	Germline
chr16	46051499	G	A	0	63	100%	A	0	67	100%	A	Germline
chr16	46051533	G	T	0	62	100%	T	0	113	100%	T	Germline
chr16	46069660	A	G	0	24	100%	G	0	25	100%	G	Germline
chr16	46069794	G	A	0	103	100%	A	0	158	100%	A	Germline
chr16	46071876	G	A	0	15	100%	A	0	26	100%	A	Germline
chr16	46071955	C	A	0	14	100%	A	0	9	100%	A	Germline
chr16	46071960	C	T	0	14	100%	T	0	10	100%	T	Germline
chr16	46099223	C	T	0	36	100%	T	0	37	100%	T	Germline
chr16	46109298	G	A	0	13	100%	A	0	13	100%	A	Germline
chr16	46109316	G	A	0	9	100%	A	0	12	100%	A	Germline
chr16	46118093	T	C	0	70	100%	C	0	145	100%	C	Germline
chr16	46120127	C	T	0	54	100%	T	0	48	100%	T	Germline
chr16	46120471	C	T	0	20	100%	T	0	13	100%	T	Germline
chr16	46388217	T	A	0	12	100%	A	0	15	100%	A	Germline
chr16	46388446	A	T	0	22	100%	T	0	13	100%	T	Germline
chr16	46388747	C	A	0	42	100%	A	0	25	100%	A	Germline
chr16	46388768	T	C	0	49	100%	C	0	38	100%	C	Germline
chr16	46388773	G	A	0	48	100%	A	0	46	100%	A	Germline
chr16	46388812	G	A	0	67	100%	A	0	103	100%	A	Germline
chr16	46389028	T	A	0	40	100%	A	0	24	100%	A	Germline
chr16	46389100	T	C	0	30	100%	C	0	32	100%	C	Germline
chr16	46389286	T	G	0	21	100%	G	0	9	100%	G	Germline
chr16	46389473	A	G	0	28	100%	G	0	30	100%	G	Germline
chr16	46389496	A	T	0	32	100%	T	0	25	100%	T	Germline
chr16	46389499	T	C	0	33	100%	C	0	26	100%	C	Germline
chr16	46389539	C	T	0	28	100%	T	0	21	100%	T	Germline
chr16	46389581	G	T	0	7	100%	T	0	3	100%	T	Germline
chr16	46389583	A	G	0	7	100%	G	0	3	100%	G	Germline
chr16	46389587	C	A	0	26	100%	A	0	29	100%	A	Germline
chr16	46389781	G	A	0	33	100%	A	0	32	100%	A	Germline
chr16	46389792	A	G	0	40	100%	G	0	38	100%	G	Germline
chr16	46389991	T	C	0	67	100%	C	0	45	100%	C	Germline
chr16	46390185	G	T	0	117	100%	T	0	85	100%	T	Germline
chr16	46390286	C	T	0	62	100%	T	0	52	100%	T	Germline
chr16	46390358	T	C	0	19	100%	C	0	12	100%	C	Germline
chr16	46390367	T	A	0	14	100%	A	0	9	100%	A	Germline
chr16	46390644	C	G	0	21	100%	G	0	15	100%	G	Germline
chr16	46390847	A	T	0	19	100%	T	0	12	100%	T	Germline
chr16	46390876	C	T	0	15	100%	T	0	15	100%	T	Germline
chr16	46390891	C	T	0	13	100%	T	0	14	100%	T	Germline
chr16	46391151	G	A	0	27	100%	A	0	30	100%	A	Germline
chr16	46391175	C	A	0	28	100%	A	0	37	100%	A	Germline
chr16	46391383	G	A	0	19	100%	A	0	21	100%	A	Germline
chr16	46391825	G	A	0	44	100%	A	0	55	100%	A	Germline
chr16	46392833	C	T	0	23	100%	T	0	26	100%	T	Germline
chr16	46392998	T	C	0	35	100%	C	0	35	100%	C	Germline
chr16	46395114	G	C	0	145	100%	C	0	87	100%	C	Germline
chr16	46436432	C	T	0	71	100%	T	0	82	100%	T	Germline
chr16	46448723	A	G	0	29	100%	G	0	29	100%	G	Germline
chr16	47212679	C	A	2	8	80%	A	0	15	100%	A	Germline
chr16	48126623	T	A	0	9	100%	A	0	9	100%	A	Germline
chr16	48126743	G	T	0	35	100%	T	0	34	100%	T	Germline
chr16	48126801	A	G	0	17	100%	G	0	11	100%	G	Germline
chr16	48126810	T	C	0	16	100%	C	0	12	100%	C	Germline
chr16	48141247	T	C	0	12	100%	C	0	12	100%	C	Germline
chr16	48218699	T	C	24	20	45.45%	Y	37	33	47.14%	Y	Germline
chr16	48218803	C	T	23	21	47.73%	Y	14	22	61.11%	Y	Germline
chr16	48218811	A	C	24	23	48.94%	M	14	23	62.16%	M	Germline
chr16	48218837	A	G	19	31	62%	R	13	26	66.67%	R	Germline
chr16	48218897	A	T	18	13	41.94%	W	20	18	47.37%	W	Germline
chr16	48218909	C	T	22	17	43.59%	Y	22	21	48.84%	Y	Germline
chr16	48218926	C	A	23	16	41.03%	M	29	23	44.23%	M	Germline
chr16	48218944	T	C	26	23	46.94%	Y	24	32	57.14%	Y	Germline
chr16	48218973	C	G	18	34	65.38%	S	29	49	62.82%	S	Germline
chr16	48219045	C	T	34	20	37.04%	Y	39	22	36.07%	Y	Germline
chr16	48219060	G	A	32	18	36%	R	31	14	31.11%	R	Germline
chr16	48219089	C	T	20	17	45.95%	Y	18	13	41.94%	Y	Germline
chr16	48219136	A	G	41	26	38.81%	R	42	22	34.38%	R	Germline
chr16	48219152	C	T	48	28	36.84%	Y	59	31	34.44%	Y	Germline
chr16	48219255	A	G	52	32	38.1%	R	46	31	40.26%	R	Germline
chr16	48219272	G	A	48	25	34.25%	R	44	26	37.14%	R	Germline
chr16	48314108	G	C	4	161	97.58%	C	25	244	90.71%	C	Germline
chr16	48368928	G	A	0	11	100%	A	0	8	100%	A	Germline
chr16	48369180	T	A	0	17	100%	A	0	17	100%	A	Germline
chr16	48734801	C	T	0	29	100%	T	0	24	100%	T	Germline
chr16	48735139	C	A	0	83	100%	A	0	65	100%	A	Germline
chr16	48817202	A	C	0	9	100%	C	0	15	100%	C	Germline
chr16	48817282	G	C	0	38	100%	C	0	46	100%	C	Germline
chr16	48817325	T	C	0	43	100%	C	0	75	100%	C	Germline
chr16	48817368	C	T	0	36	100%	T	1	49	98%	T	Germline
chr16	48817469	G	A	0	14	100%	A	0	15	100%	A	Germline
chr16	48843788	T	C	0	61	100%	C	0	81	100%	C	Germline
chr16	48959739	C	T	0	13	100%	T	0	15	100%	T	Germline
chr16	49298199	C	G	19	14	42.42%	S	17	17	50%	S	Germline
chr16	49884395	C	T	0	39	100%	T	0	33	100%	T	Germline
chr16	49884423	T	C	0	38	100%	C	0	25	100%	C	Germline
chr16	49895525	A	G	0	29	100%	G	0	20	100%	G	Germline
chr16	49907836	T	C	0	12	100%	C	0	11	100%	C	Germline
chr16	49911002	G	A	0	50	100%	A	0	59	100%	A	Germline
chr16	49923072	G	T	0	9	100%	T	0	3	100%	T	Germline
chr16	50072877	A	C	0	40	100%	C	0	73	100%	C	Germline
chr16	50111859	A	G	0	12	100%	G	0	27	100%	G	Germline
chr16	50193330	C	T	0	23	100%	T	0	33	100%	T	Germline
chr16	50219466	C	A	0	17	100%	A	0	29	100%	A	Germline
chr16	50220387	T	A	0	100	100%	A	0	114	100%	A	Germline
chr16	50262469	T	C	0	31	100%	C	0	15	100%	C	Germline
chr16	50266526	G	A	0	22	100%	A	0	11	100%	A	Germline
chr16	50274601	C	T	0	38	100%	T	0	26	100%	T	Germline
chr16	50274938	C	A	0	18	100%	A	0	22	100%	A	Germline
chr16	50280469	G	A	0	8	100%	A	0	6	100%	A	Germline
chr16	50280471	G	A	0	8	100%	A	0	7	100%	A	Germline
chr16	50429086	G	A	0	61	100%	A	0	76	100%	A	Germline
chr16	50590781	C	T	0	93	100%	T	0	82	100%	T	Germline
chr16	50590907	C	T	0	72	100%	T	0	66	100%	T	Germline
chr16	50728399	C	A	0	18	100%	A	0	21	100%	A	Germline
chr16	50732638	T	G	0	48	100%	G	0	41	100%	G	Germline
chr16	50732649	A	G	0	43	100%	G	0	43	100%	G	Germline
chr16	50732839	C	A	0	20	100%	A	0	37	100%	A	Germline
chr16	50732845	C	G	0	26	100%	G	0	36	100%	G	Germline
chr16	50783600	G	T	0	155	100%	T	0	292	100%	T	Germline
chr16	52112388	C	T	0	14	100%	T	0	11	100%	T	Germline
chr16	52166327	C	T	0	31	100%	T	0	52	100%	T	Germline
chr16	52189318	G	A	0	12	100%	A	0	9	100%	A	Germline
chr16	52204509	C	T	0	18	100%	T	0	16	100%	T	Germline
chr16	52581472	A	G	0	9	100%	G	0	10	100%	G	Germline
chr16	53305535	T	C	0	10	100%	C	0	10	100%	C	Germline
chr16	53305539	G	A	0	10	100%	A	0	9	100%	A	Germline
chr16	53916938	T	G	0	40	100%	G	1	28	96.55%	G	Germline
chr16	53917025	G	A	0	4	100%	A	0	2	100%	A	Germline
chr16	53917026	T	C	0	5	100%	C	0	3	100%	C	Germline
chr16	53917068	A	G	0	24	100%	G	0	19	100%	G	Germline
chr16	53984034	A	G	25	18	41.86%	R	16	8	33.33%	R	Germline
chr16	53984045	T	C	27	21	43.75%	Y	20	13	39.39%	Y	Germline
chr16	53984057	C	A	26	26	50%	M	20	17	45.95%	M	Germline
chr16	53984065	A	G	30	24	44.44%	R	16	18	52.94%	R	Germline
chr16	53984164	T	C	97	82	45.81%	Y	121	88	42.11%	Y	Germline
chr16	53984419	T	C	60	54	47.37%	Y	50	34	40.48%	Y	Germline
chr16	53984430	C	T	67	58	46.4%	Y	62	34	35.42%	Y	Germline
chr16	53984455	T	C	86	47	35.34%	Y	81	41	33.61%	Y	Germline
chr16	53984458	A	G	88	48	35.29%	R	86	40	31.75%	R	Germline
chr16	53984599	C	T	138	102	42.5%	Y	202	105	34.2%	Y	Germline
chr16	53984757	A	G	71	97	57.74%	R	76	102	57.3%	R	Germline
chr16	53984787	T	C	72	75	51.02%	Y	82	51	38.35%	Y	Germline
chr16	53984793	G	T	77	82	51.57%	K	88	51	36.69%	K	Germline
chr16	53984892	A	G	76	86	53.09%	R	69	55	44.35%	R	Germline
chr16	53984905	G	T	71	93	56.71%	K	71	61	46.21%	K	Germline
chr16	53985077	A	G	83	67	44.67%	R	94	70	42.68%	R	Germline
chr16	53985139	T	C	92	103	52.82%	Y	125	132	51.36%	Y	Germline
chr16	53985222	T	C	76	52	40.62%	Y	75	80	51.61%	Y	Germline
chr16	53985237	C	G	68	65	48.87%	S	76	74	49.33%	S	Germline
chr16	53985564	A	G	62	37	37.37%	R	53	24	31.17%	R	Germline
chr16	53985581	A	G	62	37	37.37%	R	64	29	31.18%	R	Germline
chr16	53985676	T	C	75	75	50%	Y	91	73	44.51%	Y	Germline
chr16	53985698	T	C	66	40	37.74%	Y	83	54	39.42%	Y	Germline
chr16	53985732	T	C	88	91	50.84%	Y	76	102	57.3%	Y	Germline
chr16	53985809	T	G	42	38	47.5%	K	52	49	48.51%	K	Germline
chr16	53985819	A	G	74	36	32.73%	R	69	43	38.39%	R	Germline
chr16	53985855	T	C	77	59	43.38%	Y	69	49	41.53%	Y	Germline
chr16	53985872	G	A	74	77	50.99%	R	65	62	48.82%	R	Germline
chr16	53985900	G	C	70	59	45.74%	S	61	60	49.59%	S	Germline
chr16	53985906	A	G	69	55	44.35%	R	70	59	45.74%	R	Germline
chr16	53985960	G	C	67	43	39.09%	S	78	40	33.9%	S	Germline
chr16	53986018	A	G	56	53	48.62%	R	33	41	55.41%	R	Germline
chr16	54818693	A	G	0	17	100%	G	0	12	100%	G	Germline
chr16	55819888	T	C	0	27	100%	C	0	24	100%	C	Germline
chr16	55836312	T	C	0	24	100%	C	0	12	100%	C	Germline
chr16	55838722	C	T	0	40	100%	T	0	26	100%	T	Germline
chr16	55838799	G	C	0	24	100%	C	0	17	100%	C	Germline
chr16	55844805	A	G	0	30	100%	G	0	41	100%	G	Germline
chr16	55853369	T	G	0	44	100%	G	0	80	100%	G	Germline
chr16	55865822	A	G	0	19	100%	G	0	16	100%	G	Germline
chr16	55883523	A	C	0	23	100%	C	0	15	100%	C	Germline
chr16	55883535	C	T	0	24	100%	T	0	16	100%	T	Germline
chr16	55883573	A	G	0	19	100%	G	0	10	100%	G	Germline
chr16	55883575	A	G	0	19	100%	G	0	10	100%	G	Germline
chr16	55883632	T	G	0	19	100%	G	0	17	100%	G	Germline
chr16	55883717	G	A	0	25	100%	A	0	13	100%	A	Germline
chr16	55883730	G	A	0	24	100%	A	0	13	100%	A	Germline
chr16	55883738	T	C	0	25	100%	C	0	16	100%	C	Germline
chr16	55883743	G	T	0	27	100%	T	0	15	100%	T	Germline
chr16	55883773	C	G	0	20	100%	G	0	17	100%	G	Germline
chr16	55883797	A	G	0	26	100%	G	0	23	100%	G	Germline
chr16	55883832	G	A	0	33	100%	A	0	26	100%	A	Germline
chr16	55883868	C	T	0	44	100%	T	0	32	100%	T	Germline
chr16	55884005	A	C	0	92	100%	C	0	78	100%	C	Germline
chr16	55884012	T	C	0	94	100%	C	0	81	100%	C	Germline
chr16	55884018	T	C	0	98	100%	C	0	79	100%	C	Germline
chr16	55884131	A	G	0	73	100%	G	1	89	98.89%	G	Germline
chr16	55884208	A	G	0	38	100%	G	0	10	100%	G	Germline
chr16	55884257	C	G	0	21	100%	G	0	13	100%	G	Germline
chr16	55884447	T	G	0	88	100%	G	0	103	100%	G	Germline
chr16	55884532	G	A	0	60	100%	A	0	63	100%	A	Germline
chr16	55900728	T	C	1	11	91.67%	C	0	10	100%	C	Germline
chr16	55902134	G	T	1	37	97.37%	T	0	57	100%	T	Germline
chr16	55904058	G	A	0	12	100%	A	0	14	100%	A	Germline
chr16	55904546	A	C	0	27	100%	C	0	35	100%	C	Germline
chr16	55905866	A	T	0	35	100%	T	0	43	100%	T	Germline
chr16	55911632	T	C	0	27	100%	C	0	14	100%	C	Germline
chr16	55911657	T	C	0	27	100%	C	0	27	100%	C	Germline
chr16	55911776	C	G	0	22	100%	G	0	37	100%	G	Germline
chr16	55911787	A	C	0	20	100%	C	0	35	100%	C	Germline
chr16	55914847	G	A	0	38	100%	A	0	17	100%	A	Germline
chr16	55915230	A	G	0	57	100%	G	0	60	100%	G	Germline
chr16	55915313	A	G	0	51	100%	G	0	68	100%	G	Germline
chr16	55915429	T	G	0	47	100%	G	0	55	100%	G	Germline
chr16	55915602	A	G	0	85	100%	G	0	102	100%	G	Germline
chr16	55918550	A	G	0	19	100%	G	0	12	100%	G	Germline
chr16	55918788	G	A	0	55	100%	A	0	59	100%	A	Germline
chr16	55918812	C	T	0	42	100%	T	0	30	100%	T	Germline
chr16	55919638	C	T	0	72	100%	T	1	127	99.22%	T	Germline
chr16	55922181	C	T	0	64	100%	T	0	70	100%	T	Germline
chr16	55922387	G	A	0	59	100%	A	0	84	100%	A	Germline
chr16	55935041	G	A	0	52	100%	A	0	31	100%	A	Germline
chr16	55940488	T	C	0	4	100%	C	0	3	100%	C	Germline
chr16	55940490	C	G	0	4	100%	G	0	3	100%	G	Germline
chr16	55940720	T	C	1	13	92.86%	C	0	17	100%	C	Germline
chr16	55940740	C	T	0	20	100%	T	0	24	100%	T	Germline
chr16	55940775	C	T	0	14	100%	T	0	19	100%	T	Germline
chr16	55940779	G	A	0	14	100%	A	0	21	100%	A	Germline
chr16	55966403	G	T	0	36	100%	T	0	23	100%	T	Germline
chr16	55966601	A	C	0	50	100%	C	0	29	100%	C	Germline
chr16	55966626	G	T	0	57	100%	T	0	43	100%	T	Germline
chr16	55969776	G	C	0	22	100%	C	0	42	100%	C	Germline
chr16	55970303	G	A	0	14	100%	A	0	16	100%	A	Germline
chr16	55973781	C	G	0	44	100%	G	0	41	100%	G	Germline
chr16	56003005	A	G	0	28	100%	G	0	21	100%	G	Germline
chr16	56016196	A	T	0	17	100%	T	0	18	100%	T	Germline
chr16	56016235	G	C	0	19	100%	C	0	13	100%	C	Germline
chr16	56016247	T	G	0	25	100%	G	0	16	100%	G	Germline
chr16	56017412	C	G	0	39	100%	G	0	33	100%	G	Germline
chr16	56022021	A	G	0	17	100%	G	0	13	100%	G	Germline
chr16	56032773	C	T	0	35	100%	T	0	29	100%	T	Germline
chr16	56034253	A	G	0	20	100%	G	0	15	100%	G	Germline
chr16	56034296	T	C	0	30	100%	C	0	12	100%	C	Germline
chr16	56037676	T	A	0	41	100%	A	0	61	100%	A	Germline
chr16	56037798	T	C	0	22	100%	C	0	12	100%	C	Germline
chr16	56139823	C	T	0	25	100%	T	0	32	100%	T	Germline
chr16	56186208	G	A	0	118	100%	A	0	145	100%	A	Germline
chr16	56186434	G	A	0	54	100%	A	0	36	100%	A	Germline
chr16	56188519	T	C	0	36	100%	C	0	38	100%	C	Germline
chr16	56188525	A	G	0	33	100%	G	0	31	100%	G	Germline
chr16	56204624	T	G	0	22	100%	G	0	18	100%	G	Germline
chr16	56204769	C	T	0	15	100%	T	0	13	100%	T	Germline
chr16	56211340	G	A	0	22	100%	A	0	21	100%	A	Germline
chr16	56211383	A	G	0	21	100%	G	0	20	100%	G	Germline
chr16	56218458	G	A	0	65	100%	A	0	64	100%	A	Germline
chr16	56224481	T	C	0	67	100%	C	1	94	98.95%	C	Germline
chr16	56225823	T	A	0	61	100%	A	0	107	100%	A	Germline
chr16	56231673	G	A	0	20	100%	A	0	13	100%	A	Germline
chr16	56236930	A	G	0	50	100%	G	0	47	100%	G	Germline
chr16	56236946	C	T	0	47	100%	T	0	39	100%	T	Germline
chr16	56236951	A	G	0	49	100%	G	0	36	100%	G	Germline
chr16	56243705	T	C	0	26	100%	C	0	14	100%	C	Germline
chr16	56243829	A	T	1	2	66.67%	W	0	2	100%	T	Germline
chr16	56243852	A	T	0	26	100%	T	0	12	100%	T	Germline
chr16	56254369	G	A	0	63	100%	A	0	68	100%	A	Germline
chr16	56532898	T	C	0	54	100%	C	0	71	100%	C	Germline
chr16	56533143	T	C	0	26	100%	C	0	15	100%	C	Germline
chr16	56642538	A	G	0	4	100%	G	0	3	100%	G	Germline
chr16	56642540	C	A	0	5	100%	A	0	4	100%	A	Germline
chr16	56650755	A	T	0	34	100%	T	0	29	100%	T	Germline
chr16	56650785	C	T	0	18	100%	T	0	33	100%	T	Germline
chr16	56650839	G	A	0	45	100%	A	0	35	100%	A	Germline
chr16	56651503	T	A	0	15	100%	A	0	13	100%	A	Germline
chr16	56654061	T	C	0	30	100%	C	0	22	100%	C	Germline
chr16	56654149	G	A	0	32	100%	A	0	50	100%	A	Germline
chr16	56654163	G	A	0	46	100%	A	0	69	100%	A	Germline
chr16	56654258	C	T	0	18	100%	T	0	16	100%	T	Germline
chr16	56657349	T	C	0	72	100%	C	0	74	100%	C	Germline
chr16	56657356	A	G	0	66	100%	G	0	71	100%	G	Germline
chr16	56668403	G	A	0	75	100%	A	0	80	100%	A	Germline
chr16	56668453	C	A	0	64	100%	A	0	99	100%	A	Germline
chr16	56672145	G	A	0	39	100%	A	0	30	100%	A	Germline
chr16	56677766	T	C	0	14	100%	C	0	14	100%	C	Germline
chr16	56677785	A	G	0	11	100%	G	0	13	100%	G	Germline
chr16	56677982	T	G	0	14	100%	G	0	12	100%	G	Germline
chr16	56689033	C	T	0	24	100%	T	0	14	100%	T	Germline
chr16	56697457	T	C	0	10	100%	C	0	13	100%	C	Germline
chr16	56701297	T	C	0	31	100%	C	0	64	100%	C	Germline
chr16	56717477	C	T	0	31	100%	T	0	57	100%	T	Germline
chr16	56750700	G	C	0	64	100%	C	0	66	100%	C	Germline
chr16	56758493	G	T	1	29	96.67%	T	0	23	100%	T	Germline
chr16	56761205	T	C	0	22	100%	C	0	18	100%	C	Germline
chr16	56762028	A	G	0	18	100%	G	0	26	100%	G	Germline
chr16	56778756	T	C	0	48	100%	C	0	83	100%	C	Germline
chr16	56778852	G	C	0	16	100%	C	0	16	100%	C	Germline
chr16	56795851	A	G	0	68	100%	G	0	60	100%	G	Germline
chr16	56805240	C	T	0	30	100%	T	0	46	100%	T	Germline
chr16	56805245	C	T	0	32	100%	T	0	44	100%	T	Germline
chr16	56805867	C	T	0	14	100%	T	0	13	100%	T	Germline
chr16	56806192	A	C	0	12	100%	C	0	14	100%	C	Germline
chr16	56806521	T	A	0	2	100%	A	0	4	100%	A	Germline
chr16	56806726	G	A	0	30	100%	A	0	49	100%	A	Germline
chr16	56811624	A	C	0	10	100%	C	0	16	100%	C	Germline
chr16	56823574	G	A	0	33	100%	A	0	38	100%	A	Germline
chr16	56832078	G	T	0	13	100%	T	0	15	100%	T	Germline
chr16	57122124	G	C	0	18	100%	C	0	16	100%	C	Germline
chr16	57134786	C	A	0	18	100%	A	0	32	100%	A	Germline
chr16	57150118	G	A	0	14	100%	A	0	13	100%	A	Germline
chr16	57157203	T	C	0	47	100%	C	0	52	100%	C	Germline
chr16	57157301	T	C	0	23	100%	C	0	34	100%	C	Germline
chr16	57276411	G	A	0	27	100%	A	0	14	100%	A	Germline
chr16	57276416	T	C	0	25	100%	C	0	14	100%	C	Germline
chr16	57276426	A	G	0	19	100%	G	0	11	100%	G	Germline
chr16	57276817	A	G	0	81	100%	G	0	131	100%	G	Germline
chr16	57276991	C	T	0	21	100%	T	0	25	100%	T	Germline
chr16	57281332	C	A	0	26	100%	A	0	22	100%	A	Germline
chr16	57281345	T	C	0	30	100%	C	0	31	100%	C	Germline
chr16	57290756	T	G	0	10	100%	G	0	11	100%	G	Germline
chr16	57290800	G	C	0	16	100%	C	0	16	100%	C	Germline
chr16	57290804	A	G	0	18	100%	G	0	19	100%	G	Germline
chr16	57290813	T	A	0	29	100%	A	0	24	100%	A	Germline
chr16	57291088	C	T	0	16	100%	T	0	14	100%	T	Germline
chr16	57291118	G	T	0	24	100%	T	0	18	100%	T	Germline
chr16	57291153	T	C	0	35	100%	C	0	25	100%	C	Germline
chr16	57291164	T	G	0	43	100%	G	0	38	100%	G	Germline
chr16	57291316	A	G	0	42	100%	G	0	19	100%	G	Germline
chr16	57291354	G	A	0	20	100%	A	0	11	100%	A	Germline
chr16	57291446	A	G	0	46	100%	G	0	49	100%	G	Germline
chr16	57291517	C	T	0	42	100%	T	0	54	100%	T	Germline
chr16	57291846	T	A	0	41	100%	A	0	50	100%	A	Germline
chr16	57292055	C	T	0	17	100%	T	0	11	100%	T	Germline
chr16	57292597	A	G	0	53	100%	G	0	61	100%	G	Germline
chr16	57292632	G	A	0	51	100%	A	0	63	100%	A	Germline
chr16	57292671	G	A	0	52	100%	A	0	67	100%	A	Germline
chr16	57293093	T	C	0	18	100%	C	0	8	100%	C	Germline
chr16	57302412	G	A	0	19	100%	A	0	23	100%	A	Germline
chr16	57306896	A	C	0	92	100%	C	0	105	100%	C	Germline
chr16	57307369	A	G	0	23	100%	G	0	12	100%	G	Germline
chr16	57307428	C	T	0	23	100%	T	0	24	100%	T	Germline
chr16	57307453	C	T	0	29	100%	T	0	43	100%	T	Germline
chr16	57307571	T	A	0	3	100%	A	0	9	100%	A	Germline
chr16	57311353	A	G	0	43	100%	G	0	53	100%	G	Germline
chr16	57311502	T	C	0	34	100%	C	0	62	100%	C	Germline
chr16	57323670	A	C	0	45	100%	C	0	50	100%	C	Germline
chr16	57391567	T	C	0	173	100%	C	2	243	99.18%	C	Germline
chr16	57411861	T	C	0	34	100%	C	0	37	100%	C	Germline
chr16	57506989	G	C	0	13	100%	C	0	19	100%	C	Germline
chr16	57507724	T	C	0	42	100%	C	0	45	100%	C	Germline
chr16	57514835	A	G	0	40	100%	G	0	16	100%	G	Germline
chr16	57561917	T	A	0	15	100%	A	0	14	100%	A	Germline
chr16	57571517	A	G	0	15	100%	G	0	18	100%	G	Germline
chr16	57628521	G	A	0	45	100%	A	0	42	100%	A	Germline
chr16	58445544	C	A	5	3	37.5%	M	6	10	62.5%	M	Germline
chr16	58451704	G	A	0	48	100%	A	0	27	100%	A	Germline
chr16	58456225	G	A	0	42	100%	A	0	96	100%	A	Germline
chr16	58456300	C	T	14	34	70.83%	Y	17	62	78.48%	T	Germline
chr16	58456304	T	C	14	31	68.89%	Y	18	51	73.91%	Y	Germline
chr16	58456463	G	A	0	51	100%	A	0	58	100%	A	Germline
chr16	58463293	A	T	0	18	100%	T	0	17	100%	T	Germline
chr16	58465821	A	G	0	47	100%	G	0	49	100%	G	Germline
chr16	58467856	T	C	0	38	100%	C	0	29	100%	C	Germline
chr16	58469426	G	A	0	71	100%	A	0	82	100%	A	Germline
chr16	58470762	A	G	1	18	94.74%	G	0	17	100%	G	Germline
chr16	58473577	G	A	0	12	100%	A	0	11	100%	A	Germline
chr16	58473712	G	A	0	7	100%	A	0	3	100%	A	Germline
chr16	58476093	A	G	0	45	100%	G	0	61	100%	G	Germline
chr16	58484982	T	C	0	16	100%	C	0	9	100%	C	Germline
chr16	58486475	A	C	0	30	100%	C	0	29	100%	C	Germline
chr16	58486546	G	A	0	32	100%	A	0	38	100%	A	Germline
chr16	58486628	G	A	0	19	100%	A	0	24	100%	A	Germline
chr16	58523349	C	G	0	35	100%	G	0	48	100%	G	Germline
chr16	58523826	T	C	0	23	100%	C	0	14	100%	C	Germline
chr16	58529878	A	C	0	32	100%	C	0	17	100%	C	Germline
chr16	58718000	A	G	0	38	100%	G	0	42	100%	G	Germline
chr16	58718340	C	T	0	93	100%	T	0	94	100%	T	Germline
chr16	58718406	T	C	0	95	100%	C	0	149	100%	C	Germline
chr16	58718546	G	A	0	53	100%	A	0	39	100%	A	Germline
chr16	58718774	A	T	0	66	100%	T	0	94	100%	T	Germline
chr16	58728119	A	G	0	109	100%	G	0	109	100%	G	Germline
chr16	58728266	A	G	0	36	100%	G	0	16	100%	G	Germline
chr16	58728271	C	T	0	26	100%	T	0	9	100%	T	Germline
chr16	58729592	G	A	0	28	100%	A	0	28	100%	A	Germline
chr16	58732722	C	A	0	263	100%	A	0	328	100%	A	Germline
chr16	59058679	G	T	0	11	100%	T	0	10	100%	T	Germline
chr16	59407161	C	G	0	159	100%	G	0	165	100%	G	Germline
chr16	59415028	T	C	0	17	100%	C	0	11	100%	C	Germline
chr16	59426438	A	G	0	12	100%	G	0	8	100%	G	Germline
chr16	59429777	G	A	0	41	100%	A	0	38	100%	A	Germline
chr16	59447727	C	T	0	177	100%	T	0	163	100%	T	Germline
chr16	59461424	G	A	0	32	100%	A	0	25	100%	A	Germline
chr16	59461460	G	A	0	8	100%	A	0	9	100%	A	Germline
chr16	59471672	G	A	0	41	100%	A	0	71	100%	A	Germline
chr16	59472360	A	T	0	22	100%	T	0	21	100%	T	Germline
chr16	59472710	T	C	0	49	100%	C	0	80	100%	C	Germline
chr16	59475407	C	A	0	30	100%	A	0	42	100%	A	Germline
chr16	59475561	C	T	0	20	100%	T	0	13	100%	T	Germline
chr16	59475711	C	T	0	18	100%	T	0	14	100%	T	Germline
chr16	59476467	A	G	0	28	100%	G	0	29	100%	G	Germline
chr16	59476517	A	G	0	38	100%	G	0	37	100%	G	Germline
chr16	59476547	C	A	1	28	96.55%	A	0	33	100%	A	Germline
chr16	59476629	G	A	0	33	100%	A	0	44	100%	A	Germline
chr16	59476679	T	C	0	42	100%	C	0	52	100%	C	Germline
chr16	59477111	T	A	0	18	100%	A	0	20	100%	A	Germline
chr16	59477156	A	C	0	26	100%	C	0	17	100%	C	Germline
chr16	59477194	G	A	0	37	100%	A	0	16	100%	A	Germline
chr16	59486302	C	T	0	29	100%	T	0	23	100%	T	Germline
chr16	59487208	C	T	0	19	100%	T	0	17	100%	T	Germline
chr16	59487211	C	T	0	19	100%	T	0	19	100%	T	Germline
chr16	59489452	G	A	0	60	100%	A	0	55	100%	A	Germline
chr16	59491015	A	G	0	24	100%	G	0	10	100%	G	Germline
chr16	59491158	G	A	0	74	100%	A	0	79	100%	A	Germline
chr16	59491230	T	A	0	66	100%	A	0	45	100%	A	Germline
chr16	59491340	A	T	0	79	100%	T	0	96	100%	T	Germline
chr16	59491647	C	A	0	20	100%	A	0	31	100%	A	Germline
chr16	59491839	A	G	0	18	100%	G	0	12	100%	G	Germline
chr16	59491856	C	T	0	20	100%	T	0	16	100%	T	Germline
chr16	59491878	G	C	0	22	100%	C	0	21	100%	C	Germline
chr16	59491941	C	T	0	27	100%	T	0	28	100%	T	Germline
chr16	59492552	C	A	0	5	100%	A	0	4	100%	A	Germline
chr16	59492662	G	T	0	45	100%	T	0	32	100%	T	Germline
chr16	59493086	G	C	0	52	100%	C	0	59	100%	C	Germline
chr16	59493114	C	A	0	67	100%	A	0	77	100%	A	Germline
chr16	59506150	A	G	0	38	100%	G	0	37	100%	G	Germline
chr16	59506160	G	A	0	35	100%	A	0	34	100%	A	Germline
chr16	59506188	A	G	0	21	100%	G	0	23	100%	G	Germline
chr16	59506204	C	T	0	27	100%	T	0	18	100%	T	Germline
chr16	59521880	T	C	0	20	100%	C	0	11	100%	C	Germline
chr16	59521928	T	C	0	19	100%	C	0	26	100%	C	Germline
chr16	59522064	A	C	0	17	100%	C	0	15	100%	C	Germline
chr16	59522076	T	A	0	16	100%	A	0	15	100%	A	Germline
chr16	59553807	T	A	0	61	100%	A	0	58	100%	A	Germline
chr16	59554330	G	A	0	29	100%	A	0	36	100%	A	Germline
chr16	59554990	G	A	0	31	100%	A	0	21	100%	A	Germline
chr16	59555496	C	T	0	11	100%	T	0	10	100%	T	Germline
chr16	59621098	T	C	0	55	100%	C	0	55	100%	C	Germline
chr16	59621125	G	A	0	51	100%	A	0	66	100%	A	Germline
chr16	59622252	T	C	0	49	100%	C	0	57	100%	C	Germline
chr16	59622359	T	G	0	50	100%	G	0	61	100%	G	Germline
chr16	59632263	G	A	0	53	100%	A	0	49	100%	A	Germline
chr16	59638857	C	T	0	54	100%	T	0	46	100%	T	Germline
chr16	59638933	G	C	0	38	100%	C	0	46	100%	C	Germline
chr16	59639002	G	A	0	25	100%	A	0	29	100%	A	Germline
chr16	59653427	G	T	0	59	100%	T	0	44	100%	T	Germline
chr16	59666518	C	T	0	197	100%	T	0	254	100%	T	Germline
chr16	59666669	T	G	0	38	100%	G	0	22	100%	G	Germline
chr16	59666700	T	G	0	20	100%	G	0	11	100%	G	Germline
chr16	60005567	A	C	0	42	100%	C	0	49	100%	C	Germline
chr16	60005587	A	G	0	34	100%	G	0	35	100%	G	Germline
chr16	62846804	C	T	0	24	100%	T	0	39	100%	T	Germline
chr16	63111762	G	T	0	15	100%	T	0	19	100%	T	Germline
chr16	67620863	G	A	0	72	100%	A	0	77	100%	A	Germline
chr16	68511189	C	G	1	5	83.33%	G	0	5	100%	G	Germline
chr16	68511424	C	G	2	66	97.06%	G	2	78	97.5%	G	Germline
chr16	70190552	A	G	0	45	100%	G	0	49	100%	G	Germline
chr16	70190572	G	C	0	43	100%	C	0	44	100%	C	Germline
chr16	70190620	G	A	0	16	100%	A	0	18	100%	A	Germline
chr16	70190626	T	C	0	17	100%	C	0	15	100%	C	Germline
chr16	70190639	A	T	0	13	100%	T	0	13	100%	T	Germline
chr16	70190646	A	G	1	14	93.33%	G	0	14	100%	G	Germline
chr16	70285502	T	G	0	19	100%	G	0	9	100%	G	Germline
chr16	70285580	A	G	0	21	100%	G	0	26	100%	G	Germline
chr16	70285686	T	C	0	13	100%	C	0	16	100%	C	Germline
chr16	70382106	G	A	0	11	100%	A	0	26	100%	A	Germline
chr16	70402004	A	G	0	13	100%	G	0	14	100%	G	Germline
chr16	70402104	G	A	0	9	100%	A	0	13	100%	A	Germline
chr16	70433891	C	A	0	15	100%	A	0	40	100%	A	Germline
chr16	70441313	A	G	0	33	100%	G	0	30	100%	G	Germline
chr16	70441324	T	C	0	35	100%	C	0	37	100%	C	Germline
chr16	70441469	G	T	0	12	100%	T	0	31	100%	T	Germline
chr16	70441525	C	T	0	36	100%	T	0	51	100%	T	Germline
chr16	70441575	A	G	0	9	100%	G	0	12	100%	G	Germline
chr16	70484079	G	A	0	28	100%	A	0	21	100%	A	Germline
chr16	70529070	T	C	0	17	100%	C	0	12	100%	C	Germline
chr16	70561336	A	G	0	95	100%	G	0	135	100%	G	Germline
chr16	70569304	C	T	0	55	100%	T	0	81	100%	T	Germline
chr16	70569423	G	A	0	18	100%	A	0	12	100%	A	Germline
chr16	72663466	A	G	0	24	100%	G	0	14	100%	G	Germline
chr16	72663528	C	G	1	10	90.91%	G	0	12	100%	G	Germline
chr16	72663702	C	A	0	37	100%	A	0	33	100%	A	Germline
chr16	72663724	T	G	0	46	100%	G	0	37	100%	G	Germline
chr16	73024554	G	C	0	85	100%	C	0	84	100%	C	Germline
chr16	73024635	G	A	0	66	100%	A	0	67	100%	A	Germline
chr16	73024792	G	C	0	17	100%	C	0	30	100%	C	Germline
chr16	73044829	G	A	0	47	100%	A	0	30	100%	A	Germline
chr16	73044838	A	G	0	45	100%	G	0	27	100%	G	Germline
chr16	73044849	C	A	0	43	100%	A	0	34	100%	A	Germline
chr16	73045073	G	A	0	33	100%	A	0	52	100%	A	Germline
chr16	73893121	G	A	0	10	100%	A	0	11	100%	A	Germline
chr16	73920728	A	C	0	41	100%	C	0	34	100%	C	Germline
chr16	73982411	A	C	3	7	70%	M	2	9	81.82%	C	Germline
chr16	73985810	A	T	0	26	100%	T	0	24	100%	T	Germline
chr16	73985905	T	C	0	39	100%	C	0	47	100%	C	Germline
chr16	73986221	G	A	0	19	100%	A	0	24	100%	A	Germline
chr16	74016240	A	G	0	60	100%	G	0	78	100%	G	Germline
chr16	74035238	C	T	0	48	100%	T	0	73	100%	T	Germline
chr16	74045981	C	T	0	36	100%	T	0	24	100%	T	Germline
chr16	74046228	T	C	0	31	100%	C	0	21	100%	C	Germline
chr16	74411625	T	C	0	109	100%	C	0	131	100%	C	Germline
chr16	74411794	A	C	0	48	100%	C	0	69	100%	C	Germline
chr16	76403476	T	C	19	13	40.62%	Y	16	12	42.86%	Y	Germline
chr16	78117690	A	G	0	75	100%	G	0	89	100%	G	Germline
chr16	78251325	G	A	0	33	100%	A	0	35	100%	A	Germline
chr16	78333581	T	C	0	68	100%	C	0	82	100%	C	Germline
chr16	78337728	C	T	0	43	100%	T	0	73	100%	T	Germline
chr16	78339427	C	G	0	49	100%	G	0	42	100%	G	Germline
chr16	78339644	G	A	0	24	100%	A	0	14	100%	A	Germline
chr16	78339732	A	G	0	74	100%	G	0	93	100%	G	Germline
chr16	78339864	T	C	0	33	100%	C	0	28	100%	C	Germline
chr16	78339877	C	T	0	21	100%	T	0	25	100%	T	Germline
chr16	78340209	A	G	0	22	100%	G	0	64	100%	G	Germline
chr16	78340589	T	C	0	21	100%	C	0	21	100%	C	Germline
chr16	78340657	T	G	0	33	100%	G	0	28	100%	G	Germline
chr16	78340883	A	C	0	38	100%	C	0	29	100%	C	Germline
chr16	78340944	C	A	0	28	100%	A	0	13	100%	A	Germline
chr16	78359774	T	A	0	126	100%	A	0	116	100%	A	Germline
chr16	78360571	A	T	55	34	38.2%	W	67	72	51.8%	W	Germline
chr16	78369337	T	C	0	83	100%	C	0	61	100%	C	Germline
chr16	78377387	T	C	0	50	100%	C	0	33	100%	C	Germline
chr16	78546875	A	C	0	37	100%	C	0	17	100%	C	Germline
chr16	78547776	G	A	0	42	100%	A	0	37	100%	A	Germline
chr16	78547953	G	C	0	62	100%	C	0	53	100%	C	Germline
chr16	78576206	C	T	0	117	100%	T	0	178	100%	T	Germline
chr16	78576483	C	T	0	24	100%	T	0	25	100%	T	Germline
chr16	78576608	T	C	0	24	100%	C	0	17	100%	C	Germline
chr16	78576677	T	G	0	24	100%	G	0	15	100%	G	Germline
chr16	78576793	C	T	0	25	100%	T	0	21	100%	T	Germline
chr16	78576915	G	C	0	12	100%	C	0	10	100%	C	Germline
chr16	78931349	A	T	0	98	100%	T	0	119	100%	T	Germline
chr16	78941443	C	G	0	17	100%	G	0	11	100%	G	Germline
chr16	78941660	C	T	0	20	100%	T	0	24	100%	T	Germline
chr16	78941799	C	T	0	31	100%	T	0	12	100%	T	Germline
chr16	78941858	A	G	0	64	100%	G	0	38	100%	G	Germline
chr16	78941866	G	A	0	79	100%	A	0	43	100%	A	Germline
chr16	78944954	C	T	0	25	100%	T	0	29	100%	T	Germline
chr16	78945017	T	A	0	15	100%	A	0	9	100%	A	Germline
chr16	78949270	C	T	0	24	100%	T	0	25	100%	T	Germline
chr16	78949615	C	A	0	16	100%	A	0	16	100%	A	Germline
chr16	78950738	C	T	0	20	100%	T	0	21	100%	T	Germline
chr16	78951063	C	T	0	14	100%	T	0	16	100%	T	Germline
chr16	78951499	A	G	0	37	100%	G	0	38	100%	G	Germline
chr16	78957545	C	T	0	19	100%	T	0	20	100%	T	Germline
chr16	78960816	C	T	0	15	100%	T	0	16	100%	T	Germline
chr16	78962176	G	A	0	9	100%	A	0	15	100%	A	Germline
chr16	78962227	A	G	0	24	100%	G	0	21	100%	G	Germline
chr16	80711198	A	G	0	13	100%	G	0	17	100%	G	Germline
chr16	80711258	A	G	0	9	100%	G	0	32	100%	G	Germline
chr16	80711334	G	A	0	15	100%	A	0	22	100%	A	Germline
chr16	80711382	G	T	0	7	100%	T	0	11	100%	T	Germline
chr16	80711385	T	C	0	8	100%	C	0	12	100%	C	Germline
chr16	80711544	G	A	0	20	100%	A	0	14	100%	A	Germline
chr16	80711547	A	G	0	20	100%	G	0	15	100%	G	Germline
chr16	80711634	T	A	0	22	100%	A	0	20	100%	A	Germline
chr16	80711664	T	A	0	12	100%	A	0	11	100%	A	Germline
chr16	80727270	G	A	0	11	100%	A	0	10	100%	A	Germline
chr16	84246954	C	A	0	26	100%	A	0	37	100%	A	Germline
chr16	84247089	C	A	0	17	100%	A	0	22	100%	A	Germline
chr16	84247581	G	A	0	74	100%	A	0	55	100%	A	Germline
chr16	84247585	A	C	0	69	100%	C	0	50	100%	C	Germline
chr16	84247628	A	G	0	81	100%	G	0	58	100%	G	Germline
chr16	84247630	C	T	0	82	100%	T	0	58	100%	T	Germline
chr16	84247647	C	T	0	105	100%	T	0	62	100%	T	Germline
chr16	84247685	T	C	0	61	100%	C	0	48	100%	C	Germline
chr16	84247708	T	G	0	50	100%	G	0	58	100%	G	Germline
chr16	84247804	A	T	0	5	100%	T	0	4	100%	T	Germline
chr16	84247805	A	G	0	6	100%	G	0	4	100%	G	Germline
chr16	84247820	A	G	0	71	100%	G	0	102	100%	G	Germline
chr16	84247856	A	C	0	92	100%	C	0	145	100%	C	Germline
chr16	84247885	C	G	0	85	100%	G	0	124	100%	G	Germline
chr16	84247890	T	G	0	82	100%	G	0	124	100%	G	Germline
chr16	84247965	G	A	0	55	100%	A	0	49	100%	A	Germline
chr16	84247987	T	C	0	4	100%	C	0	5	100%	C	Germline
chr16	84852646	A	C	0	47	100%	C	0	15	100%	C	Germline
chr16	85032008	C	T	0	15	100%	T	0	14	100%	T	Germline
chr16	85032047	T	C	0	15	100%	C	0	23	100%	C	Germline
chr16	85032096	T	A	0	30	100%	A	0	18	100%	A	Germline
chr16	85032117	T	C	0	24	100%	C	0	18	100%	C	Germline
chr16	85032121	G	A	0	21	100%	A	0	20	100%	A	Germline
chr16	85032139	C	T	0	18	100%	T	0	15	100%	T	Germline
chr16	85040444	T	C	0	64	100%	C	1	116	99.15%	C	Germline
chr16	85455150	T	C	0	30	100%	C	0	23	100%	C	Germline
chr16	85455410	T	C	0	58	100%	C	0	51	100%	C	Germline
chr16	85455811	A	C	0	13	100%	C	0	22	100%	C	Germline
chr16	85456087	A	G	0	24	100%	G	0	41	100%	G	Germline
chr16	85456415	G	A	0	17	100%	A	0	15	100%	A	Germline
chr16	85456948	T	C	0	40	100%	C	0	41	100%	C	Germline
chr16	85457053	A	G	0	81	100%	G	0	97	100%	G	Germline
chr16	85457319	T	C	0	38	100%	C	0	10	100%	C	Germline
chr16	85457414	C	T	0	35	100%	T	0	21	100%	T	Germline
chr16	85457455	G	A	0	61	100%	A	0	89	100%	A	Germline
chr16	85457661	A	G	0	72	100%	G	0	73	100%	G	Germline
chr16	85465980	G	A	0	17	100%	A	0	19	100%	A	Germline
chr16	85644472	A	T	0	26	100%	T	0	10	100%	T	Germline
chr16	85644581	C	A	0	23	100%	A	7	29	80.56%	A	Germline
chr16	85644622	G	T	0	29	100%	T	4	16	80%	T	Germline
chr16	85644748	G	T	0	17	100%	T	0	14	100%	T	Germline
chr16	85644788	G	A	13	30	69.77%	R	19	24	55.81%	R	Germline
chr16	85644844	G	C	5	58	92.06%	C	33	46	58.23%	S	Germline
chr16	85644937	T	C	0	105	100%	C	0	105	100%	C	Germline
chr16	85644997	C	A	0	83	100%	A	0	102	100%	A	Germline
chr16	85794909	C	G	0	48	100%	G	0	56	100%	G	Germline
chr16	85795056	C	T	0	16	100%	T	0	13	100%	T	Germline
chr16	85795248	T	A	0	107	100%	A	0	116	100%	A	Germline
chr16	85795330	T	C	0	79	100%	C	0	69	100%	C	Germline
chr16	85795589	T	C	0	15	100%	C	0	14	100%	C	Germline
chr16	85795895	G	A	0	116	100%	A	0	160	100%	A	Germline
chr16	85796123	T	C	0	42	100%	C	0	36	100%	C	Germline
chr16	85798528	T	C	0	34	100%	C	0	13	100%	C	Germline
chr16	85798553	G	A	0	45	100%	A	0	27	100%	A	Germline
chr16	85798630	A	G	0	93	100%	G	0	163	100%	G	Germline
chr16	85799283	T	C	0	161	100%	C	0	169	100%	C	Germline
chr16	85799398	C	G	0	224	100%	G	0	347	100%	G	Germline
chr16	85799484	A	C	0	107	100%	C	0	127	100%	C	Germline
chr16	85799493	G	T	0	92	100%	T	0	114	100%	T	Germline
chr16	85799788	A	G	0	65	100%	G	0	61	100%	G	Germline
chr16	85799860	G	A	0	77	100%	A	0	88	100%	A	Germline
chr16	85799878	T	C	0	63	100%	C	0	83	100%	C	Germline
chr16	85799985	A	G	0	28	100%	G	0	16	100%	G	Germline
chr16	85800248	T	C	0	29	100%	C	0	10	100%	C	Germline
chr16	85800307	G	T	0	51	100%	T	0	63	100%	T	Germline
chr16	85800326	T	C	0	60	100%	C	0	72	100%	C	Germline
chr16	85800411	C	T	0	84	100%	T	0	106	100%	T	Germline
chr16	85800473	G	A	0	80	100%	A	0	79	100%	A	Germline
chr16	85800617	T	C	0	74	100%	C	0	84	100%	C	Germline
chr16	85801498	G	A	0	72	100%	A	0	61	100%	A	Germline
chr16	85801561	T	A	0	58	100%	A	0	84	100%	A	Germline
chr16	85801644	G	A	0	65	100%	A	0	79	100%	A	Germline
chr16	85803171	G	C	0	67	100%	C	0	30	100%	C	Germline
chr16	85803349	T	C	0	58	100%	C	0	64	100%	C	Germline
chr16	85899536	G	T	0	237	100%	T	0	343	100%	T	Germline
chr16	85899853	C	T	0	24	100%	T	0	11	100%	T	Germline
chr16	87363056	A	G	0	31	100%	G	0	24	100%	G	Germline
chr16	87363062	A	G	0	27	100%	G	0	22	100%	G	Germline
chr16	87364723	A	G	0	16	100%	G	0	3	100%	G	Germline
chr16	87364835	A	G	0	28	100%	G	0	32	100%	G	Germline
chr16	87364911	G	A	0	24	100%	A	0	15	100%	A	Germline
chr16	87365473	C	T	0	25	100%	T	0	21	100%	T	Germline
chr16	87365572	T	C	6	19	76%	C	1	3	75%	C	Germline
chr16	87365649	A	G	13	17	56.67%	R	12	11	47.83%	R	Germline
chr16	87365672	A	G	2	38	95%	G	0	48	100%	G	Germline
chr16	87366312	G	T	0	25	100%	T	0	11	100%	T	Germline
chr16	87366353	G	A	0	44	100%	A	0	32	100%	A	Germline
chr16	87366419	C	T	0	49	100%	T	0	78	100%	T	Germline
chr16	87366617	A	G	0	35	100%	G	0	34	100%	G	Germline
chr16	87367006	A	C	0	25	100%	C	1	48	97.96%	C	Germline
chr16	87368187	C	T	0	19	100%	T	0	19	100%	T	Germline
chr16	87368951	G	C	0	2	100%	C	0	5	100%	C	Germline
chr16	87379089	C	G	0	53	100%	G	0	36	100%	G	Germline
chr16	87380795	G	A	0	27	100%	A	0	20	100%	A	Germline
chr16	87380872	T	C	0	113	100%	C	0	124	100%	C	Germline
chr16	87381068	C	T	0	167	100%	T	0	174	100%	T	Germline
chr16	87394965	C	T	0	46	100%	T	0	40	100%	T	Germline
chr16	87394975	G	A	0	45	100%	A	0	40	100%	A	Germline
chr16	87397347	G	A	0	95	100%	A	0	78	100%	A	Germline
chr16	87397352	C	T	0	89	100%	T	0	75	100%	T	Germline
chr16	87400550	A	T	0	16	100%	T	0	10	100%	T	Germline
chr16	87400582	A	G	0	23	100%	G	0	21	100%	G	Germline
chr16	87400718	G	A	0	33	100%	A	0	41	100%	A	Germline
chr16	87405881	C	T	0	23	100%	T	0	21	100%	T	Germline
chr16	87405883	C	G	0	22	100%	G	0	21	100%	G	Germline
chr16	87408996	C	T	0	40	100%	T	0	54	100%	T	Germline
chr16	87409078	G	A	0	29	100%	A	0	21	100%	A	Germline
chr16	87409607	G	A	0	39	100%	A	0	50	100%	A	Germline
chr16	87411847	G	C	0	12	100%	C	0	13	100%	C	Germline
chr16	87415792	G	A	0	66	100%	A	0	70	100%	A	Germline
chr16	87416555	T	C	0	64	100%	C	0	59	100%	C	Germline
chr16	87418610	A	G	0	36	100%	G	1	51	98.08%	G	Germline
chr16	87418643	G	A	0	8	100%	A	1	13	92.86%	A	Germline
chr16	87421031	G	A	0	77	100%	A	0	68	100%	A	Germline
chr16	87425000	A	G	0	26	100%	G	0	26	100%	G	Germline
chr16	87426664	T	C	0	15	100%	C	0	12	100%	C	Germline
chr16	87427822	G	A	0	20	100%	A	0	12	100%	A	Germline
chr16	87428041	A	G	0	57	100%	G	0	45	100%	G	Germline
chr16	87455144	T	C	0	41	100%	C	0	45	100%	C	Germline
chr16	87469992	G	A	0	14	100%	A	0	7	100%	A	Germline
chr16	87471954	C	T	0	24	100%	T	0	21	100%	T	Germline
chr16	87474999	T	C	0	116	100%	C	0	58	100%	C	Germline
chr16	87490671	T	A	0	28	100%	A	0	20	100%	A	Germline
chr16	87544200	T	G	1	3	75%	G	1	5	83.33%	G	Germline
chr16	87549341	T	C	0	10	100%	C	0	13	100%	C	Germline
chr16	87556265	G	A	0	64	100%	A	0	112	100%	A	Germline
chr16	87556298	C	T	0	40	100%	T	0	61	100%	T	Germline
chr16	87556346	T	A	0	21	100%	A	0	20	100%	A	Germline
chr16	87616760	C	T	1	8	88.89%	T	0	6	100%	T	Germline
chr16	87730262	C	A	0	46	100%	A	0	31	100%	A	Germline
chr16	90126307	T	C	0	17	100%	C	0	17	100%	C	Germline
chr16	90198593	A	G	0	21	100%	G	0	8	100%	G	Germline
chr16	90198641	A	G	0	20	100%	G	0	26	100%	G	Germline
chr16	90198758	A	C	0	21	100%	C	0	37	100%	C	Germline
chr16	90221092	C	T	0	22	100%	T	0	46	100%	T	Germline
chr16	90224725	A	G	0	32	100%	G	0	18	100%	G	Germline
chr16	90229601	A	G	0	117	100%	G	0	107	100%	G	Germline
chr16	90230473	T	C	0	29	100%	C	0	26	100%	C	Germline
chr16	90247777	T	A	0	9	100%	A	0	9	100%	A	Germline
chr16	90248736	T	C	0	20	100%	C	0	25	100%	C	Germline
chr16	90249991	A	G	0	24	100%	G	0	22	100%	G	Germline
chr16	90284175	C	G	0	22	100%	G	0	22	100%	G	Germline
chr16	90284254	G	A	0	37	100%	A	0	53	100%	A	Germline
chr16	90447469	C	T	0	14	100%	T	0	19	100%	T	Germline
chr16	90447485	T	C	0	3	100%	C	0	3	100%	C	Germline
chr16	90453900	G	A	0	55	100%	A	0	46	100%	A	Germline
chr16	90493732	T	C	0	71	100%	C	0	56	100%	C	Germline
chr16	90493865	G	A	0	48	100%	A	0	42	100%	A	Germline
chr16	90493926	G	T	0	26	100%	T	0	14	100%	T	Germline
chr16	90496330	T	C	0	39	100%	C	0	54	100%	C	Germline
chr16	90496938	C	T	0	36	100%	T	0	32	100%	T	Germline
chr16	90497042	G	A	0	37	100%	A	0	40	100%	A	Germline
chr16	90719690	G	A	0	30	100%	A	0	27	100%	A	Germline
chr16	90897545	T	C	0	63	100%	C	0	44	100%	C	Germline
chr16	90897584	G	A	0	98	100%	A	0	134	100%	A	Germline
chr16	90897661	C	T	0	145	100%	T	1	208	99.52%	T	Germline
chr16	90897824	C	G	0	24	100%	G	0	8	100%	G	Germline
chr16	90904258	T	C	0	19	100%	C	0	20	100%	C	Germline
chr16	90904442	C	G	0	89	100%	G	0	111	100%	G	Germline
chr16	90904552	C	G	0	62	100%	G	0	73	100%	G	Germline
chr16	90905041	A	G	0	33	100%	G	0	17	100%	G	Germline
chr16	90905270	T	C	0	72	100%	C	0	64	100%	C	Germline
chr16	90915609	T	C	0	20	100%	C	0	20	100%	C	Germline
chr16	90915628	A	G	0	28	100%	G	0	22	100%	G	Germline
chr16	90915666	G	A	0	29	100%	A	0	36	100%	A	Germline
chr16	90915757	C	T	0	38	100%	T	0	30	100%	T	Germline
chr16	90925990	A	C	0	35	100%	C	0	58	100%	C	Germline
chr16	90927292	C	T	4	93	95.88%	T	5	114	95.8%	T	Germline
chr16	90927477	G	T	0	45	100%	T	0	43	100%	T	Germline
chr16	90927513	G	A	0	11	100%	A	0	7	100%	A	Germline
chr16	90927724	G	A	0	62	100%	A	0	53	100%	A	Germline
chr16	90930114	C	T	0	36	100%	T	0	54	100%	T	Germline
chr16	90931094	A	G	0	19	100%	G	0	12	100%	G	Germline
chr16	90931370	G	T	0	105	100%	T	0	129	100%	T	Germline
chr16	90931390	C	T	0	97	100%	T	0	113	100%	T	Germline
chr16	90931477	C	T	0	23	100%	T	0	13	100%	T	Germline
chr16	90934568	C	G	0	39	100%	G	0	30	100%	G	Germline
chr16	90934587	A	T	0	50	100%	T	0	46	100%	T	Germline
chr16	90936577	C	T	0	48	100%	T	0	50	100%	T	Germline
chr16	90937238	T	C	0	12	100%	C	0	15	100%	C	Germline
chr16	90938112	C	T	0	52	100%	T	0	93	100%	T	Germline
chr16	90946932	C	T	0	15	100%	T	0	15	100%	T	Germline
chr16	90946944	T	C	0	18	100%	C	0	18	100%	C	Germline
chr16	90950770	A	C	0	11	100%	C	0	12	100%	C	Germline
chr16	90957767	T	C	0	29	100%	C	0	38	100%	C	Germline
chr16	90964936	C	T	0	42	100%	T	0	26	100%	T	Germline
chr16	91014269	G	A	0	53	100%	A	0	49	100%	A	Germline
chr16	91014555	A	T	0	32	100%	T	0	19	100%	T	Germline
chr16	91014705	A	C	0	43	100%	C	0	56	100%	C	Germline
chr16	91015270	A	G	0	9	100%	G	0	4	100%	G	Germline
chr16	91022375	C	T	0	12	100%	T	0	12	100%	T	Germline
chr16	91037681	T	C	0	35	100%	C	0	38	100%	C	Germline
chr16	91054105	T	C	0	12	100%	C	0	12	100%	C	Germline
chr16	91054469	A	C	0	32	100%	C	0	38	100%	C	Germline
chr16	91055159	G	A	0	48	100%	A	0	40	100%	A	Germline
chr16	91055232	C	T	0	34	100%	T	0	19	100%	T	Germline
chr16	91055405	C	T	0	52	100%	T	0	50	100%	T	Germline
chr16	91055931	G	A	0	65	100%	A	0	72	100%	A	Germline
chr16	91056245	T	C	0	233	100%	C	0	331	100%	C	Germline
chr16	91056431	A	G	0	69	100%	G	0	36	100%	G	Germline
chr16	91060262	T	G	0	139	100%	G	0	180	100%	G	Germline
chr16	91069420	A	G	0	44	100%	G	0	66	100%	G	Germline
chr16	91095191	T	G	0	86	100%	G	0	140	100%	G	Germline
chr16	91095205	T	C	0	95	100%	C	1	138	99.28%	C	Germline
chr16	91095387	A	G	0	21	100%	G	0	30	100%	G	Germline
chr16	91170367	G	A	0	46	100%	A	0	50	100%	A	Germline
chr16	91170564	G	A	0	77	100%	A	0	74	100%	A	Germline
chr16	91170650	G	A	0	8	100%	A	0	10	100%	A	Germline
chr16	91170653	G	T	0	12	100%	T	0	11	100%	T	Germline
chr16	91171094	G	T	0	35	100%	T	0	28	100%	T	Germline
chr16	91227052	T	G	0	43	100%	G	0	46	100%	G	Germline
chr16	91228413	C	A	0	29	100%	A	0	19	100%	A	Germline
chr16	91458855	T	C	0	93	100%	C	0	85	100%	C	Germline
chr16	91631189	T	C	0	53	100%	C	0	38	100%	C	Germline
chr16	91631283	G	A	0	63	100%	A	0	78	100%	A	Germline
chr16	91634091	C	T	0	36	100%	T	0	45	100%	T	Germline
chr16	91634196	C	T	0	32	100%	T	0	19	100%	T	Germline
chr16	91636444	T	C	0	16	100%	C	0	38	100%	C	Germline
chr16	91636719	C	T	0	109	100%	T	0	154	100%	T	Germline
chr16	91637129	A	G	0	30	100%	G	0	14	100%	G	Germline
chr16	91638366	T	G	0	9	100%	G	0	7	100%	G	Germline
chr16	91638839	G	A	0	43	100%	A	0	18	100%	A	Germline
chr16	91638853	C	T	0	50	100%	T	0	25	100%	T	Germline
chr16	91638926	G	T	0	4	100%	T	0	6	100%	T	Germline
chr16	91643426	A	G	0	15	100%	G	0	10	100%	G	Germline
chr16	91647016	G	A	0	55	100%	A	0	40	100%	A	Germline
chr16	91647233	G	A	0	32	100%	A	0	21	100%	A	Germline
chr16	91647255	A	G	0	21	100%	G	0	16	100%	G	Germline
chr16	91647262	C	A	0	14	100%	A	1	12	92.31%	A	Germline
chr16	91729586	T	A	0	30	100%	A	0	35	100%	A	Germline
chr16	91815814	A	T	0	25	100%	T	0	22	100%	T	Germline
chr16	91868249	G	A	0	33	100%	A	0	15	100%	A	Germline
chr16	91869838	G	T	0	69	100%	T	0	84	100%	T	Germline
chr16	91871264	G	T	0	40	100%	T	0	29	100%	T	Germline
chr16	91871266	G	T	0	37	100%	T	0	31	100%	T	Germline
chr16	91894004	A	G	0	59	100%	G	0	72	100%	G	Germline
chr16	91894006	C	T	0	57	100%	T	0	69	100%	T	Germline
chr16	91894030	T	C	0	52	100%	C	0	88	100%	C	Germline
chr16	91896720	G	A	0	23	100%	A	0	28	100%	A	Germline
chr16	91899705	C	T	0	34	100%	T	0	19	100%	T	Germline
chr16	91899767	C	T	0	62	100%	T	0	43	100%	T	Germline
chr16	91899824	A	G	0	50	100%	G	0	59	100%	G	Germline
chr16	91905615	C	T	0	75	100%	T	0	76	100%	T	Germline
chr16	91906945	T	C	0	9	100%	C	1	18	94.74%	C	Germline
chr16	91912080	T	G	1	28	96.55%	G	0	11	100%	G	Germline
chr16	91912330	G	A	0	93	100%	A	0	89	100%	A	Germline
chr16	91912808	G	A	0	95	100%	A	0	119	100%	A	Germline
chr16	91912972	T	C	0	87	100%	C	0	93	100%	C	Germline
chr16	91913621	A	T	0	243	100%	T	0	280	100%	T	Germline
chr16	91913686	T	G	0	107	100%	G	0	69	100%	G	Germline
chr16	91914027	G	A	0	35	100%	A	0	41	100%	A	Germline
chr16	91914203	A	G	0	37	100%	G	0	64	100%	G	Germline
chr16	91914241	A	G	0	63	100%	G	0	89	100%	G	Germline
chr16	91914282	T	C	0	91	100%	C	0	104	100%	C	Germline
chr16	91914457	C	T	0	64	100%	T	0	56	100%	T	Germline
chr16	91914483	G	T	0	60	100%	T	0	47	100%	T	Germline
chr16	91914588	G	A	0	38	100%	A	0	67	100%	A	Germline
chr16	91914593	A	G	0	39	100%	G	0	62	100%	G	Germline
chr16	91914627	G	C	0	35	100%	C	0	55	100%	C	Germline
chr16	91914686	G	A	0	38	100%	A	0	58	100%	A	Germline
chr16	91914714	T	C	0	35	100%	C	1	48	97.96%	C	Germline
chr16	91916493	G	A	0	48	100%	A	0	101	100%	A	Germline
chr16	91918987	G	A	0	54	100%	A	0	92	100%	A	Germline
chr16	91919937	A	G	0	12	100%	G	0	15	100%	G	Germline
chr16	91920576	A	C	0	86	100%	C	0	109	100%	C	Germline
chr16	91926725	T	C	0	211	100%	C	1	311	99.68%	C	Germline
chr16	91929180	C	T	49	71	59.17%	Y	71	41	36.61%	Y	Germline
chr16	91930512	T	G	0	19	100%	G	0	12	100%	G	Germline
chr16	91930527	A	G	0	30	100%	G	0	12	100%	G	Germline
chr16	91931771	A	G	0	43	100%	G	0	21	100%	G	Germline
chr16	91931907	C	T	0	57	100%	T	0	54	100%	T	Germline
chr16	92348800	G	A	0	23	100%	A	0	26	100%	A	Germline
chr16	92349116	G	C	0	63	100%	C	0	83	100%	C	Germline
chr16	93596472	G	A	44	41	48.24%	R	56	28	33.33%	R	Germline
chr16	93596552	C	T	0	219	100%	T	0	288	100%	T	Germline
chr16	93599411	G	A	0	31	100%	A	0	32	100%	A	Germline
chr16	93599551	T	C	0	32	100%	C	0	30	100%	C	Germline
chr16	93601979	T	C	0	201	100%	C	0	288	100%	C	Germline
chr16	93601993	T	G	0	24	100%	G	0	30	100%	G	Germline
chr16	93601994	C	A	0	23	100%	A	0	31	100%	A	Germline
chr16	93603284	G	A	0	23	100%	A	0	10	100%	A	Germline
chr16	93603936	C	A	0	81	100%	A	0	89	100%	A	Germline
chr16	93603991	C	G	0	49	100%	G	0	108	100%	G	Germline
chr16	93604117	A	T	0	14	100%	T	0	9	100%	T	Germline
chr16	93608095	T	C	0	62	100%	C	0	90	100%	C	Germline
chr16	93610278	T	C	0	55	100%	C	0	49	100%	C	Germline
chr16	93610329	G	C	46	34	42.5%	S	48	29	37.66%	S	Germline
chr16	93610431	G	A	54	40	42.55%	R	65	40	38.1%	R	Germline
chr16	93630292	G	A	0	5	100%	A	0	5	100%	A	Germline
chr16	93630307	T	C	0	10	100%	C	0	13	100%	C	Germline
chr16	93630311	T	C	0	8	100%	C	0	8	100%	C	Germline
chr16	93630444	G	C	4	7	63.64%	S	1	8	88.89%	C	Germline
chr16	93630463	A	G	0	18	100%	G	0	11	100%	G	Germline
chr16	93630525	C	T	0	14	100%	T	0	8	100%	T	Germline
chr16	93653338	G	A	0	11	100%	A	0	12	100%	A	Germline
chr16	93653412	G	A	0	10	100%	A	0	19	100%	A	Germline
chr16	93653499	G	T	0	11	100%	T	0	11	100%	T	Germline
chr16	93653500	C	T	0	11	100%	T	0	10	100%	T	Germline
chr16	93690466	C	A	0	11	100%	A	0	11	100%	A	Germline
chr16	93690475	T	C	0	12	100%	C	0	14	100%	C	Germline
chr16	93690558	C	T	0	31	100%	T	0	50	100%	T	Germline
chr16	93690566	G	T	0	37	100%	T	0	54	100%	T	Germline
chr16	93841782	T	A	0	13	100%	A	0	11	100%	A	Germline
chr16	93844353	A	G	0	13	100%	G	0	10	100%	G	Germline
chr16	93870882	T	C	0	115	100%	C	0	172	100%	C	Germline
chr16	93871015	G	A	0	52	100%	A	0	62	100%	A	Germline
chr16	93871550	A	T	0	32	100%	T	0	23	100%	T	Germline
chr16	93875197	C	T	0	62	100%	T	0	50	100%	T	Germline
chr16	93875222	G	A	0	30	100%	A	0	16	100%	A	Germline
chr16	93887443	G	T	0	31	100%	T	0	68	100%	T	Germline
chr16	93888403	C	T	0	43	100%	T	0	43	100%	T	Germline
chr16	93891852	A	G	0	48	100%	G	0	63	100%	G	Germline
chr16	93891856	T	C	0	48	100%	C	0	61	100%	C	Germline
chr16	93891927	T	C	0	13	100%	C	0	14	100%	C	Germline
chr16	93893030	A	G	0	88	100%	G	0	116	100%	G	Germline
chr16	93919833	C	T	0	53	100%	T	0	68	100%	T	Germline
chr16	93920070	T	C	0	149	100%	C	0	220	100%	C	Germline
chr16	93920124	G	A	0	138	100%	A	0	128	100%	A	Germline
chr16	93920145	T	C	0	129	100%	C	0	93	100%	C	Germline
chr16	93920215	T	C	0	42	100%	C	0	52	100%	C	Germline
chr16	94342662	N	G	0	53	100%	G	0	48	100%	G	Germline
chr16	94360535	A	G	0	128	100%	G	0	115	100%	G	Germline
chr16	94362944	T	C	0	56	100%	C	0	82	100%	C	Germline
chr16	94554896	T	G	0	54	100%	G	0	86	100%	G	Germline
chr16	94554941	T	C	0	93	100%	C	0	97	100%	C	Germline
chr16	94554971	G	A	0	66	100%	A	0	47	100%	A	Germline
chr16	94557581	G	A	0	68	100%	A	0	58	100%	A	Germline
chr16	94557717	T	C	0	50	100%	C	0	64	100%	C	Germline
chr16	94557786	A	T	0	23	100%	T	0	22	100%	T	Germline
chr16	94558024	T	G	0	18	100%	G	0	17	100%	G	Germline
chr16	94558029	G	A	0	17	100%	A	0	15	100%	A	Germline
chr16	94558456	T	C	0	20	100%	C	0	10	100%	C	Germline
chr16	94558483	A	G	0	20	100%	G	0	11	100%	G	Germline
chr16	94580760	T	C	0	29	100%	C	0	39	100%	C	Germline
chr16	94586191	A	G	0	10	100%	G	0	17	100%	G	Germline
chr16	94586375	T	C	0	30	100%	C	0	32	100%	C	Germline
chr16	94586427	T	C	0	16	100%	C	0	14	100%	C	Germline
chr16	94591671	G	C	0	37	100%	C	0	26	100%	C	Germline
chr16	94592024	T	A	0	14	100%	A	0	12	100%	A	Germline
chr16	94605467	T	C	0	71	100%	C	0	69	100%	C	Germline
chr16	94605724	T	C	0	73	100%	C	0	95	100%	C	Germline
chr16	94616634	T	A	0	70	100%	A	0	96	100%	A	Germline
chr16	94617060	T	C	0	38	100%	C	0	26	100%	C	Germline
chr16	94618039	G	A	0	37	100%	A	0	16	100%	A	Germline
chr16	94631401	A	C	0	27	100%	C	0	23	100%	C	Germline
chr16	94637891	C	T	0	12	100%	T	0	13	100%	T	Germline
chr16	94643968	T	C	0	15	100%	C	0	14	100%	C	Germline
chr16	94645774	T	C	0	42	100%	C	0	40	100%	C	Germline
chr16	94647871	A	G	0	12	100%	G	0	14	100%	G	Germline
chr16	94647875	T	C	0	12	100%	C	0	14	100%	C	Germline
chr16	94649370	A	G	0	25	100%	G	0	16	100%	G	Germline
chr16	94651063	T	C	0	38	100%	C	0	48	100%	C	Germline
chr16	94653402	T	C	0	47	100%	C	0	69	100%	C	Germline
chr16	94653486	G	A	0	72	100%	A	0	73	100%	A	Germline
chr16	94654665	C	T	0	11	100%	T	0	14	100%	T	Germline
chr16	94654826	A	G	0	10	100%	G	0	12	100%	G	Germline
chr16	94654830	T	C	0	10	100%	C	0	12	100%	C	Germline
chr16	94664456	C	A	0	48	100%	A	0	72	100%	A	Germline
chr16	94664516	G	A	0	51	100%	A	0	31	100%	A	Germline
chr16	94674572	C	T	0	24	100%	T	0	35	100%	T	Germline
chr16	94676063	T	C	0	55	100%	C	0	61	100%	C	Germline
chr16	94676145	T	C	0	46	100%	C	0	49	100%	C	Germline
chr16	94678471	G	A	0	3	100%	A	0	7	100%	A	Germline
chr16	94678502	G	A	0	20	100%	A	0	10	100%	A	Germline
chr16	94679083	C	T	0	10	100%	T	0	12	100%	T	Germline
chr16	94679576	T	C	0	36	100%	C	0	53	100%	C	Germline
chr16	94679636	G	A	0	39	100%	A	0	73	100%	A	Germline
chr16	94679697	A	G	0	25	100%	G	0	22	100%	G	Germline
chr16	94684247	A	G	0	45	100%	G	0	52	100%	G	Germline
chr16	94690375	G	A	0	60	100%	A	0	54	100%	A	Germline
chr16	94719774	A	G	0	38	100%	G	0	62	100%	G	Germline
chr16	94720032	A	G	0	28	100%	G	0	43	100%	G	Germline
chr16	94720199	T	C	0	31	100%	C	0	28	100%	C	Germline
chr16	94916368	A	G	0	163	100%	G	0	119	100%	G	Germline
chr16	95053967	C	G	0	46	100%	G	0	42	100%	G	Germline
chr16	95054027	T	C	0	53	100%	C	0	31	100%	C	Germline
chr16	95054054	T	C	0	49	100%	C	0	35	100%	C	Germline
chr16	95054180	C	T	0	57	100%	T	0	43	100%	T	Germline
chr16	95054351	C	T	0	15	100%	T	0	23	100%	T	Germline
chr16	95054357	A	G	0	23	100%	G	0	31	100%	G	Germline
chr16	95054818	A	G	0	99	100%	G	0	85	100%	G	Germline
chr16	95055096	T	G	0	46	100%	G	0	37	100%	G	Germline
chr16	95055126	A	C	0	54	100%	C	0	55	100%	C	Germline
chr16	95055194	G	A	0	75	100%	A	0	88	100%	A	Germline
chr16	95055231	C	T	0	88	100%	T	0	92	100%	T	Germline
chr16	95162716	T	A	0	22	100%	A	0	16	100%	A	Germline
chr16	95162873	G	C	0	17	100%	C	0	23	100%	C	Germline
chr16	95581170	G	A	0	23	100%	A	0	20	100%	A	Germline
chr16	95582322	C	T	0	72	100%	T	0	53	100%	T	Germline
chr16	96310448	T	C	0	91	100%	C	0	92	100%	C	Germline
chr16	96342707	C	T	0	61	100%	T	0	44	100%	T	Germline
chr16	96348889	T	C	0	8	100%	C	0	9	100%	C	Germline
chr16	96349285	C	T	3	4	57.14%	Y	4	5	55.56%	Y	Germline
chr16	96375571	T	C	0	20	100%	C	0	12	100%	C	Germline
chr16	96375847	T	C	0	68	100%	C	0	71	100%	C	Germline
chr16	96375911	G	A	0	34	100%	A	0	20	100%	A	Germline
chr16	96378948	T	C	0	92	100%	C	0	92	100%	C	Germline
chr16	96380250	C	T	0	88	100%	T	0	123	100%	T	Germline
chr16	96380337	G	A	0	89	100%	A	0	110	100%	A	Germline
chr16	96380417	C	T	0	44	100%	T	0	25	100%	T	Germline
chr16	96380486	A	G	0	27	100%	G	0	20	100%	G	Germline
chr16	96380668	G	A	0	41	100%	A	0	38	100%	A	Germline
chr16	96381194	C	G	0	23	100%	G	0	21	100%	G	Germline
chr16	96381229	T	C	0	39	100%	C	0	22	100%	C	Germline
chr16	96385634	C	A	0	12	100%	A	0	16	100%	A	Germline
chr16	96400278	C	T	4	2	33.33%	Y	5	3	37.5%	Y	Germline
chr16	96407448	G	T	0	29	100%	T	0	52	100%	T	Germline
chr16	96413778	G	A	0	18	100%	A	0	24	100%	A	Germline
chr16	96422101	G	A	0	33	100%	A	0	23	100%	A	Germline
chr16	96427330	T	A	0	21	100%	A	0	15	100%	A	Germline
chr16	96427407	A	G	0	2	100%	G	0	3	100%	G	Germline
chr16	96427417	G	A	0	21	100%	A	0	17	100%	A	Germline
chr16	96427456	C	T	0	43	100%	T	0	38	100%	T	Germline
chr16	96427493	G	A	0	30	100%	A	0	47	100%	A	Germline
chr16	96427547	G	A	1	21	95.45%	A	0	14	100%	A	Germline
chr16	96435739	C	T	0	9	100%	T	0	12	100%	T	Germline
chr16	96535281	A	G	0	37	100%	G	0	53	100%	G	Germline
chr16	96535336	T	C	0	63	100%	C	0	99	100%	C	Germline
chr16	96535343	C	T	0	65	100%	T	0	98	100%	T	Germline
chr16	96535395	C	T	0	57	100%	T	0	89	100%	T	Germline
chr16	96535474	C	A	0	19	100%	A	0	12	100%	A	Germline
chr16	96537171	A	G	0	78	100%	G	0	97	100%	G	Germline
chr16	96537414	T	C	0	49	100%	C	0	64	100%	C	Germline
chr16	96537690	C	T	0	89	100%	T	0	84	100%	T	Germline
chr16	96537718	G	A	0	94	100%	A	0	122	100%	A	Germline
chr16	96537757	G	T	0	109	100%	T	0	154	100%	T	Germline
chr16	96537828	C	G	0	77	100%	G	0	105	100%	G	Germline
chr16	96538056	G	A	0	45	100%	A	0	41	100%	A	Germline
chr16	96538279	A	G	0	60	100%	G	0	46	100%	G	Germline
chr16	96538292	G	A	0	69	100%	A	0	56	100%	A	Germline
chr16	96538484	A	G	0	41	100%	G	0	24	100%	G	Germline
chr16	96538515	A	G	0	22	100%	G	0	12	100%	G	Germline
chr16	96538687	T	C	0	15	100%	C	0	13	100%	C	Germline
chr16	96539257	C	A	0	22	100%	A	0	20	100%	A	Germline
chr16	96539288	G	A	0	65	100%	A	0	78	100%	A	Germline
chr16	96539297	A	T	0	71	100%	T	0	89	100%	T	Germline
chr16	96539310	C	T	0	80	100%	T	0	109	100%	T	Germline
chr16	96539424	G	A	0	115	100%	A	0	112	100%	A	Germline
chr16	96539817	T	A	0	136	100%	A	0	169	100%	A	Germline
chr16	96540202	A	G	0	3	100%	G	0	4	100%	G	Germline
chr16	96540357	C	T	0	13	100%	T	0	21	100%	T	Germline
chr16	96540399	T	C	0	14	100%	C	0	13	100%	C	Germline
chr16	96540701	G	A	0	70	100%	A	0	84	100%	A	Germline
chr16	96540858	T	C	0	95	100%	C	0	87	100%	C	Germline
chr16	96541089	G	C	0	4	100%	C	0	6	100%	C	Germline
chr16	96541090	G	A	0	3	100%	A	0	7	100%	A	Germline
chr16	96541352	T	C	0	31	100%	C	0	35	100%	C	Germline
chr16	96643567	C	T	0	130	100%	T	0	153	100%	T	Germline
chr16	96647834	C	T	0	84	100%	T	0	117	100%	T	Germline
chr16	96648384	T	C	0	289	100%	C	0	357	100%	C	Germline
chr16	96657217	T	G	22	14	38.89%	K	20	12	37.5%	K	Germline
chr16	96747211	A	C	0	61	100%	C	0	69	100%	C	Germline
chr16	96747236	T	C	0	47	100%	C	0	48	100%	C	Germline
chr16	96747240	A	G	0	47	100%	G	0	48	100%	G	Germline
chr16	96937539	T	C	0	27	100%	C	0	11	100%	C	Germline

## Sheet: Indels
chrom	position	ref	var	normal_reads1	normal_reads2	normal_var_freq	normal_gt	tumor_reads1	tumor_reads2	tumor_var_freq	tumor_gt	somatic_status
chr16	43025032	G	+TT	3	9	75%	+TT/+TT	3	6	66.67%	*/+TT	Germline
chr16	44273919	A	+ATAC	20	41	67.21%	*/+ATAC	19	22	53.66%	*/+ATAC	Germline
chr16	44300118	G	-AGA	3	16	84.21%	-AGA/-AGA	7	14	66.67%	*/-AGA	Germline
chr16	44382405	T	-C	12	15	55.56%	*/-C	6	15	71.43%	*/-C	Germline
chr16	44418359	A	-GTT	1	16	94.12%	-GTT/-GTT	2	19	90.48%	-GTT/-GTT	Germline
chr16	44474105	A	-C	11	16	59.26%	*/-C	8	17	68%	*/-C	Germline
chr16	44474273	A	-GAC	10	12	54.55%	*/-GAC	10	1	9.09%	A	LOH
chr16	44479921	A	+T	6	19	76%	+T/+T	4	18	81.82%	+T/+T	Germline
chr16	44481988	G	+A	2	32	94.12%	+A/+A	6	23	79.31%	+A/+A	Germline
chr16	44496541	C	-CGA	29	81	73.64%	*/-CGA	17	84	83.17%	-CGA/-CGA	Germline
chr16	44867219	C	-GTT	3	11	78.57%	-GTT/-GTT	5	21	80.77%	-GTT/-GTT	Germline
chr16	44915218	G	+C	10	58	85.29%	+C/+C	7	86	92.47%	+C/+C	Germline
chr16	44915348	T	-G	2	36	94.74%	-G/-G	3	17	85%	-G/-G	Germline
chr16	44966403	T	-A	9	0	0%	T	9	4	30.77%	*/-A	Somatic
chr16	45116306	C	-AT	6	21	77.78%	-AT/-AT	5	37	88.1%	-AT/-AT	Germline
chr16	45122872	G	+A	3	15	83.33%	+A/+A	1	10	90.91%	+A/+A	Germline
chr16	45126190	A	-T	3	14	82.35%	-T/-T	2	11	84.62%	-T/-T	Germline
chr16	45417441	G	+C	12	8	40%	*/+C	10	7	41.18%	*/+C	Germline
chr16	45426172	A	+T	1	13	92.86%	+T/+T	1	9	90%	+T/+T	Germline
chr16	45427073	T	+G	11	60	84.51%	+G/+G	5	36	87.8%	+G/+G	Germline
chr16	45427265	G	+TC	3	15	83.33%	+TC/+TC	7	15	68.18%	*/+TC	Germline
chr16	45428265	G	+T	3	13	81.25%	+T/+T	2	7	77.78%	+T/+T	Germline
chr16	45428602	G	-C	8	38	82.61%	-C/-C	5	23	82.14%	-C/-C	Germline
chr16	45428806	G	-C	9	5	35.71%	*/-C	12	7	36.84%	*/-C	Germline
chr16	45429431	A	-CT	22	117	84.17%	-CT/-CT	33	148	81.77%	-CT/-CT	Germline
chr16	45533003	C	+TAGCCCTTGA	20	10	33.33%	*/+TAGCCCTTGA	12	14	53.85%	*/+TAGCCCTTGA	Germline
chr16	45573545	A	+C	5	39	88.64%	+C/+C	9	53	85.48%	+C/+C	Germline
chr16	45589742	T	+AA	6	11	64.71%	*/+AA	5	11	68.75%	*/+AA	Germline
chr16	45589750	T	-C	1	11	91.67%	-C/-C	1	11	91.67%	-C/-C	Germline
chr16	45591059	G	+A	6	15	71.43%	*/+A	5	8	61.54%	*/+A	Germline
chr16	45602602	C	+T	10	46	82.14%	+T/+T	18	59	76.62%	+T/+T	Germline
chr16	45642988	G	-T	1	11	91.67%	-T/-T	5	6	54.55%	*/-T	Germline
chr16	45645742	G	-AAC	8	44	84.62%	-AAC/-AAC	9	19	67.86%	*/-AAC	Germline
chr16	45681654	A	-G	4	17	80.95%	-G/-G	1	19	95%	-G/-G	Germline
chr16	45693664	A	-C	2	37	94.87%	-C/-C	1	35	97.22%	-C/-C	Germline
chr16	45730038	C	-G	6	65	91.55%	-G/-G	14	50	78.12%	-G/-G	Germline
chr16	45730145	C	-AG	10	58	85.29%	-AG/-AG	7	79	91.86%	-AG/-AG	Germline
chr16	45737751	G	-GAA	8	13	61.9%	*/-GAA	9	11	55%	*/-GAA	Germline
chr16	45748974	G	-A	7	15	68.18%	*/-A	4	9	69.23%	*/-A	Germline
chr16	46069630	A	+T	1	11	91.67%	+T/+T	1	12	92.31%	+T/+T	Germline
chr16	46388276	C	+TG	0	11	100%	+TG/+TG	6	12	66.67%	*/+TG	Germline
chr16	46388809	G	+A	3	66	95.65%	+A/+A	5	97	95.1%	+A/+A	Germline
chr16	46390553	A	-T	0	12	100%	-T/-T	1	11	91.67%	-T/-T	Germline
chr16	46390669	C	-GAG	4	20	83.33%	-GAG/-GAG	9	13	59.09%	*/-GAG	Germline
chr16	46392305	C	-TG	1	34	97.14%	-TG/-TG	1	20	95.24%	-TG/-TG	Germline
chr16	47877172	G	+AC	4	8	66.67%	*/+AC	5	5	50%	*/+AC	Germline
chr16	48126789	A	+GT	7	13	65%	*/+GT	5	0	0%	A	LOH
chr16	48126849	G	-AAT	1	12	92.31%	-AAT/-AAT	2	7	77.78%	-AAT/-AAT	Germline
chr16	48953926	G	+A	2	11	84.62%	+A/+A	5	15	75%	+A/+A	Germline
chr16	49896638	T	-TCCTCC	42	47	52.81%	*/-TCCTCC	38	29	43.28%	*/-TCCTCC	Germline
chr16	49912365	T	+A	6	8	57.14%	*/+A	4	9	69.23%	*/+A	Germline
chr16	50732515	G	+T	8	30	78.95%	+T/+T	7	23	76.67%	+T/+T	Germline
chr16	50732876	G	+CACC	0	21	100%	+CACC/+CACC	4	18	81.82%	+CACC/+CACC	Germline
chr16	52189302	A	-GGGG	9	10	52.63%	*/-GGGG	6	8	57.14%	*/-GGGG	Germline
chr16	55283403	G	+A	27	31	53.45%	*/+A	27	17	38.64%	*/+A	Germline
chr16	55883328	G	-ATAC	10	23	69.7%	*/-ATAC	9	16	64%	*/-ATAC	Germline
chr16	55900625	G	-A	5	9	64.29%	*/-A	4	15	78.95%	-A/-A	Germline
chr16	55902991	C	+A	5	14	73.68%	*/+A	3	9	75%	+A/+A	Germline
chr16	55971563	A	+T	4	6	60%	*/+T	2	9	81.82%	+T/+T	Germline
chr16	55973813	T	+C	3	54	94.74%	+C/+C	3	47	94%	+C/+C	Germline
chr16	55990853	A	+GAGCTC	9	36	80%	+GAGCTC/+GAGCTC	15	37	71.15%	*/+GAGCTC	Germline
chr16	56018370	G	-A	3	17	85%	-A/-A	1	17	94.44%	-A/-A	Germline
chr16	56236976	C	+TATA	16	22	57.89%	*/+TATA	10	12	54.55%	*/+TATA	Germline
chr16	56243828	T	+TTC	4	17	80.95%	+TTC/+TTC	4	23	85.19%	+TTC/+TTC	Germline
chr16	56252486	G	+T	14	19	57.58%	*/+T	12	12	50%	*/+T	Germline
chr16	56642725	G	+A	10	15	60%	*/+A	5	11	68.75%	*/+A	Germline
chr16	56650885	T	+A	5	6	54.55%	*/+A	3	11	78.57%	+A/+A	Germline
chr16	56654037	A	+T	3	15	83.33%	+T/+T	0	10	100%	+T/+T	Germline
chr16	56654108	T	+C	3	22	88%	+C/+C	6	29	82.86%	+C/+C	Germline
chr16	56657271	G	-TGAAGT	4	25	86.21%	-TGAAGT/-TGAAGT	3	13	81.25%	-TGAAGT/-TGAAGT	Germline
chr16	56657547	A	-AGGG	9	15	62.5%	*/-AGGG	4	7	63.64%	*/-AGGG	Germline
chr16	56672118	T	+GGAA	11	20	64.52%	*/+GGAA	15	32	68.09%	*/+GGAA	Germline
chr16	56806360	G	-AA	4	27	87.1%	-AA/-AA	4	25	86.21%	-AA/-AA	Germline
chr16	57266334	C	+A	1	33	97.06%	+A/+A	0	24	100%	+A/+A	Germline
chr16	57270041	T	-A	8	32	80%	-A/-A	5	37	88.1%	-A/-A	Germline
chr16	57291188	G	-CT	8	34	80.95%	-CT/-CT	4	40	90.91%	-CT/-CT	Germline
chr16	57302397	T	+A	7	19	73.08%	*/+A	9	26	74.29%	*/+A	Germline
chr16	57307044	T	-AGGGAAGAA	25	25	50%	*/-AGGGAAGAA	26	13	33.33%	*/-AGGGAAGAA	Germline
chr16	57391403	T	+AC	25	16	39.02%	*/+AC	32	26	44.83%	*/+AC	Germline
chr16	57515178	A	+AC	10	20	66.67%	*/+AC	5	9	64.29%	*/+AC	Germline
chr16	58448717	G	-T	1	12	92.31%	-T/-T	2	8	80%	-T/-T	Germline
chr16	58456176	A	-C	7	32	82.05%	-C/-C	1	33	97.06%	-C/-C	Germline
chr16	58468101	A	-T	8	18	69.23%	*/-T	7	6	46.15%	*/-T	Germline
chr16	58469187	A	-T	12	38	76%	-T/-T	6	26	81.25%	-T/-T	Germline
chr16	58733724	G	-A	7	24	77.42%	-A/-A	4	20	83.33%	-A/-A	Germline
chr16	59486342	T	+TTC	5	35	87.5%	+TTC/+TTC	5	34	87.18%	+TTC/+TTC	Germline
chr16	59486505	A	+G	8	37	82.22%	+G/+G	6	31	83.78%	+G/+G	Germline
chr16	59492541	T	-A	3	24	88.89%	-A/-A	17	50	74.63%	*/-A	Germline
chr16	59623692	C	+A	2	31	93.94%	+A/+A	2	33	94.29%	+A/+A	Germline
chr16	59632284	C	-A	5	39	88.64%	-A/-A	3	32	91.43%	-A/-A	Germline
chr16	68511188	G	-C	4	41	91.11%	-C/-C	1	48	97.96%	-C/-C	Germline
chr16	70529261	C	+T	5	28	84.85%	+T/+T	2	21	91.3%	+T/+T	Germline
chr16	73024279	T	+A	1	15	93.75%	+A/+A	1	10	90.91%	+A/+A	Germline
chr16	73045526	T	-TTG	21	13	38.24%	*/-TTG	18	19	51.35%	*/-TTG	Germline
chr16	73982408	C	-AAA	18	66	78.57%	-AAA/-AAA	29	67	69.79%	*/-AAA	Germline
chr16	78359583	G	+AA	4	10	71.43%	*/+AA	1	10	90.91%	+AA/+AA	Germline
chr16	78941793	G	+A	2	21	91.3%	+A/+A	1	11	91.67%	+A/+A	Germline
chr16	78950149	G	-AA	1	8	88.89%	-AA/-AA	6	10	62.5%	*/-AA	Germline
chr16	78950714	T	+A	2	18	90%	+A/+A	5	21	80.77%	+A/+A	Germline
chr16	78951478	G	+A	1	29	96.67%	+A/+A	1	23	95.83%	+A/+A	Germline
chr16	80711485	T	-C	1	11	91.67%	-C/-C	1	17	94.44%	-C/-C	Germline
chr16	84247492	G	-T	1	64	98.46%	-T/-T	3	60	95.24%	-T/-T	Germline
chr16	84247595	T	-GTGACCCTTCAA	27	26	49.06%	*/-GTGACCCTTCAA	15	23	60.53%	*/-GTGACCCTTCAA	Germline
chr16	85032145	G	-A	2	15	88.24%	-A/-A	1	14	93.33%	-A/-A	Germline
chr16	85120759	A	-C	4	79	95.18%	-C/-C	1	77	98.72%	-C/-C	Germline
chr16	85553406	A	+AC	32	24	42.86%	*/+AC	40	26	39.39%	*/+AC	Germline
chr16	85794998	C	+T	9	18	66.67%	*/+T	10	9	47.37%	*/+T	Germline
chr16	85795587	A	-GTACTCTT	19	66	77.65%	-GTACTCTT/-GTACTCTT	25	70	73.68%	*/-GTACTCTT	Germline
chr16	85795611	G	-C	10	81	89.01%	-C/-C	10	85	89.47%	-C/-C	Germline
chr16	85799954	G	-TGGACT	7	34	82.93%	-TGGACT/-TGGACT	8	23	74.19%	*/-TGGACT	Germline
chr16	87365534	C	-T	4	0	0%	C	2	3	60%	*/-T	Somatic
chr16	87365623	G	-CA	33	16	32.65%	*/-CA	16	10	38.46%	*/-CA	Germline
chr16	87366329	C	-AG	3	32	91.43%	-AG/-AG	2	18	90%	-AG/-AG	Germline
chr16	87368941	A	-T	30	33	52.38%	*/-T	29	27	48.21%	*/-T	Germline
chr16	87397957	T	-AAA	1	22	95.65%	-AAA/-AAA	1	20	95.24%	-AAA/-AAA	Germline
chr16	87399193	T	-CAGA	4	13	76.47%	-CAGA/-CAGA	7	12	63.16%	*/-CAGA	Germline
chr16	87400766	C	+G	1	29	96.67%	+G/+G	3	27	90%	+G/+G	Germline
chr16	87434878	C	-AT	5	15	75%	-AT/-AT	4	18	81.82%	-AT/-AT	Germline
chr16	87481896	A	+AG	1	26	96.3%	+AG/+AG	1	16	94.12%	+AG/+AG	Germline
chr16	87484325	C	-CCATGGT	2	31	93.94%	-CCATGGT/-CCATGGT	1	32	96.97%	-CCATGGT/-CCATGGT	Germline
chr16	87484374	C	-T	1	40	97.56%	-T/-T	1	19	95%	-T/-T	Germline
chr16	87486769	C	+A	18	36	66.67%	*/+A	18	31	63.27%	*/+A	Germline
chr16	87494050	G	-A	5	6	54.55%	*/-A	4	8	66.67%	*/-A	Germline
chr16	87570406	G	+ACAC	11	9	45%	*/+ACAC	6	3	33.33%	*/+ACAC	Germline
chr16	90242729	A	-GG	4	11	73.33%	*/-GG	4	6	60%	*/-GG	Germline
chr16	90244635	C	-AGTA	4	18	81.82%	-AGTA/-AGTA	4	8	66.67%	*/-AGTA	Germline
chr16	90249791	T	+AAC	21	46	68.66%	*/+AAC	8	37	82.22%	+AAC/+AAC	Germline
chr16	90447617	C	-T	7	9	56.25%	*/-T	9	8	47.06%	*/-T	Germline
chr16	90453864	G	+TTT	2	6	75%	+TTT/+TTT	2	9	81.82%	+TTT/+TTT	Germline
chr16	90720135	G	-AC	1	36	97.3%	-AC/-AC	6	51	89.47%	-AC/-AC	Germline
chr16	90864752	A	+GAG	18	23	56.1%	*/+GAG	43	23	34.85%	*/+GAG	Germline
chr16	90866735	G	+T	9	19	67.86%	*/+T	8	13	61.9%	*/+T	Germline
chr16	90904284	C	+T	2	29	93.55%	+T/+T	3	25	89.29%	+T/+T	Germline
chr16	90934674	T	+G	11	51	82.26%	+G/+G	9	67	88.16%	+G/+G	Germline
chr16	90936563	C	-TGGCAA	8	38	82.61%	-TGGCAA/-TGGCAA	8	42	84%	-TGGCAA/-TGGCAA	Germline
chr16	90945166	C	-AT	2	45	95.74%	-AT/-AT	5	44	89.8%	-AT/-AT	Germline
chr16	90982019	A	+TC	9	42	82.35%	+TC/+TC	4	56	93.33%	+TC/+TC	Germline
chr16	91044694	T	+C	9	41	82%	+C/+C	14	56	80%	+C/+C	Germline
chr16	91555127	A	+ATTCAGT	7	10	58.82%	*/+ATTCAGT	7	7	50%	*/+ATTCAGT	Germline
chr16	91869770	A	+T	1	14	93.33%	+T/+T	1	9	90%	+T/+T	Germline
chr16	91869821	G	-C	1	61	98.39%	-C/-C	1	53	98.15%	-C/-C	Germline
chr16	91896540	A	+TT	3	13	81.25%	+TT/+TT	2	5	71.43%	*/+TT	Germline
chr16	91906896	A	-CGCGCGCGCG	15	23	60.53%	*/-CGCGCGCGCG	19	14	42.42%	*/-CGCGCGCGCG	Germline
chr16	91915614	C	-G	8	36	81.82%	-G/-G	12	28	70%	*/-G	Germline
chr16	91917745	T	+A	7	82	92.13%	+A/+A	6	52	89.66%	+A/+A	Germline
chr16	91920611	C	+AG	15	59	79.73%	+AG/+AG	23	30	56.6%	*/+AG	Germline
chr16	91930566	A	+AC	10	31	75.61%	+AC/+AC	2	13	86.67%	+AC/+AC	Germline
chr16	91931861	A	-CG	12	43	78.18%	-CG/-CG	8	38	82.61%	-CG/-CG	Germline
chr16	93596480	G	-CA	58	107	64.85%	*/-CA	61	158	72.15%	*/-CA	Germline
chr16	93691025	C	+TTAA	15	86	85.15%	+TTAA/+TTAA	26	94	78.33%	+TTAA/+TTAA	Germline
chr16	93871508	C	+G	13	56	81.16%	+G/+G	20	61	75.31%	+G/+G	Germline
chr16	94557559	C	+GG	4	47	92.16%	+GG/+GG	4	35	89.74%	+GG/+GG	Germline
chr16	94557917	C	-GGAT	5	51	91.07%	-GGAT/-GGAT	13	51	79.69%	-GGAT/-GGAT	Germline
chr16	94580866	C	-GGGGGGGGGGGGGG	8	10	55.56%	*/-GGGGGGGGGGGGGG	9	6	40%	*/-GGGGGGGGGGGGGG	Germline
chr16	94589140	C	-T	0	14	100%	-T/-T	1	14	93.33%	-T/-T	Germline
chr16	94591652	C	+A	0	19	100%	+A/+A	2	16	88.89%	+A/+A	Germline
chr16	94606922	T	+A	2	7	77.78%	+A/+A	1	21	95.45%	+A/+A	Germline
chr16	94608925	C	-T	3	16	84.21%	-T/-T	3	11	78.57%	-T/-T	Germline
chr16	94657077	A	+C	13	56	81.16%	+C/+C	7	79	91.86%	+C/+C	Germline
chr16	94666227	T	-A	3	23	88.46%	-A/-A	6	15	71.43%	*/-A	Germline
chr16	94674526	T	+A	3	13	81.25%	+A/+A	3	13	81.25%	+A/+A	Germline
chr16	94678435	C	+A	2	40	95.24%	+A/+A	5	35	87.5%	+A/+A	Germline
chr16	94726899	C	+GT	2	23	92%	+GT/+GT	1	15	93.75%	+GT/+GT	Germline
chr16	94726900	A	+C	0	23	100%	+C/+C	0	16	100%	+C/+C	Germline
chr16	95054845	G	+A	15	27	64.29%	*/+A	11	18	62.07%	*/+A	Germline
chr16	95582279	T	-C	12	48	80%	-C/-C	9	19	67.86%	*/-C	Germline
chr16	95591003	T	-AA	11	8	42.11%	*/-AA	15	7	31.82%	*/-AA	Germline
chr16	96380396	G	+CTAA	15	35	70%	*/+CTAA	19	26	57.78%	*/+CTAA	Germline
chr16	96384307	T	-G	2	13	86.67%	-G/-G	3	10	76.92%	-G/-G	Germline
chr16	96537899	G	+T	15	43	74.14%	*/+T	16	46	74.19%	*/+T	Germline
chr16	96745426	A	-TCTG	41	46	52.87%	*/-TCTG	62	57	47.9%	*/-TCTG	Germline
