# Supplementary material for: The role of MORC3 in silencing transposable elements in mouse embryonic stem cells
Source: Epigenetics Chromatin. 2021 Oct 27;14:49. doi: 10.1186/s13072-021-00420-9 (PMC8555065; doi:10.1186/s13072-021-00420-9)
Supplement: Supplementary file 4 — Additional file 4: Table S3. Annotation of MORC3 ChIP-seq peaks shared across replicates. [file 13072_2021_420_MOESM4_ESM.xlsx]

## Sheet: merged_2017_2015_peaks.txt_anno
seqnames	start	end	width	strand	annotation	geneChr	geneStart	geneEnd	geneLength	geneStrand	geneId	transcriptId	distanceToTSS
chr1	4492398	4492897	500	*	Promoter (<=1kb)	1	4492465	4493735	1271	-	20671	ENSMUST00000191939.1	838
chr1	4567305	4567321	17	*	Distal Intergenic	1	4491390	4497354	5965	-	20671	ENSMUST00000192650.5	-69951
chr1	4972486	4972675	190	*	Intron (ENSMUST00000144339.1/ENSMUST00000144339.1, intron 2 of 2)	1	4910402	5018735	108334	-	58175	ENSMUST00000119256.7	46060
chr1	4987559	4987761	203	*	Intron (ENSMUST00000002533.14/58175, intron 1 of 4)	1	4910402	5018735	108334	-	58175	ENSMUST00000119256.7	30974
chr1	5461369	5461590	222	*	Distal Intergenic	1	5588493	5606131	17639	+	18387	ENSMUST00000160777.7	-126903
chr1	5461662	5461796	135	*	Distal Intergenic	1	5588493	5606131	17639	+	18387	ENSMUST00000160777.7	-126697
chr1	5566645	5567282	638	*	Distal Intergenic	1	5588493	5606131	17639	+	18387	ENSMUST00000160777.7	-21211
chr1	5747003	5747424	422	*	Distal Intergenic	1	5596518	5603153	6636	+	18387	ENSMUST00000159083.1	150485
chr1	5805813	5806075	263	*	Distal Intergenic	1	5913707	5917398	3692	-	226304	ENSMUST00000044180.4	111323
chr1	5809865	5810464	600	*	Distal Intergenic	1	5913707	5917398	3692	-	226304	ENSMUST00000044180.4	106934
chr1	5810750	5811054	305	*	Distal Intergenic	1	5913707	5917398	3692	-	226304	ENSMUST00000044180.4	106344
chr1	6168434	6168695	262	*	Distal Intergenic	1	6206197	6234311	28115	+	12421	ENSMUST00000159906.7	-37502
chr1	6435659	6436251	593	*	Intron (ENSMUST00000194240.1/ENSMUST00000194240.1, intron 1 of 1)	1	6487231	6860934	373704	+	240690	ENSMUST00000140079.7	-50980
chr1	6436318	6436495	178	*	Intron (ENSMUST00000194240.1/ENSMUST00000194240.1, intron 1 of 1)	1	6487231	6860934	373704	+	240690	ENSMUST00000140079.7	-50736
chr1	7060755	7061249	495	*	Distal Intergenic	1	7088920	7173628	84709	+	319263	ENSMUST00000061280.16	-27671
chr1	7064105	7064315	211	*	Distal Intergenic	1	7088920	7173628	84709	+	319263	ENSMUST00000061280.16	-24605
chr1	7125084	7125437	354	*	Intron (ENSMUST00000061280.16/319263, intron 2 of 5)	1	7147637	7170076	22440	+	319263	ENSMUST00000182675.7	-22200
chr1	7125941	7126449	509	*	Intron (ENSMUST00000061280.16/319263, intron 2 of 5)	1	7147637	7170076	22440	+	319263	ENSMUST00000182675.7	-21188
chr1	7126749	7127178	430	*	Intron (ENSMUST00000061280.16/319263, intron 2 of 5)	1	7147637	7170076	22440	+	319263	ENSMUST00000182675.7	-20459
chr1	7349628	7349940	313	*	Exon (ENSMUST00000181554.1/ENSMUST00000181554.1, exon 3 of 3)	1	7160557	7172659	12103	+	319263	ENSMUST00000183204.1	189071
chr1	7351945	7352126	182	*	Intron (ENSMUST00000181554.1/ENSMUST00000181554.1, intron 1 of 2)	1	7160557	7172659	12103	+	319263	ENSMUST00000183204.1	191388
chr1	7398380	7398618	239	*	Distal Intergenic	1	7160557	7172659	12103	+	319263	ENSMUST00000183204.1	237823
chr1	7608504	7609050	547	*	Distal Intergenic	1	7160557	7172659	12103	+	319263	ENSMUST00000183204.1	447947
chr1	7610329	7610881	553	*	Distal Intergenic	1	7160557	7172659	12103	+	319263	ENSMUST00000183204.1	449772
chr1	7671599	7671887	289	*	Distal Intergenic	1	7160557	7172659	12103	+	319263	ENSMUST00000183204.1	511042
chr1	7671982	7672074	93	*	Distal Intergenic	1	7160557	7172659	12103	+	319263	ENSMUST00000183204.1	511425
chr1	7819616	7820126	511	*	Distal Intergenic	1	8363425	8470479	107055	-	71096	ENSMUST00000135046.3	650353
chr1	7994764	7995415	652	*	Distal Intergenic	1	8363425	8470479	107055	-	71096	ENSMUST00000135046.3	475064
chr1	7999283	7999407	125	*	Distal Intergenic	1	8363425	8470479	107055	-	71096	ENSMUST00000135046.3	471072
chr1	8156375	8156802	428	*	Distal Intergenic	1	8363425	8470479	107055	-	71096	ENSMUST00000135046.3	313677
chr1	8157159	8157760	602	*	Distal Intergenic	1	8363425	8470479	107055	-	71096	ENSMUST00000135046.3	312719
chr1	8660957	8661499	543	*	Intron (ENSMUST00000132064.7/71096, intron 9 of 19)	1	8363475	8803943	440469	-	71096	ENSMUST00000115488.2	142444
chr1	8787082	8787618	537	*	Intron (ENSMUST00000132064.7/71096, intron 4 of 19)	1	8363475	8803943	440469	-	71096	ENSMUST00000115488.2	16325
chr1	8788406	8788848	443	*	Intron (ENSMUST00000132064.7/71096, intron 4 of 19)	1	8363475	8803943	440469	-	71096	ENSMUST00000115488.2	15095
chr1	8789336	8789505	170	*	Intron (ENSMUST00000132064.7/71096, intron 4 of 19)	1	8363475	8803943	440469	-	71096	ENSMUST00000115488.2	14438
chr1	8936044	8936440	397	*	Intron (ENSMUST00000132064.7/71096, intron 3 of 19)	1	8363475	8803943	440469	-	71096	ENSMUST00000115488.2	-132101
chr1	8941131	8941630	500	*	Intron (ENSMUST00000132064.7/71096, intron 3 of 19)	1	8363475	8803943	440469	-	71096	ENSMUST00000115488.2	-137188
chr1	9943741	9944118	378	*	Promoter (<=1kb)	1	9941959	9944118	2160	-	73824	ENSMUST00000182580.7	0
chr1	10466354	10466553	200	*	Intron (ENSMUST00000153695.7/329093, intron 5 of 9)	1	10472475	10477823	5349	-	329093	ENSMUST00000147575.1	11270
chr1	10735281	10735886	606	*	Distal Intergenic	1	10324727	10719945	395219	-	329093	ENSMUST00000035577.6	-15336
chr1	10736483	10736563	81	*	Distal Intergenic	1	10324727	10719945	395219	-	329093	ENSMUST00000035577.6	-16538
chr1	11032122	11032619	498	*	Intron (ENSMUST00000027056.11/109294, intron 1 of 39)	1	10993465	11303681	310217	+	109294	ENSMUST00000027056.11	38657
chr1	11277824	11278335	512	*	Intron (ENSMUST00000027056.11/109294, intron 37 of 39)	1	11283993	11298204	14212	+	109294	ENSMUST00000188154.1	-5658
chr1	11367467	11367523	57	*	Distal Intergenic	1	11414105	11601811	187707	+	320492	ENSMUST00000171690.8	-46582
chr1	11367551	11367761	211	*	Distal Intergenic	1	11414105	11601811	187707	+	320492	ENSMUST00000171690.8	-46344
chr1	11369314	11369846	533	*	Distal Intergenic	1	11414105	11601811	187707	+	320492	ENSMUST00000171690.8	-44259
chr1	11745729	11746228	500	*	Intron (ENSMUST00000048613.13/320492, intron 7 of 13)	1	11579306	11596631	17326	+	320492	ENSMUST00000191437.1	166423
chr1	11948436	11948473	38	*	Intron (ENSMUST00000048613.13/320492, intron 11 of 13)	1	11579306	11596631	17326	+	320492	ENSMUST00000191437.1	369130
chr1	11949153	11949653	501	*	Intron (ENSMUST00000048613.13/320492, intron 11 of 13)	1	11579306	11596631	17326	+	320492	ENSMUST00000191437.1	369847
chr1	11950163	11950679	517	*	Intron (ENSMUST00000048613.13/320492, intron 11 of 13)	1	11579306	11596631	17326	+	320492	ENSMUST00000191437.1	370857
chr1	12592120	12592301	182	*	Distal Intergenic	1	12667563	12673090	5528	+	329096	ENSMUST00000181272.1	-75262
chr1	13550754	13551296	543	*	Distal Intergenic	1	13576144	13579798	3655	-	72265	ENSMUST00000185447.1	28502
chr1	13551758	13552271	514	*	Distal Intergenic	1	13576144	13579798	3655	-	72265	ENSMUST00000185447.1	27527
chr1	13556047	13556224	178	*	Distal Intergenic	1	13576144	13579798	3655	-	72265	ENSMUST00000185447.1	23574
chr1	13589547	13589896	350	*	Promoter (<=1kb)	1	13578118	13589875	11758	-	72265	ENSMUST00000188377.1	0
chr1	13961130	13961601	472	*	Distal Intergenic	1	13785883	13786879	997	-	433273	ENSMUST00000180415.1	-174251
chr1	14975669	14976168	500	*	Distal Intergenic	1	14872648	14918862	46215	-	277328	ENSMUST00000041447.4	-56807
chr1	15934360	15934661	302	*	Distal Intergenic	1	15853862	15892722	38861	-	226866	ENSMUST00000040695.4	-41638
chr1	16103769	16104268	500	*	Promoter (<=1kb)	1	16101780	16104227	2448	-	19989	ENSMUST00000149566.1	0
chr1	16656651	16656949	299	*	Promoter (<=1kb)	1	16641725	16656884	15160	-	67923	ENSMUST00000188641.6	0
chr1	16665232	16665474	243	*	Promoter (<=1kb)	1	16665236	16665811	576	+	70397	ENSMUST00000176451.1	0
chr1	16738648	16738956	309	*	Distal Intergenic	1	16688508	16709537	21030	+	17087	ENSMUST00000190366.1	50140
chr1	16739423	16739866	444	*	Distal Intergenic	1	16688508	16709537	21030	+	17087	ENSMUST00000190366.1	50915
chr1	16953218	16953557	340	*	Intron (ENSMUST00000186604.1/ENSMUST00000186604.1, intron 1 of 2)	1	16964560	17004219	39660	-	57339	ENSMUST00000186024.1	50662
chr1	16953698	16953913	216	*	Intron (ENSMUST00000186604.1/ENSMUST00000186604.1, intron 1 of 2)	1	16964560	17004219	39660	-	57339	ENSMUST00000186024.1	50306
chr1	17526407	17526926	520	*	Distal Intergenic	1	17601901	17630939	29039	+	94227	ENSMUST00000088476.3	-74975
chr1	17956948	17956997	50	*	Distal Intergenic	1	18115204	18137051	21848	-	78081	ENSMUST00000115340.7	180054
chr1	17957063	17957410	348	*	Distal Intergenic	1	18115204	18137051	21848	-	78081	ENSMUST00000115340.7	179641
chr1	17957978	17958109	132	*	Distal Intergenic	1	18115204	18137051	21848	-	78081	ENSMUST00000115340.7	178942
chr1	17958190	17958432	243	*	Distal Intergenic	1	18115204	18137051	21848	-	78081	ENSMUST00000115340.7	178619
chr1	18254197	18254734	538	*	Intron (ENSMUST00000088463.1/77673, intron 1 of 1)	1	18260524	18265080	4557	-	77673	ENSMUST00000097817.3	10346
chr1	18517173	18517392	220	*	Distal Intergenic	1	18250980	18265138	14159	-	77673	ENSMUST00000088463.1	-252035
chr1	18517914	18518378	465	*	Distal Intergenic	1	18250980	18265138	14159	-	77673	ENSMUST00000088463.1	-252776
chr1	19623569	19624103	535	*	Distal Intergenic	1	19213879	19219253	5375	+	21419	ENSMUST00000186972.1	409690
chr1	19999144	19999310	167	*	Distal Intergenic	1	20356452	20392300	35849	+	75028	ENSMUST00000161509.2	-357142
chr1	20433015	20433153	139	*	Intron (ENSMUST00000088448.11/241035, intron 36 of 66)	1	20374722	20409448	34727	-	241035	ENSMUST00000132647.1	-23567
chr1	20773698	20774024	327	*	Distal Intergenic	1	20777679	20779554	1876	-	257630	ENSMUST00000191111.1	5530
chr1	21582187	21582368	182	*	Intron (ENSMUST00000029667.12/226922, intron 2 of 13)	1	21383556	21386373	2818	+	98582	ENSMUST00000147615.1	198631
chr1	21996600	21996655	56	*	Distal Intergenic	1	21398408	21961942	563535	-	226922	ENSMUST00000115300.7	-34658
chr1	22000682	22001224	543	*	Distal Intergenic	1	21398408	21961942	563535	-	226922	ENSMUST00000115300.7	-38740
chr1	22001666	22002186	521	*	Distal Intergenic	1	21398408	21961942	563535	-	226922	ENSMUST00000115300.7	-39724
chr1	23301983	23302335	353	*	Distal Intergenic	1	23291701	23291784	84	+	723964	ENSMUST00000083633.1	10282
chr1	24721355	24721561	207	*	Intron (ENSMUST00000191471.6/68421, intron 7 of 15)	1	24728642	24744948	16307	+	68421	ENSMUST00000187468.1	-7081
chr1	26415113	26415604	492	*	Distal Intergenic	1	26681814	26687460	5647	-	210940	ENSMUST00000097801.3	271856
chr1	26474527	26474589	63	*	Distal Intergenic	1	26681814	26687460	5647	-	210940	ENSMUST00000097801.3	212871
chr1	26474659	26475128	470	*	Distal Intergenic	1	26681814	26687460	5647	-	210940	ENSMUST00000097801.3	212332
chr1	26475701	26475891	191	*	Distal Intergenic	1	26681814	26687460	5647	-	210940	ENSMUST00000097801.3	211569
chr1	27136891	27137428	538	*	Distal Intergenic	1	26681814	26687460	5647	-	210940	ENSMUST00000097801.3	-449431
chr1	27181246	27181778	533	*	Distal Intergenic	1	26681814	26687460	5647	-	210940	ENSMUST00000097801.3	-493786
chr1	28458095	28458637	543	*	Distal Intergenic	1	28776117	28780252	4136	-	210962	ENSMUST00000059937.4	321615
chr1	28464301	28464537	237	*	Distal Intergenic	1	28776117	28780252	4136	-	210962	ENSMUST00000059937.4	315715
chr1	28889471	28890035	565	*	Distal Intergenic	1	28776117	28780252	4136	-	210962	ENSMUST00000059937.4	-109219
chr1	29655036	29655551	516	*	Distal Intergenic	1	29421488	29421612	125	+	102465174	ENSMUST00000183870.1	233548
chr1	29947626	29948454	829	*	Distal Intergenic	1	29421488	29421612	125	+	102465174	ENSMUST00000183870.1	526138
chr1	29948646	29949180	535	*	Distal Intergenic	1	29421488	29421612	125	+	102465174	ENSMUST00000183870.1	527158
chr1	30066877	30067376	500	*	Distal Intergenic	1	29421488	29421612	125	+	102465174	ENSMUST00000183870.1	645389
chr1	30689432	30689957	526	*	Distal Intergenic	1	30806205	30809105	2901	-	213109	ENSMUST00000190190.1	119148
chr1	31005393	31005990	598	*	Intron (ENSMUST00000233331.1/70988, intron 4 of 4)	1	30940302	30949770	9469	-	19243	ENSMUST00000233506.1	-55623
chr1	31470408	31470901	494	*	Distal Intergenic	1	31222838	31224288	1451	+	74708	ENSMUST00000027230.2	247570
chr1	31471874	31471921	48	*	Distal Intergenic	1	31222838	31224288	1451	+	74708	ENSMUST00000027230.2	249036
chr1	31472016	31472203	188	*	Distal Intergenic	1	31222838	31224288	1451	+	74708	ENSMUST00000027230.2	249178
chr1	31472313	31472385	73	*	Distal Intergenic	1	31222838	31224288	1451	+	74708	ENSMUST00000027230.2	249475
chr1	34103590	34104089	500	*	Intron (ENSMUST00000183034.4/13518, intron 5 of 102)	1	34117359	34117431	73	+	102466987	ENSMUST00000198033.1	-13270
chr1	34348659	34349158	500	*	Distal Intergenic	1	34294446	34306651	12206	+	13518	ENSMUST00000182507.3	54213
chr1	34417774	34417879	106	*	Exon (ENSMUST00000188254.2/ENSMUST00000188254.2, exon 1 of 1)	1	34433121	34433199	79	-	100628580	ENSMUST00000175111.1	15320
chr1	34417971	34418255	285	*	Exon (ENSMUST00000188254.2/ENSMUST00000188254.2, exon 1 of 1)	1	34433121	34433199	79	-	100628580	ENSMUST00000175111.1	14944
chr1	35115416	35116210	795	*	Distal Intergenic	1	34851837	34863475	11639	+	226971	ENSMUST00000152654.2	263579
chr1	35220255	35220754	500	*	Distal Intergenic	1	34851837	34863475	11639	+	226971	ENSMUST00000152654.2	368418
chr1	35789221	35789232	12	*	Distal Intergenic	1	36068400	36106446	38047	+	50785	ENSMUST00000088174.3	-279168
chr1	35789602	35789728	127	*	Distal Intergenic	1	36068400	36106446	38047	+	50785	ENSMUST00000088174.3	-278672
chr1	35789811	35790114	304	*	Distal Intergenic	1	36068400	36106446	38047	+	50785	ENSMUST00000088174.3	-278286
chr1	36043590	36044207	618	*	Distal Intergenic	1	36068400	36106446	38047	+	50785	ENSMUST00000088174.3	-24193
chr1	36369082	36369309	228	*	Promoter (<=1kb)	1	36335730	36369157	33428	-	226976	ENSMUST00000185912.6	0
chr1	37282790	37283318	529	*	Distal Intergenic	1	37299865	37348512	48648	+	269180	ENSMUST00000146676.1	-16547
chr1	37430299	37430593	295	*	Promoter (<=1kb)	1	37430208	37431554	1347	+	67387	ENSMUST00000193713.1	91
chr1	39194079	39194578	500	*	Promoter (<=1kb)	1	39194212	39363236	169025	+	18143	ENSMUST00000056815.8	0
chr1	39935800	39936256	457	*	Intron (ENSMUST00000163854.8/26921, intron 2 of 30)	1	39964155	39983144	18990	+	26921	ENSMUST00000193514.6	-27899
chr1	39936318	39936580	263	*	Intron (ENSMUST00000163854.8/26921, intron 2 of 30)	1	39964155	39983144	18990	+	26921	ENSMUST00000193514.6	-27575
chr1	40698352	40698603	252	*	Intron (ENSMUST00000027231.12/226999, intron 1 of 11)	1	40681597	40727681	46085	+	226999	ENSMUST00000192345.1	16755
chr1	40699319	40699812	494	*	Intron (ENSMUST00000027231.12/226999, intron 1 of 11)	1	40681597	40727681	46085	+	226999	ENSMUST00000192345.1	17722
chr1	41088701	41088998	298	*	Distal Intergenic	1	41167587	41181252	13666	-	74897	ENSMUST00000194002.1	92254
chr1	41089026	41089225	200	*	Distal Intergenic	1	41167587	41181252	13666	-	74897	ENSMUST00000194002.1	92027
chr1	42695695	42696194	500	*	Promoter (<=1kb)	1	42695768	42703176	7409	+	18993	ENSMUST00000054883.3	0
chr1	44291038	44291616	579	*	Distal Intergenic	1	44204070	44218961	14892	-	403183	ENSMUST00000054801.3	-72077
chr1	44294532	44294582	51	*	Distal Intergenic	1	44204070	44218961	14892	-	403183	ENSMUST00000054801.3	-75571
chr1	44360678	44361209	532	*	Distal Intergenic	1	44204070	44218961	14892	-	403183	ENSMUST00000054801.3	-141717
chr1	45612442	45612946	505	*	Distal Intergenic	1	45414199	45503282	89084	-	12832	ENSMUST00000134681.7	-109160
chr1	46075970	46076280	311	*	Intron (ENSMUST00000238593.1/227058, intron 2 of 65)	1	46066853	46373546	306694	+	227058	ENSMUST00000238212.1	9117
chr1	46997289	46998170	882	*	Distal Intergenic	1	46835640	46892852	57213	-	227059	ENSMUST00000186852.1	-104437
chr1	47226247	47226290	44	*	Distal Intergenic	1	47467021	47467125	105	-	102466969	ENSMUST00000183639.1	240835
chr1	47227437	47227619	183	*	Distal Intergenic	1	47467021	47467125	105	-	102466969	ENSMUST00000183639.1	239506
chr1	47628983	47629537	555	*	Distal Intergenic	1	47467021	47467125	105	-	102466969	ENSMUST00000183639.1	-161858
chr1	47629596	47629670	75	*	Distal Intergenic	1	47467021	47467125	105	-	102466969	ENSMUST00000183639.1	-162471
chr1	47630024	47630086	63	*	Distal Intergenic	1	47467021	47467125	105	-	102466969	ENSMUST00000183639.1	-162899
chr1	47630197	47630351	155	*	Distal Intergenic	1	47467021	47467125	105	-	102466969	ENSMUST00000183639.1	-163072
chr1	47787111	47787485	375	*	Distal Intergenic	1	47467021	47467125	105	-	102466969	ENSMUST00000183639.1	-319986
chr1	47787550	47787666	117	*	Distal Intergenic	1	47467021	47467125	105	-	102466969	ENSMUST00000183639.1	-320425
chr1	47789069	47789449	381	*	Distal Intergenic	1	47467021	47467125	105	-	102466969	ENSMUST00000183639.1	-321944
chr1	47957587	47958095	509	*	Distal Intergenic	1	47467021	47467125	105	-	102466969	ENSMUST00000183639.1	-490462
chr1	47969531	47970089	559	*	Distal Intergenic	1	47467021	47467125	105	-	102466969	ENSMUST00000183639.1	-502406
chr1	48355718	48355974	257	*	Distal Intergenic	1	47467021	47467125	105	-	102466969	ENSMUST00000183639.1	-888593
chr1	48361693	48362274	582	*	Distal Intergenic	1	49244616	49338246	93631	+	442837	ENSMUST00000056879.8	-882342
chr1	48362638	48362645	8	*	Distal Intergenic	1	49244616	49338246	93631	+	442837	ENSMUST00000056879.8	-881971
chr1	48362837	48362991	155	*	Distal Intergenic	1	49244616	49338246	93631	+	442837	ENSMUST00000056879.8	-881625
chr1	48672244	48672386	143	*	Distal Intergenic	1	49244616	49338246	93631	+	442837	ENSMUST00000056879.8	-572230
chr1	48673140	48673640	501	*	Distal Intergenic	1	49244616	49338246	93631	+	442837	ENSMUST00000056879.8	-570976
chr1	48737676	48737896	221	*	Distal Intergenic	1	49244616	49338246	93631	+	442837	ENSMUST00000056879.8	-506720
chr1	48738043	48738214	172	*	Distal Intergenic	1	49244616	49338246	93631	+	442837	ENSMUST00000056879.8	-506402
chr1	50160024	50160538	515	*	Distal Intergenic	1	50909962	50979920	69959	+	56363	ENSMUST00000114565.7	-749424
chr1	52593188	52593354	167	*	Distal Intergenic	1	52570014	52580291	10278	-	102634661	ENSMUST00000188544.1	-12897
chr1	52937588	52937783	196	*	Intron (ENSMUST00000050567.10/67080, intron 1 of 1)	1	52922324	52952844	30521	-	67080	ENSMUST00000050567.10	15061
chr1	52938913	52939258	346	*	Intron (ENSMUST00000050567.10/67080, intron 1 of 1)	1	52922324	52952844	30521	-	67080	ENSMUST00000050567.10	13586
chr1	52952420	52952950	531	*	Promoter (<=1kb)	1	52922324	52952844	30521	-	67080	ENSMUST00000050567.10	0
chr1	53133148	53133665	518	*	Distal Intergenic	1	53158600	53187608	29009	-	69397	ENSMUST00000190748.1	53943
chr1	53235925	53236458	534	*	Intron (ENSMUST00000027267.13/227099, intron 5 of 12)	1	53275121	53282408	7288	-	227099	ENSMUST00000133358.1	45950
chr1	53505158	53505664	507	*	Intron (ENSMUST00000094964.6/627872, intron 41 of 65)	1	53347831	53352752	4922	-	70396	ENSMUST00000147021.8	-152406
chr1	53506498	53506506	9	*	Intron (ENSMUST00000094964.6/627872, intron 41 of 65)	1	53347831	53352752	4922	-	70396	ENSMUST00000147021.8	-153746
chr1	53506584	53506789	206	*	Intron (ENSMUST00000094964.6/627872, intron 41 of 65)	1	53347831	53352752	4922	-	70396	ENSMUST00000147021.8	-153832
chr1	53506865	53506997	133	*	Intron (ENSMUST00000094964.6/627872, intron 41 of 65)	1	53347831	53352752	4922	-	70396	ENSMUST00000147021.8	-154113
chr1	53507538	53507684	147	*	Intron (ENSMUST00000094964.6/627872, intron 41 of 65)	1	53347831	53352752	4922	-	70396	ENSMUST00000147021.8	-154786
chr1	54484771	54485270	500	*	Intron (ENSMUST00000097739.4/241062, intron 25 of 26)	1	54396004	54438971	42968	-	98488	ENSMUST00000041638.7	-45800
chr1	55027042	55027443	402	*	Promoter (<=1kb)	1	55012252	55027394	15143	-	81898	ENSMUST00000191303.1	0
chr1	55237140	55237639	500	*	Promoter (<=1kb)	1	55237177	55248470	11294	+	212679	ENSMUST00000061334.9	0
chr1	55779530	55780052	523	*	Distal Intergenic	1	55702025	55735227	33203	+	227120	ENSMUST00000187059.1	77505
chr1	56098496	56099058	563	*	Distal Intergenic	1	56019023	56020137	1115	+	69356	ENSMUST00000190280.1	79473
chr1	56099164	56099246	83	*	Distal Intergenic	1	56019023	56020137	1115	+	69356	ENSMUST00000190280.1	80141
chr1	56714699	56714728	30	*	Distal Intergenic	1	56636044	56637435	1392	-	71066	ENSMUST00000062085.5	-77264
chr1	56773350	56773357	8	*	Distal Intergenic	1	56636044	56637435	1392	-	71066	ENSMUST00000062085.5	-135915
chr1	56773425	56773909	485	*	Distal Intergenic	1	56636044	56637435	1392	-	71066	ENSMUST00000062085.5	-135990
chr1	56782207	56782480	274	*	Distal Intergenic	1	56636044	56637435	1392	-	71066	ENSMUST00000062085.5	-144772
chr1	56972546	56973146	601	*	Promoter (<=1kb)	1	56793981	56972502	178522	-	212712	ENSMUST00000042857.13	-44
chr1	57070338	57070588	251	*	Distal Intergenic	1	56969740	56978650	8911	-	212712	ENSMUST00000177282.1	-91688
chr1	57308804	57309327	524	*	Distal Intergenic	1	57359222	57377544	18323	-	75323	ENSMUST00000181949.2	68217
chr1	57406271	57406770	500	*	Promoter (<=1kb)	1	57406328	57417953	11626	+	68115	ENSMUST00000027114.5	0
chr1	57586319	57586532	214	*	Distal Intergenic	1	57388237	57407101	18865	-	68736	ENSMUST00000162686.7	-179218
chr1	57586587	57586893	307	*	Distal Intergenic	1	57388237	57407101	18865	-	68736	ENSMUST00000162686.7	-179486
chr1	57587994	57588513	520	*	Distal Intergenic	1	57388237	57407101	18865	-	68736	ENSMUST00000162686.7	-180893
chr1	58328924	58328998	75	*	Intron (ENSMUST00000114366.2/213043, intron 20 of 35)	1	58278326	58380259	101934	+	213043	ENSMUST00000114366.2	50598
chr1	58329268	58329423	156	*	Intron (ENSMUST00000114366.2/213043, intron 20 of 35)	1	58278326	58380259	101934	+	213043	ENSMUST00000114366.2	50942
chr1	58423296	58423464	169	*	Promoter (<=1kb)	1	58410189	58424066	13878	-	12747	ENSMUST00000156931.7	602
chr1	58423537	58423795	259	*	Promoter (<=1kb)	1	58410189	58424066	13878	-	12747	ENSMUST00000156931.7	271
chr1	58586356	58586708	353	*	Promoter (<=1kb)	1	58586384	58595964	9581	+	66495	ENSMUST00000027193.8	0
chr1	58613828	58614112	285	*	Distal Intergenic	1	58586384	58595964	9581	+	66495	ENSMUST00000027193.8	27444
chr1	58749447	58749681	235	*	Intron (ENSMUST00000140940.7/12633, intron 8 of 9)	1	58730552	58752453	21902	+	12633	ENSMUST00000123032.1	18895
chr1	58750854	58750901	48	*	Intron (ENSMUST00000140940.7/12633, intron 8 of 9)	1	58730552	58752453	21902	+	12633	ENSMUST00000123032.1	20302
chr1	58761793	58762292	500	*	Distal Intergenic	1	58730552	58752453	21902	+	12633	ENSMUST00000123032.1	31241
chr1	58817280	58817512	233	*	Intron (ENSMUST00000027189.14/12370, intron 1 of 8)	1	58802653	58846754	44102	+	12370	ENSMUST00000190213.1	14627
chr1	58817606	58817819	214	*	Intron (ENSMUST00000027189.14/12370, intron 1 of 8)	1	58802653	58846754	44102	+	12370	ENSMUST00000190213.1	14953
chr1	58885188	58885358	171	*	Intron (ENSMUST00000188624.1/ENSMUST00000188624.1, intron 3 of 11)	1	58903672	58907212	3541	-	70827	ENSMUST00000172685.1	21854
chr1	58931822	58932329	508	*	Intron (ENSMUST00000027186.11/70827, intron 3 of 15)	1	58919896	58921697	1802	-	70827	ENSMUST00000174359.1	-10125
chr1	59236677	59237215	539	*	Promoter (<=1kb)	1	59164058	59237093	73036	-	74018	ENSMUST00000163058.1	0
chr1	59349344	59349857	514	*	Intron (ENSMUST00000160662.7/271697, intron 13 of 13)	1	59298936	59352448	53513	+	271697	ENSMUST00000162906.1	50408
chr1	59481403	59481668	266	*	Promoter (<=1kb)	1	59482424	59486955	4532	+	14369	ENSMUST00000114246.3	-756
chr1	59684989	59685379	391	*	Promoter (<=1kb)	1	59685003	59692688	7686	+	55989	ENSMUST00000189289.6	0
chr1	59762890	59763254	365	*	Promoter (<=1kb)	1	59763400	59879014	115615	+	12168	ENSMUST00000087435.6	-146
chr1	60726251	60726465	215	*	Intron (ENSMUST00000132833.1/12487, intron 3 of 3)	1	60716800	60763163	46364	+	12487	ENSMUST00000132833.1	9451
chr1	60730239	60730882	644	*	Intron (ENSMUST00000132833.1/12487, intron 3 of 3)	1	60716800	60763163	46364	+	12487	ENSMUST00000132833.1	13439
chr1	61514391	61514754	364	*	Distal Intergenic	1	61638824	62078259	439436	+	72823	ENSMUST00000138768.7	-124070
chr1	61514772	61515104	333	*	Distal Intergenic	1	61638824	62078259	439436	+	72823	ENSMUST00000138768.7	-123720
chr1	62706707	62707206	500	*	Intron (ENSMUST00000126344.1/18187, intron 1 of 2)	1	62703702	62818695	114994	+	18187	ENSMUST00000114157.2	3005
chr1	63138489	63138988	500	*	Intron (ENSMUST00000138611.7/100380944, intron 1 of 3)	1	63143689	63147391	3703	-	227197	ENSMUST00000187756.6	8403
chr1	63176718	63177065	348	*	Promoter (<=1kb)	1	63143596	63176822	33227	-	227197	ENSMUST00000027111.14	0
chr1	63177176	63177266	91	*	Promoter (<=1kb)	1	63177185	63178879	1695	+	55949	ENSMUST00000174890.8	0
chr1	63886247	63886394	148	*	Distal Intergenic	1	63964727	63968999	4273	+	433315	ENSMUST00000133244.1	-78333
chr1	63886458	63886775	318	*	Distal Intergenic	1	63964727	63968999	4273	+	433315	ENSMUST00000133244.1	-77952
chr1	63886901	63887212	312	*	Distal Intergenic	1	63964727	63968999	4273	+	433315	ENSMUST00000133244.1	-77515
chr1	64183717	64184326	610	*	Distal Intergenic	1	64079103	64122282	43180	-	93691	ENSMUST00000135075.1	-61435
chr1	64184699	64185075	377	*	Distal Intergenic	1	64079103	64122282	43180	-	93691	ENSMUST00000135075.1	-62417
chr1	64617465	64617807	343	*	Promoter (<=1kb)	1	64606473	64617242	10770	-	67099	ENSMUST00000114079.8	-223
chr1	64965805	64966370	566	*	Distal Intergenic	1	64789121	64956824	167704	-	241075	ENSMUST00000097713.1	-8981
chr1	64966628	64966696	69	*	Distal Intergenic	1	64789121	64956824	167704	-	241075	ENSMUST00000097713.1	-9804
chr1	65066388	65066589	202	*	Promoter (2-3kb)	1	65062731	65063452	722	-	12967	ENSMUST00000127762.1	-2936
chr1	65066698	65066877	180	*	Distal Intergenic	1	65062731	65063452	722	-	12967	ENSMUST00000127762.1	-3246
chr1	65186279	65186873	595	*	Promoter (<=1kb)	1	65158618	65186479	27862	-	15926	ENSMUST00000169032.7	0
chr1	65708573	65708918	346	*	Distal Intergenic	1	65926520	65928307	1788	+	12969	ENSMUST00000027082.10	-217602
chr1	65815407	65815974	568	*	Distal Intergenic	1	65926520	65928307	1788	+	12969	ENSMUST00000027082.10	-110546
chr1	65816920	65817085	166	*	Distal Intergenic	1	65926520	65928307	1788	+	12969	ENSMUST00000027082.10	-109435
chr1	65891286	65891799	514	*	Distal Intergenic	1	65926520	65928307	1788	+	12969	ENSMUST00000027082.10	-34721
chr1	65979748	65980078	331	*	Distal Intergenic	1	65926538	65928306	1769	+	12969	ENSMUST00000114027.2	53210
chr1	66023012	66023684	673	*	Distal Intergenic	1	65926538	65928306	1769	+	12969	ENSMUST00000114027.2	96474
chr1	66024402	66024695	294	*	Distal Intergenic	1	65926538	65928306	1769	+	12969	ENSMUST00000114027.2	97864
chr1	67107559	67108066	508	*	Distal Intergenic	1	67123026	67231259	108234	+	227231	ENSMUST00000027144.7	-14960
chr1	67756859	67756938	80	*	Distal Intergenic	1	68290155	68298318	8164	-	13869	ENSMUST00000131148.1	541380
chr1	67757050	67757451	402	*	Distal Intergenic	1	68290155	68298318	8164	-	13869	ENSMUST00000131148.1	540867
chr1	68611165	68611646	482	*	Intron (ENSMUST00000119142.7/13869, intron 2 of 27)	1	68298150	68330216	32067	-	13869	ENSMUST00000126682.1	-280949
chr1	70238114	70238825	712	*	Intron (ENSMUST00000187159.6/66722, intron 11 of 12)	1	69951648	70282011	330364	+	66722	ENSMUST00000191569.1	286466
chr1	71102453	71102498	46	*	Promoter (<=1kb)	1	71027498	71103146	75649	-	12021	ENSMUST00000027393.7	648
chr1	71102549	71102948	400	*	Promoter (<=1kb)	1	71027498	71103146	75649	-	12021	ENSMUST00000027393.7	198
chr1	71557155	71557493	339	*	Promoter (<=1kb)	1	71557179	71563198	6020	+	108147	ENSMUST00000148077.7	0
chr1	72127071	72127191	121	*	Distal Intergenic	1	72159442	72212307	52866	-	381269	ENSMUST00000048860.8	85116
chr1	72131043	72131542	500	*	Distal Intergenic	1	72159442	72212307	52866	-	381269	ENSMUST00000048860.8	80765
chr1	72131997	72132595	599	*	Distal Intergenic	1	72159442	72212307	52866	-	381269	ENSMUST00000048860.8	79712
chr1	72255398	72255911	514	*	Distal Intergenic	1	72259167	72284259	25093	-	111175	ENSMUST00000134840.7	28348
chr1	72307468	72307687	220	*	Promoter (<=1kb)	1	72307427	72394952	87526	+	22596	ENSMUST00000027379.9	41
chr1	73323908	73324312	405	*	Distal Intergenic	1	73398968	73430790	31823	+	78718	ENSMUST00000186582.1	-74656
chr1	74386742	74387247	506	*	Distal Intergenic	1	74383600	74385197	1598	+	18173	ENSMUST00000134189.1	3142
chr1	74391319	74391818	500	*	Promoter (<=1kb)	1	74391509	74397285	5777	+	227292	ENSMUST00000027367.13	0
chr1	74506324	74506841	518	*	Promoter (<=1kb)	1	74499956	74506283	6328	-	319651	ENSMUST00000187590.1	-41
chr1	74658924	74659305	382	*	Promoter (2-3kb)	1	74661745	74703730	41986	+	67534	ENSMUST00000042125.14	-2440
chr1	74659333	74659393	61	*	Promoter (2-3kb)	1	74661745	74703730	41986	+	67534	ENSMUST00000042125.14	-2352
chr1	74659887	74660095	209	*	Promoter (1-2kb)	1	74661745	74703730	41986	+	67534	ENSMUST00000042125.14	-1650
chr1	74803196	74803276	81	*	3' UTR	1	74793363	74803495	10133	+	22409	ENSMUST00000187238.1	9833
chr1	74803473	74803719	247	*	3' UTR	1	74793363	74803495	10133	+	22409	ENSMUST00000187238.1	10110
chr1	74885028	74885573	546	*	Promoter (<=1kb)	1	74881509	74885419	3911	-	260298	ENSMUST00000068631.3	0
chr1	75316966	75317043	78	*	Promoter (<=1kb)	1	75307940	75316993	9054	-	13437	ENSMUST00000185419.6	0
chr1	75317156	75317216	61	*	Promoter (<=1kb)	1	75308565	75317149	8585	-	13437	ENSMUST00000187836.6	-7
chr1	75422658	75422784	127	*	Promoter (<=1kb)	1	75423510	75427623	4114	+	11790	ENSMUST00000143679.1	-726
chr1	75422894	75423157	264	*	Promoter (<=1kb)	1	75423510	75427623	4114	+	11790	ENSMUST00000143679.1	-353
chr1	76003335	76003885	551	*	Distal Intergenic	1	75551709	75553732	2024	+	20536	ENSMUST00000132110.1	451626
chr1	76588837	76589393	557	*	Distal Intergenic	1	76509560	76509643	84	+	102465175	ENSMUST00000183584.1	79277
chr1	76589883	76590382	500	*	Distal Intergenic	1	76509560	76509643	84	+	102465175	ENSMUST00000183584.1	80323
chr1	76615057	76615156	100	*	Distal Intergenic	1	76509560	76509643	84	+	102465175	ENSMUST00000183584.1	105497
chr1	76615348	76615600	253	*	Distal Intergenic	1	76509560	76509643	84	+	102465175	ENSMUST00000183584.1	105788
chr1	78196493	78196992	500	*	Promoter (<=1kb)	1	78101267	78196838	95572	-	18505	ENSMUST00000004994.15	0
chr1	78216044	78216293	250	*	Distal Intergenic	1	78101270	78197134	95865	-	18505	ENSMUST00000087086.6	-18910
chr1	79019094	79019587	494	*	Intron (ENSMUST00000189296.1/102636764, intron 2 of 3)	1	78816927	78820028	3102	+	57814	ENSMUST00000187432.1	202167
chr1	79761227	79761401	175	*	Promoter (<=1kb)	1	79733620	79761721	28102	-	69368	ENSMUST00000186464.1	320
chr1	79761695	79761726	32	*	Promoter (<=1kb)	1	79733620	79761721	28102	-	69368	ENSMUST00000186464.1	0
chr1	79937607	79937685	79	*	Distal Intergenic	1	79803035	79861180	58146	-	20720	ENSMUST00000190724.1	-76427
chr1	79938208	79938959	752	*	Distal Intergenic	1	79803035	79861180	58146	-	20720	ENSMUST00000190724.1	-77028
chr1	80146373	80146812	440	*	Distal Intergenic	1	80198706	80213944	15239	-	241128	ENSMUST00000058748.1	67132
chr1	81569636	81570197	562	*	Distal Intergenic	1	81077583	81341764	264182	+	241134	ENSMUST00000123285.1	492053
chr1	81692431	81692879	449	*	Distal Intergenic	1	82131916	82132019	104	+	102466629	ENSMUST00000183462.1	-439037
chr1	81982922	81983429	508	*	Distal Intergenic	1	82131916	82132019	104	+	102466629	ENSMUST00000183462.1	-148487
chr1	82501186	82501518	333	*	Intron (ENSMUST00000087050.6/12829, intron 22 of 47)	1	82538527	82586792	48266	-	12829	ENSMUST00000135271.1	85274
chr1	82502183	82502296	114	*	Intron (ENSMUST00000087050.6/12829, intron 22 of 47)	1	82538527	82586792	48266	-	12829	ENSMUST00000135271.1	84496
chr1	82502387	82502653	267	*	Intron (ENSMUST00000087050.6/12829, intron 22 of 47)	1	82538527	82586792	48266	-	12829	ENSMUST00000135271.1	84139
chr1	82960292	82960675	384	*	Exon (ENSMUST00000223536.1/ENSMUST00000223536.1, exon 1 of 1)	1	83012524	83020232	7709	-	80721	ENSMUST00000142805.1	59557
chr1	83232238	83232492	255	*	Distal Intergenic	1	83255442	83279165	23724	-	77629	ENSMUST00000159078.1	46673
chr1	84839366	84839926	561	*	Promoter (<=1kb)	1	84839841	84900487	60647	+	66153	ENSMUST00000097672.3	0
chr1	85000014	85000304	291	*	Intron (ENSMUST00000159114.1/ENSMUST00000159114.1, intron 2 of 2)	1	84905898	84935134	29237	-	71781	ENSMUST00000027422.6	-64880
chr1	85057344	85057847	504	*	Intron (ENSMUST00000159114.1/ENSMUST00000159114.1, intron 2 of 2)	1	85083069	85109449	26381	-	381287	ENSMUST00000161724.7	51602
chr1	86064338	86064759	422	*	Promoter (<=1kb)	1	86064387	86070776	6390	+	70247	ENSMUST00000147807.7	0
chr1	86303318	86303817	500	*	Promoter (<=1kb)	1	86303531	86305849	2319	+	227327	ENSMUST00000188695.1	0
chr1	86310992	86311491	500	*	Distal Intergenic	1	86303195	86304059	865	-	102635143	ENSMUST00000187004.1	-6933
chr1	86319678	86320262	585	*	Distal Intergenic	1	86303195	86304059	865	-	102635143	ENSMUST00000187004.1	-15619
chr1	86358096	86358912	817	*	Promoter (<=1kb)	1	86357312	86358969	1658	-	17975	ENSMUST00000185785.1	57
chr1	86358916	86359417	502	*	Promoter (<=1kb)	1	86344719	86359400	14682	-	17975	ENSMUST00000027438.7	0
chr1	86359772	86360271	500	*	Promoter (<=1kb)	1	86359584	86373791	14208	+	319336	ENSMUST00000137643.1	188
chr1	86442608	86442690	83	*	Distal Intergenic	1	86426329	86428052	1724	+	71863	ENSMUST00000046004.5	16279
chr1	86442985	86443107	123	*	Distal Intergenic	1	86426329	86428052	1724	+	71863	ENSMUST00000046004.5	16656
chr1	86487495	86487994	500	*	Distal Intergenic	1	86526726	86530712	3987	+	19231	ENSMUST00000045897.14	-38732
chr1	86524866	86525342	477	*	Promoter (1-2kb)	1	86526726	86530712	3987	+	19231	ENSMUST00000045897.14	-1384
chr1	86525631	86526597	967	*	Promoter (<=1kb)	1	86526726	86530712	3987	+	19231	ENSMUST00000045897.14	-129
chr1	86527306	86528482	1177	*	Promoter (<=1kb)	1	86526807	86530209	3403	+	19231	ENSMUST00000188533.1	499
chr1	87139131	87139684	554	*	Distal Intergenic	1	87147882	87148916	1035	-	13599	ENSMUST00000162015.1	9232
chr1	87140277	87140470	194	*	Distal Intergenic	1	87147882	87148916	1035	-	13599	ENSMUST00000162015.1	8446
chr1	87153803	87154302	500	*	Promoter (<=1kb)	1	87147658	87155027	7370	-	13599	ENSMUST00000027463.10	725
chr1	87461723	87461752	30	*	Distal Intergenic	1	87470271	87475482	5212	+	73234	ENSMUST00000027476.5	-8519
chr1	87756071	87756409	339	*	Promoter (<=1kb)	1	87756076	87786199	30124	+	77040	ENSMUST00000137638.7	0
chr1	88176047	88176335	289	*	Intron (ENSMUST00000138182.7/394430, intron 1 of 3)	1	88166012	88218997	52986	+	394433	ENSMUST00000097659.4	10035
chr1	88572317	88572478	162	*	Distal Intergenic	1	88551517	88562167	10651	+	100503197	ENSMUST00000189394.1	20800
chr1	89200228	89200648	421	*	Distal Intergenic	1	89070453	89112860	42408	+	98402	ENSMUST00000123745.1	129775
chr1	91459402	91459875	474	*	Promoter (<=1kb)	1	91415982	91459324	43343	-	18627	ENSMUST00000069620.9	-78
chr1	91476610	91477257	648	*	Distal Intergenic	1	91415982	91459324	43343	-	18627	ENSMUST00000069620.9	-17286
chr1	91477600	91477738	139	*	Distal Intergenic	1	91494647	91527956	33310	+	74019	ENSMUST00000189341.6	-16909
chr1	93108903	93109127	225	*	Distal Intergenic	1	93017940	93101951	84012	-	16560	ENSMUST00000190723.6	-6952
chr1	93110993	93111308	316	*	Distal Intergenic	1	93017940	93101951	84012	-	16560	ENSMUST00000190723.6	-9042
chr1	93197188	93197362	175	*	Intron (ENSMUST00000138595.2/381284, intron 15 of 31)	1	93168725	93231072	62348	+	381284	ENSMUST00000138595.2	28463
chr1	93235894	93236088	195	*	Promoter (<=1kb)	1	93235851	93284507	48657	+	208777	ENSMUST00000172289.7	43
chr1	93478358	93478805	448	*	Promoter (<=1kb)	1	93405940	93478801	72862	-	110611	ENSMUST00000170883.7	0
chr1	93883915	93884079	165	*	Distal Intergenic	1	93861826	93873824	11999	+	381334	ENSMUST00000187896.1	22089
chr1	93957103	93957259	157	*	Distal Intergenic	1	93928037	93941239	13203	+	100041596	ENSMUST00000177958.1	29066
chr1	93957577	93957720	144	*	Distal Intergenic	1	93928037	93941239	13203	+	100041596	ENSMUST00000177958.1	29540
chr1	93957822	93958377	556	*	Distal Intergenic	1	93928037	93941239	13203	+	100041596	ENSMUST00000177958.1	29785
chr1	94101082	94101236	155	*	Distal Intergenic	1	94038305	94052553	14249	-	18566	ENSMUST00000027507.7	-48529
chr1	94606490	94606670	181	*	Distal Intergenic	1	94797083	94802452	5370	+	74689	ENSMUST00000190754.1	-190413
chr1	95517408	95517979	572	*	Distal Intergenic	1	95618551	95667535	48985	-	20452	ENSMUST00000189556.1	149556
chr1	95695718	95695837	120	*	Distal Intergenic	1	95701184	95716518	15335	-	75381	ENSMUST00000187352.1	20681
chr1	95696205	95696714	510	*	Distal Intergenic	1	95701184	95716518	15335	-	75381	ENSMUST00000187352.1	19804
chr1	95805056	95805212	157	*	Distal Intergenic	1	95701184	95716518	15335	-	75381	ENSMUST00000187352.1	-88538
chr1	96036954	96037148	195	*	Distal Intergenic	1	95990659	96021758	31100	-	73454	ENSMUST00000190901.1	-15196
chr1	96038141	96038434	294	*	Distal Intergenic	1	95990659	96021758	31100	-	73454	ENSMUST00000190901.1	-16383
chr1	96968778	96969284	507	*	Intron (ENSMUST00000167383.7/67854, intron 4 of 14)	1	96921918	96997237	75320	-	67854	ENSMUST00000178359.2	27953
chr1	97172988	97173335	348	*	Intron (ENSMUST00000187797.1/ENSMUST00000187797.1, intron 2 of 12)	1	97059514	97128301	68788	-	74441	ENSMUST00000189547.1	-44687
chr1	97173909	97174368	460	*	Intron (ENSMUST00000187797.1/ENSMUST00000187797.1, intron 2 of 12)	1	97059514	97128301	68788	-	74441	ENSMUST00000189547.1	-45608
chr1	98601789	98602193	405	*	Intron (ENSMUST00000191409.6/ENSMUST00000191409.6, intron 2 of 4)	1	98499889	98509383	9495	+	70866	ENSMUST00000162782.1	101900
chr1	98602917	98603437	521	*	Intron (ENSMUST00000191409.6/ENSMUST00000191409.6, intron 2 of 4)	1	98499889	98509383	9495	+	70866	ENSMUST00000162782.1	103028
chr1	100530820	100531341	522	*	Distal Intergenic	1	100252629	100369839	117211	+	241175	ENSMUST00000185484.1	278191
chr1	101979616	101979807	192	*	Distal Intergenic	1	101155809	101175202	19394	+	100504525	ENSMUST00000187932.1	823807
chr1	101983661	101984276	616	*	Distal Intergenic	1	101155809	101175202	19394	+	100504525	ENSMUST00000187932.1	827852
chr1	101984639	101985054	416	*	Distal Intergenic	1	101155809	101175202	19394	+	100504525	ENSMUST00000187932.1	828830
chr1	102150085	102150622	538	*	Distal Intergenic	1	101155809	101175202	19394	+	100504525	ENSMUST00000187932.1	994276
chr1	102263644	102263740	97	*	Distal Intergenic	1	101155809	101175202	19394	+	100504525	ENSMUST00000187932.1	1107835
chr1	102263878	102264053	176	*	Distal Intergenic	1	101155809	101175202	19394	+	100504525	ENSMUST00000187932.1	1108069
chr1	102628130	102628413	284	*	Distal Intergenic	1	101155809	101175202	19394	+	100504525	ENSMUST00000187932.1	1472321
chr1	103032189	103032364	176	*	Distal Intergenic	1	104768529	104995481	226953	+	23836	ENSMUST00000062528.8	-1736165
chr1	103032854	103033359	506	*	Distal Intergenic	1	104768529	104995481	226953	+	23836	ENSMUST00000062528.8	-1735170
chr1	103206751	103206934	184	*	Intron (ENSMUST00000186155.1/ENSMUST00000186155.1, intron 3 of 4)	1	104768529	104995481	226953	+	23836	ENSMUST00000062528.8	-1561595
chr1	103210668	103211183	516	*	Intron (ENSMUST00000186155.1/ENSMUST00000186155.1, intron 3 of 4)	1	104768529	104995481	226953	+	23836	ENSMUST00000062528.8	-1557346
chr1	103479201	103479748	548	*	Distal Intergenic	1	104768529	104995481	226953	+	23836	ENSMUST00000062528.8	-1288781
chr1	103589717	103589777	61	*	Distal Intergenic	1	104768529	104995481	226953	+	23836	ENSMUST00000062528.8	-1178752
chr1	103592266	103592736	471	*	Distal Intergenic	1	104768529	104995481	226953	+	23836	ENSMUST00000062528.8	-1175793
chr1	104365528	104365824	297	*	Distal Intergenic	1	104768529	104995481	226953	+	23836	ENSMUST00000062528.8	-402705
chr1	105020060	105020176	117	*	Distal Intergenic	1	104768529	104995481	226953	+	23836	ENSMUST00000062528.8	251531
chr1	108040380	108040573	194	*	Distal Intergenic	1	107936709	108028337	91629	+	319596	ENSMUST00000189497.1	103671
chr1	108137519	108138054	536	*	Distal Intergenic	1	107936709	108028337	91629	+	319596	ENSMUST00000189497.1	200810
chr1	108733303	108733457	155	*	Distal Intergenic	1	107936709	108028337	91629	+	319596	ENSMUST00000189497.1	796594
chr1	108946537	108947064	528	*	Distal Intergenic	1	107936709	108028337	91629	+	319596	ENSMUST00000189497.1	1009828
chr1	108948162	108948668	507	*	Distal Intergenic	1	107936709	108028337	91629	+	319596	ENSMUST00000189497.1	1011453
chr1	108957156	108957659	504	*	Distal Intergenic	1	107936709	108028337	91629	+	319596	ENSMUST00000189497.1	1020447
chr1	108958815	108959140	326	*	Distal Intergenic	1	107936709	108028337	91629	+	319596	ENSMUST00000189497.1	1022106
chr1	109135909	109136498	590	*	Distal Intergenic	1	109982431	109995955	13525	+	241201	ENSMUST00000137092.7	-845933
chr1	109613837	109614125	289	*	Distal Intergenic	1	109982431	109995955	13525	+	241201	ENSMUST00000137092.7	-368306
chr1	109614582	109615067	486	*	Distal Intergenic	1	109982431	109995955	13525	+	241201	ENSMUST00000137092.7	-367364
chr1	110330109	110330248	140	*	Distal Intergenic	1	110099295	110138058	38764	+	241201	ENSMUST00000134301.1	230814
chr1	111259009	111259535	527	*	Distal Intergenic	1	110950353	110977584	27232	-	227485	ENSMUST00000187555.1	-281425
chr1	111260175	111260242	68	*	Distal Intergenic	1	110950353	110977584	27232	-	227485	ENSMUST00000187555.1	-282591
chr1	111260322	111260476	155	*	Distal Intergenic	1	110950353	110977584	27232	-	227485	ENSMUST00000187555.1	-282738
chr1	111703704	111703858	155	*	Distal Intergenic	1	111858702	111864768	6067	-	319901	ENSMUST00000186365.1	160910
chr1	111703860	111703915	56	*	Distal Intergenic	1	111858702	111864768	6067	-	319901	ENSMUST00000186365.1	160853
chr1	111704087	111704099	13	*	Distal Intergenic	1	111858702	111864768	6067	-	319901	ENSMUST00000186365.1	160669
chr1	111704264	111705068	805	*	Distal Intergenic	1	111858702	111864768	6067	-	319901	ENSMUST00000186365.1	159700
chr1	112269921	112270420	500	*	Distal Intergenic	1	111858706	111864918	6213	-	319901	ENSMUST00000035462.6	-405003
chr1	112270819	112271393	575	*	Distal Intergenic	1	111858706	111864918	6213	-	319901	ENSMUST00000035462.6	-405901
chr1	112444609	112444743	135	*	Distal Intergenic	1	111858706	111864918	6213	-	319901	ENSMUST00000035462.6	-579691
chr1	112568520	112568912	393	*	Distal Intergenic	1	111858706	111864918	6213	-	319901	ENSMUST00000035462.6	-703602
chr1	112929614	112929824	211	*	Distal Intergenic	1	111858706	111864918	6213	-	319901	ENSMUST00000035462.6	-1064696
chr1	112930465	112931029	565	*	Distal Intergenic	1	111858706	111864918	6213	-	319901	ENSMUST00000035462.6	-1065547
chr1	113016487	113016758	272	*	Distal Intergenic	1	111858706	111864918	6213	-	319901	ENSMUST00000035462.6	-1151569
chr1	113017304	113017856	553	*	Distal Intergenic	1	111858706	111864918	6213	-	319901	ENSMUST00000035462.6	-1152386
chr1	113681768	113682272	505	*	Distal Intergenic	1	111858706	111864918	6213	-	319901	ENSMUST00000035462.6	-1816850
chr1	114808333	114808761	429	*	Distal Intergenic	1	115684756	116587323	902568	+	636808	ENSMUST00000043725.8	-875995
chr1	114808792	114808975	184	*	Distal Intergenic	1	115684756	116587323	902568	+	636808	ENSMUST00000043725.8	-875781
chr1	114809031	114809291	261	*	Distal Intergenic	1	115684756	116587323	902568	+	636808	ENSMUST00000043725.8	-875465
chr1	115889310	115889455	146	*	Intron (ENSMUST00000043725.8/636808, intron 1 of 23)	1	115684756	116587323	902568	+	636808	ENSMUST00000043725.8	204554
chr1	116653730	116654106	377	*	Distal Intergenic	1	115684756	116587323	902568	+	636808	ENSMUST00000043725.8	968974
chr1	116654672	116655026	355	*	Distal Intergenic	1	115684756	116587323	902568	+	636808	ENSMUST00000043725.8	969916
chr1	117253606	117254726	1121	*	Distal Intergenic	1	118300889	118309986	9098	-	22099	ENSMUST00000188512.6	1055260
chr1	117633997	117634525	529	*	Distal Intergenic	1	118300889	118309986	9098	-	22099	ENSMUST00000188512.6	675461
chr1	117707499	117707894	396	*	Intron (ENSMUST00000186341.1/ENSMUST00000186341.1, intron 3 of 4)	1	118300889	118309986	9098	-	22099	ENSMUST00000188512.6	602092
chr1	117708294	117708413	120	*	Intron (ENSMUST00000186341.1/ENSMUST00000186341.1, intron 3 of 4)	1	118300889	118309986	9098	-	22099	ENSMUST00000188512.6	601573
chr1	117748893	117749458	566	*	Intron (ENSMUST00000187470.1/ENSMUST00000187470.1, intron 1 of 1)	1	118300889	118309986	9098	-	22099	ENSMUST00000188512.6	560528
chr1	117990529	117991027	499	*	Distal Intergenic	1	118300889	118309986	9098	-	22099	ENSMUST00000188512.6	318959
chr1	118151201	118151615	415	*	Distal Intergenic	1	118300889	118309986	9098	-	22099	ENSMUST00000188512.6	158371
chr1	118152940	118153237	298	*	Distal Intergenic	1	118300889	118309986	9098	-	22099	ENSMUST00000188512.6	156749
chr1	118311003	118311469	467	*	Promoter (<=1kb)	1	118294778	118311416	16639	-	22099	ENSMUST00000027623.8	0
chr1	119052416	119052680	265	*	Promoter (<=1kb)	1	118848460	119053339	204880	-	14633	ENSMUST00000159839.7	659
chr1	119052779	119052909	131	*	Promoter (<=1kb)	1	118848460	119053339	204880	-	14633	ENSMUST00000159839.7	430
chr1	119075249	119075748	500	*	Distal Intergenic	1	118834132	119053619	219488	-	14633	ENSMUST00000062483.14	-21630
chr1	119421578	119422077	500	*	Promoter (<=1kb)	1	119415465	119422248	6784	-	16324	ENSMUST00000038765.5	171
chr1	121780835	121780867	33	*	Distal Intergenic	1	121553835	121567989	14155	-	66942	ENSMUST00000001724.11	-212846
chr1	122357076	122357341	266	*	Distal Intergenic	1	122205145	122252180	47036	+	102638832	ENSMUST00000185679.1	151931
chr1	125317950	125318220	271	*	Distal Intergenic	1	125393484	125397612	4129	-	74117	ENSMUST00000186008.6	79392
chr1	125318317	125318492	176	*	Distal Intergenic	1	125393484	125397612	4129	-	74117	ENSMUST00000186008.6	79120
chr1	125348431	125349427	997	*	Distal Intergenic	1	125393484	125397612	4129	-	74117	ENSMUST00000186008.6	48185
chr1	125435547	125436000	454	*	Promoter (<=1kb)	1	125392905	125435727	42823	-	74117	ENSMUST00000027579.16	0
chr1	126425183	126425621	439	*	Intron (ENSMUST00000161954.7/210356, intron 2 of 14)	1	125914743	126448456	533714	-	210356	ENSMUST00000057846.14	22835
chr1	127563792	127564107	316	*	Intron (ENSMUST00000027585.13/72160, intron 2 of 8)	1	127491545	127537430	45886	-	72160	ENSMUST00000162406.1	-26362
chr1	127564184	127564303	120	*	Intron (ENSMUST00000027585.13/72160, intron 2 of 8)	1	127491545	127537430	45886	-	72160	ENSMUST00000162406.1	-26754
chr1	127564955	127565084	130	*	Intron (ENSMUST00000027585.13/72160, intron 2 of 8)	1	127491545	127537430	45886	-	72160	ENSMUST00000162406.1	-27525
chr1	127880487	127881164	678	*	Intron (ENSMUST00000037649.5/226407, intron 3 of 23)	1	127868812	127942610	73799	+	226407	ENSMUST00000212506.1	11675
chr1	127881610	127881923	314	*	Intron (ENSMUST00000037649.5/226407, intron 3 of 23)	1	127868812	127942610	73799	+	226407	ENSMUST00000212506.1	12798
chr1	128089620	128089898	279	*	Intron (ENSMUST00000086614.11/226409, intron 2 of 20)	1	128057856	128102454	44599	-	226409	ENSMUST00000124876.1	12556
chr1	128090004	128090008	5	*	Intron (ENSMUST00000086614.11/226409, intron 2 of 20)	1	128057856	128102454	44599	-	226409	ENSMUST00000124876.1	12446
chr1	128103470	128103734	265	*	Promoter (<=1kb)	1	128103324	128237736	134413	+	226412	ENSMUST00000036288.10	146
chr1	128244279	128244764	486	*	Promoter (<=1kb)	1	128244162	128279378	35217	+	67812	ENSMUST00000027592.5	117
chr1	128416854	128417219	366	*	Promoter (<=1kb)	1	128363707	128417359	53653	-	226414	ENSMUST00000027602.14	140
chr1	128888320	128888861	542	*	Distal Intergenic	1	128589099	128592293	3195	-	12767	ENSMUST00000142893.1	-296027
chr1	128889857	128890309	453	*	Distal Intergenic	1	128589099	128592293	3195	-	12767	ENSMUST00000142893.1	-297564
chr1	129090730	129091229	500	*	Distal Intergenic	1	129273302	129431058	157757	+	210417	ENSMUST00000148051.1	-182073
chr1	129436555	129436903	349	*	Intron (ENSMUST00000073527.12/210417, intron 2 of 27)	1	129537511	129629046	91536	+	210417	ENSMUST00000152305.2	-100608
chr1	130534628	130534683	56	*	Intron (ENSMUST00000125681.1/ENSMUST00000125681.1, intron 3 of 4)	1	130439027	130462744	23718	-	13136	ENSMUST00000027650.12	-71884
chr1	130535368	130535851	484	*	Intron (ENSMUST00000125681.1/ENSMUST00000125681.1, intron 3 of 4)	1	130439027	130462744	23718	-	13136	ENSMUST00000027650.12	-72624
chr1	130535981	130536037	57	*	Intron (ENSMUST00000125681.1/ENSMUST00000125681.1, intron 3 of 4)	1	130439027	130462744	23718	-	13136	ENSMUST00000027650.12	-73237
chr1	130536085	130536308	224	*	Intron (ENSMUST00000125681.1/ENSMUST00000125681.1, intron 3 of 4)	1	130439027	130462744	23718	-	13136	ENSMUST00000027650.12	-73341
chr1	130599882	130600126	245	*	Intron (ENSMUST00000039862.10/22789, intron 4 of 11)	1	130576716	130629612	52897	-	22789	ENSMUST00000142416.1	29486
chr1	130600210	130600277	68	*	Intron (ENSMUST00000039862.10/22789, intron 4 of 11)	1	130576716	130629612	52897	-	22789	ENSMUST00000142416.1	29335
chr1	130600283	130600437	155	*	Intron (ENSMUST00000039862.10/22789, intron 4 of 11)	1	130576716	130629612	52897	-	22789	ENSMUST00000142416.1	29175
chr1	130600679	130601416	738	*	Intron (ENSMUST00000039862.10/22789, intron 4 of 11)	1	130576716	130629612	52897	-	22789	ENSMUST00000142416.1	28196
chr1	131137656	131138080	425	*	Promoter (<=1kb)	1	131129875	131138245	8371	-	226419	ENSMUST00000189756.1	165
chr1	131308042	131308180	139	*	Promoter (2-3kb)	1	131295219	131311065	15847	-	14270	ENSMUST00000189892.1	2885
chr1	131308315	131308921	607	*	Promoter (2-3kb)	1	131295219	131311065	15847	-	14270	ENSMUST00000189892.1	2144
chr1	131910472	131910877	406	*	Promoter (<=1kb)	1	131910534	131932679	22146	+	98415	ENSMUST00000189946.6	0
chr1	132200666	132201254	589	*	Promoter (2-3kb)	1	132198088	132198184	97	+	723818	ENSMUST00000083501.1	2578
chr1	132417619	132417934	316	*	Promoter (<=1kb)	1	132417604	132464092	46489	+	213452	ENSMUST00000188389.1	15
chr1	132477026	132477525	500	*	Promoter (<=1kb)	1	132477365	132504490	27126	+	213464	ENSMUST00000190825.6	0
chr1	133024887	133025386	500	*	Promoter (<=1kb)	1	132959484	133025338	65855	-	17248	ENSMUST00000186617.6	0
chr1	133131164	133131751	588	*	Promoter (<=1kb)	1	133131344	133139783	8440	+	108954	ENSMUST00000122956.1	0
chr1	133163825	133164324	500	*	Promoter (<=1kb)	1	133164210	133272280	108071	+	240753	ENSMUST00000212252.1	0
chr1	134955725	134955907	183	*	Promoter (<=1kb)	1	134759969	134955851	195883	-	329251	ENSMUST00000168381.7	0
chr1	135199129	135199628	500	*	Distal Intergenic	1	135160234	135167681	7448	-	171469	ENSMUST00000027682.8	-31448
chr1	135283588	135283953	366	*	Promoter (<=1kb)	1	135262712	135284084	21373	-	215615	ENSMUST00000074357.7	131
chr1	135687849	135688052	204	*	Promoter (<=1kb)	1	135438848	135688105	249258	-	215690	ENSMUST00000190298.7	53
chr1	135766069	135766568	500	*	Promoter (<=1kb)	1	135766119	135769136	3018	+	27280	ENSMUST00000038945.5	0
chr1	136233929	136233966	38	*	Promoter (<=1kb)	1	136226193	136234119	7927	-	67313	ENSMUST00000153910.1	153
chr1	136234020	136234428	409	*	Promoter (<=1kb)	1	136213531	136234264	20734	-	67313	ENSMUST00000120339.7	0
chr1	136364797	136365064	268	*	Distal Intergenic	1	136268123	136346104	77982	-	67886	ENSMUST00000048309.11	-18693
chr1	136809818	136810324	507	*	Distal Intergenic	1	136696211	136726142	29932	+	100503474	ENSMUST00000181274.1	113607
chr1	137276744	137276945	202	*	Distal Intergenic	1	136842571	136960448	117878	-	26424	ENSMUST00000027649.13	-316296
chr1	137277093	137277303	211	*	Distal Intergenic	1	136842571	136960448	117878	-	26424	ENSMUST00000027649.13	-316645
chr1	137277603	137277642	40	*	Distal Intergenic	1	136842571	136960448	117878	-	26424	ENSMUST00000027649.13	-317155
chr1	137344974	137345016	43	*	Distal Intergenic	1	136842571	136960448	117878	-	26424	ENSMUST00000027649.13	-384526
chr1	138311678	138311860	183	*	Distal Intergenic	1	138273738	138289462	15725	+	338375	ENSMUST00000027643.5	37940
chr1	140817346	140817506	161	*	Distal Intergenic	1	140570176	140656404	86229	-	75910	ENSMUST00000193820.1	-160942
chr1	140817992	140818461	470	*	Distal Intergenic	1	140570176	140656404	86229	-	75910	ENSMUST00000193820.1	-161588
chr1	141035630	141035814	185	*	Distal Intergenic	1	140570176	140656404	86229	-	75910	ENSMUST00000193820.1	-379226
chr1	141035929	141036075	147	*	Distal Intergenic	1	140570176	140656404	86229	-	75910	ENSMUST00000193820.1	-379525
chr1	141036457	141037042	586	*	Distal Intergenic	1	140570176	140656404	86229	-	75910	ENSMUST00000193820.1	-380053
chr1	141190086	141190141	56	*	Distal Intergenic	1	140570176	140656404	86229	-	75910	ENSMUST00000193820.1	-533682
chr1	141372539	141373026	488	*	Distal Intergenic	1	140570176	140656404	86229	-	75910	ENSMUST00000193820.1	-716135
chr1	141373355	141373360	6	*	Distal Intergenic	1	140570176	140656404	86229	-	75910	ENSMUST00000193820.1	-716951
chr1	141852895	141853285	391	*	Distal Intergenic	1	140570176	140656404	86229	-	75910	ENSMUST00000193820.1	-1196491
chr1	143849121	143849633	513	*	Distal Intergenic	1	143794717	143806941	12225	+	56207	ENSMUST00000185539.1	54404
chr1	144384481	144384905	425	*	Distal Intergenic	1	144242296	144249242	6947	-	50778	ENSMUST00000189061.6	-135239
chr1	144385318	144385823	506	*	Distal Intergenic	1	144242296	144249242	6947	-	50778	ENSMUST00000189061.6	-136076
chr1	144860156	144860210	55	*	Distal Intergenic	1	144752683	144775435	22753	-	64214	ENSMUST00000027603.3	-84721
chr1	144860215	144860694	480	*	Distal Intergenic	1	144752683	144775435	22753	-	64214	ENSMUST00000027603.3	-84780
chr1	146120971	146121214	244	*	Distal Intergenic	1	146494760	146902471	407712	+	215378	ENSMUST00000074622.10	-373546
chr1	146122031	146122612	582	*	Distal Intergenic	1	146494760	146902471	407712	+	215378	ENSMUST00000074622.10	-372148
chr1	146287397	146287896	500	*	Distal Intergenic	1	146494760	146902471	407712	+	215378	ENSMUST00000074622.10	-206864
chr1	146288562	146288869	308	*	Distal Intergenic	1	146494760	146902471	407712	+	215378	ENSMUST00000074622.10	-205891
chr1	146402639	146403042	404	*	Distal Intergenic	1	146494760	146902471	407712	+	215378	ENSMUST00000074622.10	-91718
chr1	148172777	148173049	273	*	Distal Intergenic	1	146497738	146517554	19817	+	215378	ENSMUST00000125331.1	1675039
chr1	148173184	148173207	24	*	Distal Intergenic	1	146497738	146517554	19817	+	215378	ENSMUST00000125331.1	1675446
chr1	148275322	148275508	187	*	Distal Intergenic	1	149886184	149902199	16016	-	18783	ENSMUST00000155438.1	1626691
chr1	148462302	148462827	526	*	Distal Intergenic	1	149886184	149902199	16016	-	18783	ENSMUST00000155438.1	1439372
chr1	148463219	148463278	60	*	Distal Intergenic	1	149886184	149902199	16016	-	18783	ENSMUST00000155438.1	1438921
chr1	148463330	148463573	244	*	Distal Intergenic	1	149886184	149902199	16016	-	18783	ENSMUST00000155438.1	1438626
chr1	148486569	148486723	155	*	Distal Intergenic	1	149886184	149902199	16016	-	18783	ENSMUST00000155438.1	1415476
chr1	149393560	149393983	424	*	Distal Intergenic	1	149886184	149902199	16016	-	18783	ENSMUST00000155438.1	508216
chr1	149394500	149394793	294	*	Distal Intergenic	1	149886184	149902199	16016	-	18783	ENSMUST00000155438.1	507406
chr1	149512252	149512475	224	*	Distal Intergenic	1	149886184	149902199	16016	-	18783	ENSMUST00000155438.1	389724
chr1	149519609	149519699	91	*	Distal Intergenic	1	149886184	149902199	16016	-	18783	ENSMUST00000155438.1	382500
chr1	149519778	149520298	521	*	Distal Intergenic	1	149886184	149902199	16016	-	18783	ENSMUST00000155438.1	381901
chr1	149581635	149581789	155	*	Distal Intergenic	1	149886184	149902199	16016	-	18783	ENSMUST00000155438.1	320410
chr1	149581916	149581971	56	*	Distal Intergenic	1	149886184	149902199	16016	-	18783	ENSMUST00000155438.1	320228
chr1	149582627	149582765	139	*	Distal Intergenic	1	149886184	149902199	16016	-	18783	ENSMUST00000155438.1	319434
chr1	149582820	149583044	225	*	Distal Intergenic	1	149886184	149902199	16016	-	18783	ENSMUST00000155438.1	319155
chr1	149583158	149583225	68	*	Distal Intergenic	1	149886184	149902199	16016	-	18783	ENSMUST00000155438.1	318974
chr1	150230278	150230791	514	*	Distal Intergenic	1	150159043	150164948	5906	-	102639566	ENSMUST00000181308.1	-65330
chr1	150652895	150653254	360	*	Intron (ENSMUST00000177239.2/ENSMUST00000177239.2, intron 1 of 1)	1	150563684	150583212	19529	-	545370	ENSMUST00000177036.1	-69683
chr1	152413471	152413486	16	*	Intron (ENSMUST00000127586.7/269132, intron 1 of 13)	1	152399830	152510695	110866	+	269132	ENSMUST00000044311.8	13641
chr1	152902749	152903248	500	*	Promoter (<=1kb)	1	152838870	152902646	63777	-	226517	ENSMUST00000111836.3	-103
chr1	153487144	153487668	525	*	Promoter (<=1kb)	1	153455758	153487608	31851	-	13211	ENSMUST00000186380.6	0
chr1	153899812	153900225	414	*	Promoter (<=1kb)	1	153899926	153900036	111	+	102466257	ENSMUST00000183582.1	0
chr1	154904385	154904795	411	*	Distal Intergenic	1	154699089	154884501	185413	-	12290	ENSMUST00000188321.1	-19884
chr1	154904877	154905129	253	*	Distal Intergenic	1	154699089	154884501	185413	-	12290	ENSMUST00000188321.1	-20376
chr1	154905457	154905827	371	*	Distal Intergenic	1	154699089	154884501	185413	-	12290	ENSMUST00000188321.1	-20956
chr1	155529577	155529798	222	*	Promoter (2-3kb)	1	155525012	155527143	2132	-	433367	ENSMUST00000194133.1	-2434
chr1	155740966	155741852	887	*	Promoter (<=1kb)	1	155698031	155742027	43997	-	16872	ENSMUST00000027740.13	175
chr1	155741998	155742538	541	*	Promoter (<=1kb)	1	155698031	155742027	43997	-	16872	ENSMUST00000027740.13	0
chr1	156036209	156036578	370	*	Promoter (<=1kb)	1	156004614	156036427	31814	-	208263	ENSMUST00000097527.9	0
chr1	156558421	156558700	280	*	Promoter (<=1kb)	1	156558786	156625376	66591	+	11352	ENSMUST00000173929.7	-86
chr1	156558767	156558801	35	*	Promoter (<=1kb)	1	156558786	156625376	66591	+	11352	ENSMUST00000173929.7	0
chr1	157412319	157412585	267	*	Promoter (<=1kb)	1	157412352	157420236	7885	+	69953	ENSMUST00000061537.11	0
chr1	157412605	157412696	92	*	Promoter (<=1kb)	1	157412640	157420233	7594	+	69953	ENSMUST00000187761.1	0
chr1	158331772	158331949	178	*	Intron (ENSMUST00000195271.4/240843, intron 2 of 7)	1	158245269	158356229	110961	-	240843	ENSMUST00000195271.4	24280
chr1	159975203	159975756	554	*	Distal Intergenic	1	160044384	160071540	27157	+	67647	ENSMUST00000168250.7	-68628
chr1	159976120	159976208	89	*	Distal Intergenic	1	160044384	160071540	27157	+	67647	ENSMUST00000168250.7	-68176
chr1	159976285	159976458	174	*	Distal Intergenic	1	160044384	160071540	27157	+	67647	ENSMUST00000168250.7	-67926
chr1	160212252	160212751	500	*	Promoter (<=1kb)	1	160208087	160212726	4640	-	12301	ENSMUST00000194167.1	0
chr1	161034983	161035041	59	*	Promoter (<=1kb)	1	161035067	161038537	3471	+	14455	ENSMUST00000159706.7	-26
chr1	161035149	161035482	334	*	Promoter (<=1kb)	1	161035163	161037546	2384	+	14455	ENSMUST00000161380.7	0
chr1	161035916	161036415	500	*	Promoter (<=1kb)	1	161036020	161036888	869	+	14455	ENSMUST00000160497.1	0
chr1	161039782	161039898	117	*	Promoter (1-2kb)	1	161038082	161038158	77	+	100217446	ENSMUST00000083034.1	1700
chr1	161040153	161040195	43	*	Promoter (2-3kb)	1	161038082	161038158	77	+	100217446	ENSMUST00000083034.1	2071
chr1	161070357	161070404	48	*	Promoter (<=1kb)	1	161045183	161070607	25425	-	226539	ENSMUST00000160591.7	203
chr1	161070483	161070856	374	*	Promoter (<=1kb)	1	161040601	161070658	30058	-	226539	ENSMUST00000035430.3	0
chr1	161250670	161251150	481	*	Promoter (<=1kb)	1	161241635	161251121	9487	-	11758	ENSMUST00000156318.7	0
chr1	161532655	161533186	532	*	Distal Intergenic	1	161494655	161505290	10636	+	240873	ENSMUST00000086084.1	38000
chr1	161534431	161534496	66	*	Distal Intergenic	1	161494655	161505290	10636	+	240873	ENSMUST00000086084.1	39776
chr1	162338497	162338897	401	*	Intron (ENSMUST00000086074.11/103967, intron 4 of 20)	1	162282528	162313683	31156	-	103967	ENSMUST00000160173.1	-24814
chr1	162338922	162339409	488	*	Intron (ENSMUST00000086074.11/103967, intron 4 of 20)	1	162282528	162313683	31156	-	103967	ENSMUST00000160173.1	-25239
chr1	162570426	162570925	500	*	Promoter (<=1kb)	1	162570515	162599084	28570	+	53330	ENSMUST00000132158.7	0
chr1	162972248	162972303	56	*	Intron (ENSMUST00000028010.8/14262, intron 2 of 8)	1	162953800	162984527	30728	-	14262	ENSMUST00000028010.8	12224
chr1	163469864	163470072	209	*	Distal Intergenic	1	163384908	163403669	18762	-	98376	ENSMUST00000045138.5	-66195
chr1	163471984	163472252	269	*	Distal Intergenic	1	163384908	163403669	18762	-	98376	ENSMUST00000045138.5	-68315
chr1	163710366	163710529	164	*	Intron (ENSMUST00000159679.7/240879, intron 2 of 3)	1	163702256	163725232	22977	-	240879	ENSMUST00000159679.7	14703
chr1	163731234	163731492	259	*	Distal Intergenic	1	163702999	163725232	22234	-	240879	ENSMUST00000160495.1	-6002
chr1	166002994	166003568	575	*	Promoter (<=1kb)	1	165865154	166002678	137525	-	18986	ENSMUST00000160260.8	-316
chr1	166125202	166125539	338	*	Promoter (2-3kb)	1	166098153	166127896	29744	-	240892	ENSMUST00000085992.3	2357
chr1	166238597	166238751	155	*	Promoter (<=1kb)	1	166201201	166238747	37547	-	98558	ENSMUST00000194057.5	0
chr1	166352534	166352931	398	*	Distal Intergenic	1	166379097	166393621	14525	+	27878	ENSMUST00000027846.7	-26166
chr1	166581222	166581739	518	*	Distal Intergenic	1	166628971	166647693	18723	-	226604	ENSMUST00000046662.7	65954
chr1	166582893	166583286	394	*	Distal Intergenic	1	166628971	166647693	18723	-	226604	ENSMUST00000046662.7	64407
chr1	166584432	166584785	354	*	Distal Intergenic	1	166628971	166647693	18723	-	226604	ENSMUST00000046662.7	62908
chr1	166768005	166768518	514	*	Intron (ENSMUST00000135069.1/ENSMUST00000135069.1, intron 1 of 1)	1	166662055	166681845	19791	-	240894	ENSMUST00000027843.10	-86160
chr1	166768595	166768626	32	*	Intron (ENSMUST00000135069.1/ENSMUST00000135069.1, intron 1 of 1)	1	166662055	166681845	19791	-	240894	ENSMUST00000027843.10	-86750
chr1	166769128	166769128	1	*	Intron (ENSMUST00000135069.1/ENSMUST00000135069.1, intron 1 of 1)	1	166662055	166681845	19791	-	240894	ENSMUST00000027843.10	-87283
chr1	166769191	166769633	443	*	Intron (ENSMUST00000135069.1/ENSMUST00000135069.1, intron 1 of 1)	1	166662055	166681845	19791	-	240894	ENSMUST00000027843.10	-87346
chr1	166912543	166912777	235	*	Distal Intergenic	1	166974023	166999728	25706	-	100503962	ENSMUST00000180995.2	86951
chr1	167340177	167340516	340	*	Exon (ENSMUST00000157621.1/ENSMUST00000157621.1, exon 1 of 1)	1	167349991	167368532	18542	+	56752	ENSMUST00000028004.10	-9475
chr1	168629432	168629806	375	*	Distal Intergenic	1	168490643	168490762	120	+	102465178	ENSMUST00000183804.1	138789
chr1	169174780	169175035	256	*	Distal Intergenic	1	169018974	169019089	116	-	102466632	ENSMUST00000184979.1	-155691
chr1	169175141	169175240	100	*	Distal Intergenic	1	169018974	169019089	116	-	102466632	ENSMUST00000184979.1	-156052
chr1	169543334	169543761	428	*	Distal Intergenic	1	169497934	169531464	33531	-	66977	ENSMUST00000111368.7	-11870
chr1	170116804	170117358	555	*	Distal Intergenic	1	170035774	170110762	74989	-	18214	ENSMUST00000195867.5	-6042
chr1	170867623	170868042	420	*	Promoter (<=1kb)	1	170704674	170867771	163098	-	226641	ENSMUST00000027974.6	0
chr1	170868390	170868945	556	*	Promoter (<=1kb)	1	170704674	170867771	163098	-	226641	ENSMUST00000027974.6	-619
chr1	171064092	171064805	714	*	Promoter (<=1kb)	1	171064591	171064652	62	-	102466998	ENSMUST00000184460.1	0
chr1	171064926	171065546	621	*	Promoter (<=1kb)	1	171057828	171064935	7108	-	14131	ENSMUST00000164179.1	0
chr1	171071861	171072404	544	*	Exon (ENSMUST00000183351.1/ENSMUST00000183351.1, exon 1 of 1)	1	171057828	171064935	7108	-	14131	ENSMUST00000164179.1	-6926
chr1	171072414	171072913	500	*	Distal Intergenic	1	171057828	171064935	7108	-	14131	ENSMUST00000164179.1	-7479
chr1	171079862	171080361	500	*	Exon (ENSMUST00000183613.1/ENSMUST00000183613.1, exon 1 of 1)	1	171057828	171064935	7108	-	14131	ENSMUST00000164179.1	-14927
chr1	171102437	171103077	641	*	Distal Intergenic	1	171113918	171126829	12912	+	75472	ENSMUST00000129651.7	-10841
chr1	171111378	171111621	244	*	Promoter (2-3kb)	1	171113918	171126829	12912	+	75472	ENSMUST00000129651.7	-2297
chr1	171111638	171111743	106	*	Promoter (2-3kb)	1	171113918	171126829	12912	+	75472	ENSMUST00000129651.7	-2175
chr1	171294267	171294729	463	*	Promoter (<=1kb)	1	171288777	171294940	6164	-	66155	ENSMUST00000152621.1	211
chr1	171328894	171329412	519	*	Promoter (<=1kb)	1	171329145	171342331	13187	+	21945	ENSMUST00000111300.7	0
chr1	171411119	171411256	138	*	Promoter (<=1kb)	1	171411313	171416977	5665	+	22278	ENSMUST00000159207.7	-57
chr1	171411403	171411618	216	*	Promoter (<=1kb)	1	171411384	171418757	7374	+	22278	ENSMUST00000160486.7	19
chr1	171490371	171490912	542	*	Distal Intergenic	1	171503478	171504750	1273	+	56009	ENSMUST00000081527.1	-12566
chr1	171502358	171502892	535	*	Promoter (<=1kb)	1	171503478	171504750	1273	+	56009	ENSMUST00000081527.1	-586
chr1	171830353	171830870	518	*	Distal Intergenic	1	171839697	171890718	51022	+	12523	ENSMUST00000155802.7	-8827
chr1	172265985	172266386	402	*	Intron (ENSMUST00000155363.7/ENSMUST00000155363.7, intron 1 of 1)	1	172261641	172319841	58201	+	140559	ENSMUST00000139528.7	4344
chr1	172562961	172563363	403	*	3' UTR	1	172559906	172563716	3811	+	240916	ENSMUST00000177086.1	3055
chr1	172632676	172632993	318	*	Promoter (<=1kb)	1	172630764	172632962	2199	-	68440	ENSMUST00000027826.6	0
chr1	174254040	174254869	830	*	Distal Intergenic	1	174249889	174250976	1088	-	258710	ENSMUST00000061990.4	-3064
chr1	175043664	175043822	159	*	Distal Intergenic	1	175059737	175079425	19689	-	24012	ENSMUST00000192203.1	35603
chr1	175046698	175047227	530	*	Distal Intergenic	1	175059737	175079425	19689	-	24012	ENSMUST00000192203.1	32198
chr1	175047647	175047659	13	*	Distal Intergenic	1	175059737	175079425	19689	-	24012	ENSMUST00000192203.1	31766
chr1	175692293	175692565	273	*	Promoter (<=1kb)	1	175682237	175692630	10394	-	13603	ENSMUST00000104984.3	65
chr1	176548420	176548546	127	*	Distal Intergenic	1	176430111	176527273	97163	-	102640488	ENSMUST00000194241.1	-21147
chr1	176548614	176549064	451	*	Distal Intergenic	1	176430111	176527273	97163	-	102640488	ENSMUST00000194241.1	-21341
chr1	176583748	176584086	339	*	Distal Intergenic	1	176430111	176527273	97163	-	102640488	ENSMUST00000194241.1	-56475
chr1	177258697	177259156	460	*	Promoter (<=1kb)	1	177022116	177258203	236088	-	23797	ENSMUST00000111159.1	-494
chr1	177983492	177983815	324	*	Promoter (<=1kb)	1	177983423	178149962	166540	+	545391	ENSMUST00000191719.5	69
chr1	178058806	178058814	9	*	Intron (ENSMUST00000191719.5/545391, intron 7 of 19)	1	177991436	178172704	181269	+	545391	ENSMUST00000239155.1	67370
chr1	178059520	178059712	193	*	Intron (ENSMUST00000191719.5/545391, intron 7 of 19)	1	177991436	178172704	181269	+	545391	ENSMUST00000239155.1	68084
chr1	178128730	178129229	500	*	Intron (ENSMUST00000191719.5/545391, intron 16 of 19)	1	178187417	178250901	63485	+	78825	ENSMUST00000161075.7	-58188
chr1	178174456	178174776	321	*	Distal Intergenic	1	178187417	178250901	63485	+	78825	ENSMUST00000161075.7	-12641
chr1	178174950	178175836	887	*	Distal Intergenic	1	178187417	178250901	63485	+	78825	ENSMUST00000161075.7	-11581
chr1	178187719	178187912	194	*	Promoter (<=1kb)	1	178187847	178249338	61492	+	78825	ENSMUST00000159284.1	0
chr1	178187990	178188210	221	*	Promoter (<=1kb)	1	178187847	178249338	61492	+	78825	ENSMUST00000159284.1	143
chr1	178301136	178301680	545	*	Distal Intergenic	1	178319130	178322335	3206	+	66359	ENSMUST00000154437.1	-17450
chr1	178318815	178319013	199	*	Promoter (<=1kb)	1	178319130	178322335	3206	+	66359	ENSMUST00000154437.1	-117
chr1	178319050	178319125	76	*	Promoter (<=1kb)	1	178319130	178322335	3206	+	66359	ENSMUST00000154437.1	-5
chr1	178319150	178319314	165	*	Promoter (<=1kb)	1	178319130	178322693	3564	+	66359	ENSMUST00000027781.6	20
chr1	178336108	178336632	525	*	Promoter (<=1kb)	1	178335642	178336405	764	-	51810	ENSMUST00000134291.1	0
chr1	178337894	178338205	312	*	Promoter (<=1kb)	1	178324343	178337797	13455	-	51810	ENSMUST00000037748.8	-97
chr1	178405768	178406089	322	*	Promoter (<=1kb)	1	178406085	178437450	31366	+	68226	ENSMUST00000194861.1	0
chr1	178406222	178406401	180	*	Promoter (<=1kb)	1	178406103	178484513	78411	+	68226	ENSMUST00000027775.8	119
chr1	178530220	178530719	500	*	Promoter (1-2kb)	1	178529125	178939200	410076	+	269152	ENSMUST00000161017.7	1095
chr1	179268520	179268917	398	*	Intron (ENSMUST00000128302.7/69726, intron 5 of 11)	1	178955046	179248840	293795	-	69726	ENSMUST00000068437.12	-19680
chr1	179368988	179369487	500	*	Intron (ENSMUST00000128302.7/69726, intron 5 of 11)	1	178955151	179374103	418953	-	69726	ENSMUST00000131684.7	4616
chr1	179894214	179894746	533	*	Distal Intergenic	1	179960472	180163156	202685	+	226751	ENSMUST00000097453.8	-65726
chr1	179895020	179895519	500	*	Distal Intergenic	1	179960472	180163156	202685	+	226751	ENSMUST00000097453.8	-64953
chr1	179899309	179899477	169	*	Distal Intergenic	1	179960472	180163156	202685	+	226751	ENSMUST00000097453.8	-60995
chr1	179900107	179900427	321	*	Distal Intergenic	1	179960472	180163156	202685	+	226751	ENSMUST00000097453.8	-60045
chr1	180612427	180612472	46	*	Distal Intergenic	1	180598988	180601252	2265	+	11545	ENSMUST00000195560.1	13439
chr1	180777684	180778161	478	*	Distal Intergenic	1	180803131	180813534	10404	-	15078	ENSMUST00000159789.1	35373
chr1	180942288	180942587	300	*	Promoter (<=1kb)	1	180942344	180952172	9829	+	208795	ENSMUST00000161847.7	0
chr1	181144028	181144286	259	*	Promoter (<=1kb)	1	181087138	181144204	57067	-	67459	ENSMUST00000027797.8	0
chr1	181269036	181269350	315	*	Distal Intergenic	1	181173228	181212001	38774	-	226757	ENSMUST00000237749.1	-57035
chr1	181270119	181270227	109	*	Distal Intergenic	1	181173228	181212001	38774	-	226757	ENSMUST00000237749.1	-58118
chr1	181493201	181493345	145	*	Distal Intergenic	1	181509633	181511451	1819	-	403180	ENSMUST00000058825.4	18106
chr1	181493587	181493611	25	*	Distal Intergenic	1	181509633	181511451	1819	-	403180	ENSMUST00000058825.4	17840
chr1	181493876	181494469	594	*	Distal Intergenic	1	181509633	181511451	1819	-	403180	ENSMUST00000058825.4	16982
chr1	181841940	181842179	240	*	Promoter (<=1kb)	1	181838462	181842326	3865	-	98386	ENSMUST00000193028.1	147
chr1	182176787	182177300	514	*	Distal Intergenic	1	182157178	182158098	921	-	625823	ENSMUST00000169123.3	-18689
chr1	182182403	182182572	170	*	Distal Intergenic	1	182157178	182158098	921	-	625823	ENSMUST00000169123.3	-24305
chr1	182500819	182501301	483	*	Intron (ENSMUST00000068505.9/12334, intron 2 of 20)	1	182483900	182492561	8662	-	12334	ENSMUST00000192230.5	-8258
chr1	183088781	183089071	291	*	Exon (ENSMUST00000171366.6/68897, exon 8 of 8)	1	183086266	183147461	61196	-	68897	ENSMUST00000171366.6	58390
chr1	183299141	183299594	454	*	Promoter (1-2kb)	1	183297570	183318834	21265	+	108909	ENSMUST00000193959.5	1571
chr1	183564850	183565785	936	*	Distal Intergenic	1	183419248	183436808	17561	+	78772	ENSMUST00000192527.1	145602
chr1	184731959	184732458	500	*	Promoter (<=1kb)	1	184727140	184732619	5480	-	15284	ENSMUST00000048572.6	161
chr1	184845484	184845812	329	*	Promoter (<=1kb)	1	184819236	184845808	26573	-	67247	ENSMUST00000159293.7	0
chr1	185304046	185304547	502	*	Intron (ENSMUST00000027921.10/381314, intron 12 of 22)	1	185313319	185313385	67	+	387189	ENSMUST00000083647.1	-8772
chr1	185305435	185305685	251	*	Intron (ENSMUST00000027921.10/381314, intron 12 of 22)	1	185313319	185313385	67	+	387189	ENSMUST00000083647.1	-7634
chr1	186748996	186749187	192	*	Promoter (<=1kb)	1	186721092	186749325	28234	-	67223	ENSMUST00000162336.1	138
chr1	187393731	187393786	56	*	Distal Intergenic	1	187226180	187351427	125248	+	67769	ENSMUST00000160570.1	167551
chr1	188342169	188342668	500	*	Intron (ENSMUST00000142189.7/22283, intron 3 of 4)	1	188263034	188965041	702008	+	22283	ENSMUST00000060479.13	79135
chr1	189390587	189390763	177	*	Intron (ENSMUST00000180044.7/16526, intron 1 of 5)	1	189209753	189402213	192461	-	16526	ENSMUST00000194402.5	11450
chr1	190170017	190170516	500	*	Promoter (<=1kb)	1	190170296	190217276	46981	+	102632463	ENSMUST00000110279.3	0
chr1	191120837	191121134	298	*	Distal Intergenic	1	191100477	191108909	8433	+	381319	ENSMUST00000191621.1	20360
chr1	191502159	191502661	503	*	Distal Intergenic	1	191436340	191465048	28709	-	102634668	ENSMUST00000192778.1	-37111
chr1	191575968	191576015	48	*	Promoter (<=1kb)	1	191575776	191583721	7946	+	77065	ENSMUST00000192681.1	192
chr1	191821480	191821924	445	*	Promoter (<=1kb)	1	191821510	191828292	6783	+	18005	ENSMUST00000126446.7	0
chr1	192577853	192578053	201	*	Intron (ENSMUST00000128619.7/226861, intron 10 of 11)	1	192654960	192687706	32747	-	226861	ENSMUST00000123721.1	109653
chr1	192630089	192630465	377	*	Exon (ENSMUST00000154755.6/226861, exon 5 of 5)	1	192654960	192687706	32747	-	226861	ENSMUST00000123721.1	57241
chr1	192745617	192746153	537	*	Exon (ENSMUST00000082947.1/ENSMUST00000082947.1, exon 1 of 1)	1	192726197	192737280	11084	-	226861	ENSMUST00000154203.2	-8337
chr1	192958283	192958294	12	*	Intron (ENSMUST00000195354.5/329324, intron 4 of 7)	1	192930063	193035644	105582	-	329324	ENSMUST00000191907.1	77350
chr1	192958332	192958634	303	*	Intron (ENSMUST00000195354.5/329324, intron 4 of 7)	1	192930063	193035644	105582	-	329324	ENSMUST00000191907.1	77010
chr1	193035561	193035882	322	*	Promoter (<=1kb)	1	192891233	193035775	144543	-	329324	ENSMUST00000195354.5	0
chr1	195241578	195241955	378	*	Distal Intergenic	1	195136811	195176716	39906	-	12902	ENSMUST00000195120.5	-64862
chr1	195320483	195321082	600	*	Distal Intergenic	1	195136811	195176716	39906	-	12902	ENSMUST00000195120.5	-143767
chr1	195321450	195321974	525	*	Exon (ENSMUST00000194529.1/ENSMUST00000194529.1, exon 1 of 1)	1	195136811	195176716	39906	-	12902	ENSMUST00000195120.5	-144734
chr1	195325858	195325963	106	*	Distal Intergenic	1	195136811	195176716	39906	-	12902	ENSMUST00000195120.5	-149142
chr10	3109703	3110220	518	*	Distal Intergenic	10	3119841	3129546	9706	+	215728	ENSMUST00000095874.2	-9621
chr10	3112372	3112910	539	*	Distal Intergenic	10	3119841	3129546	9706	+	215728	ENSMUST00000095874.2	-6931
chr10	3114207	3115246	1040	*	Distal Intergenic	10	3119841	3129546	9706	+	215728	ENSMUST00000095874.2	-4595
chr10	3116333	3116848	516	*	Promoter (2-3kb)	10	3119841	3129546	9706	+	215728	ENSMUST00000095874.2	-2993
chr10	3320357	3320884	528	*	Distal Intergenic	10	3366057	3464975	98919	+	76142	ENSMUST00000043374.6	-45173
chr10	3606421	3606978	558	*	Distal Intergenic	10	3540288	3552074	11787	+	70337	ENSMUST00000141745.1	66133
chr10	3607301	3607450	150	*	Distal Intergenic	10	3540288	3552074	11787	+	70337	ENSMUST00000141745.1	67013
chr10	3621549	3621703	155	*	Distal Intergenic	10	3540288	3552074	11787	+	70337	ENSMUST00000141745.1	81261
chr10	3972906	3973288	383	*	Promoter (<=1kb)	10	3973118	4156111	182994	+	270685	ENSMUST00000117291.7	0
chr10	3973372	3973745	374	*	Promoter (<=1kb)	10	3973144	4156111	182968	+	270685	ENSMUST00000043735.7	228
chr10	4432614	4432859	246	*	Promoter (<=1kb)	10	4432620	4439973	7354	+	73419	ENSMUST00000117489.7	0
chr10	6570678	6571230	553	*	Distal Intergenic	10	6758506	6979704	221199	+	18390	ENSMUST00000147171.7	-187276
chr10	7211802	7212301	500	*	Promoter (<=1kb)	10	7119063	7212237	93175	-	215748	ENSMUST00000015346.11	0
chr10	7241642	7242163	522	*	Distal Intergenic	10	7119063	7212237	93175	-	215748	ENSMUST00000015346.11	-29405
chr10	7365313	7365851	539	*	Distal Intergenic	10	7446183	7473341	27159	-	77777	ENSMUST00000169796.3	107490
chr10	7411848	7412239	392	*	Distal Intergenic	10	7446183	7473341	27159	-	77777	ENSMUST00000169796.3	61102
chr10	7412340	7412357	18	*	Distal Intergenic	10	7446183	7473341	27159	-	77777	ENSMUST00000169796.3	60984
chr10	7414765	7415135	371	*	Distal Intergenic	10	7446183	7473341	27159	-	77777	ENSMUST00000169796.3	58206
chr10	8599452	8599948	497	*	Distal Intergenic	10	8204809	8518825	314017	-	338362	ENSMUST00000061601.8	-80627
chr10	8600110	8600420	311	*	Distal Intergenic	10	8204809	8518825	314017	-	338362	ENSMUST00000061601.8	-81285
chr10	8600490	8600972	483	*	Distal Intergenic	10	8204809	8518825	314017	-	338362	ENSMUST00000061601.8	-81665
chr10	8635609	8636128	520	*	Distal Intergenic	10	8204809	8518825	314017	-	338362	ENSMUST00000061601.8	-116784
chr10	8889348	8889897	550	*	Distal Intergenic	10	8722219	8886070	163852	-	70097	ENSMUST00000015449.5	-3278
chr10	9847638	9847758	121	*	Intron (ENSMUST00000038213.13/78808, intron 4 of 27)	10	9769437	9798197	28761	-	78808	ENSMUST00000136324.1	-49441
chr10	11262057	11262582	526	*	Intron (ENSMUST00000181330.2/ENSMUST00000181330.2, intron 1 of 1)	10	11281330	11298052	16723	+	71865	ENSMUST00000129456.7	-18748
chr10	11318047	11318227	181	*	Distal Intergenic	10	11343404	11459644	116241	+	13853	ENSMUST00000069106.4	-25177
chr10	11491867	11492297	431	*	Distal Intergenic	10	11609223	11609835	613	+	30058	ENSMUST00000052902.8	-116926
chr10	11694526	11694976	451	*	Distal Intergenic	10	11609298	11609591	294	+	30058	ENSMUST00000218003.1	85228
chr10	11695424	11695950	527	*	Distal Intergenic	10	11609298	11609591	294	+	30058	ENSMUST00000218003.1	86126
chr10	11801761	11802260	500	*	Distal Intergenic	10	11609298	11609591	294	+	30058	ENSMUST00000218003.1	192463
chr10	11902719	11903264	546	*	Distal Intergenic	10	11609298	11609591	294	+	30058	ENSMUST00000218003.1	293421
chr10	12922616	12923156	541	*	Promoter (<=1kb)	10	12916648	12923090	6443	-	320273	ENSMUST00000181073.8	0
chr10	13090733	13091313	581	*	Promoter (<=1kb)	10	13090788	13124899	34112	+	22634	ENSMUST00000124252.7	0
chr10	13893384	13893511	128	*	Distal Intergenic	10	13871280	13879208	7929	+	102634635	ENSMUST00000220029.1	22104
chr10	13964783	13965282	500	*	Promoter (<=1kb)	10	13966075	14150589	184515	+	15273	ENSMUST00000187083.6	-793
chr10	13965566	13966065	500	*	Promoter (<=1kb)	10	13966075	14150589	184515	+	15273	ENSMUST00000187083.6	-10
chr10	14610948	14611437	490	*	Distal Intergenic	10	14655663	14668261	12599	-	66201	ENSMUST00000156398.1	56824
chr10	14612666	14613226	561	*	Distal Intergenic	10	14655663	14668261	12599	-	66201	ENSMUST00000156398.1	55035
chr10	15182819	15183317	499	*	Distal Intergenic	10	14760219	14770583	10365	+	18101	ENSMUST00000190751.1	422600
chr10	15935760	15936180	421	*	Distal Intergenic	10	15791777	15807065	15289	+	77538	ENSMUST00000218833.1	143983
chr10	16777409	16777940	532	*	Distal Intergenic	10	16951295	16963180	11886	-	100504235	ENSMUST00000208191.1	185240
chr10	17722281	17722780	500	*	Promoter (<=1kb)	10	17723218	17725674	2457	+	17684	ENSMUST00000038107.8	-438
chr10	17722804	17723689	886	*	Promoter (<=1kb)	10	17723218	17725674	2457	+	17684	ENSMUST00000038107.8	0
chr10	18239398	18239923	526	*	Intron (ENSMUST00000216248.1/ENSMUST00000216248.1, intron 1 of 1)	10	18214078	18234998	20921	-	215814	ENSMUST00000173243.7	-4400
chr10	19544451	19544936	486	*	Distal Intergenic	10	19591949	19610229	18281	+	15979	ENSMUST00000020188.12	-47013
chr10	19545511	19545790	280	*	Distal Intergenic	10	19591949	19610229	18281	+	15979	ENSMUST00000020188.12	-46159
chr10	19798253	19798467	215	*	Distal Intergenic	10	19847916	19851459	3544	-	76157	ENSMUST00000059805.5	52992
chr10	19798544	19798928	385	*	Distal Intergenic	10	19847916	19851459	3544	-	76157	ENSMUST00000059805.5	52531
chr10	19849710	19850087	378	*	Promoter (1-2kb)	10	19847916	19851459	3544	-	76157	ENSMUST00000059805.5	1372
chr10	20010571	20010819	249	*	Intron (ENSMUST00000095806.9/26408, intron 2 of 29)	10	19951055	20023699	72645	+	26408	ENSMUST00000152533.1	59516
chr10	20011167	20011220	54	*	Intron (ENSMUST00000095806.9/26408, intron 2 of 29)	10	19951055	20023699	72645	+	26408	ENSMUST00000152533.1	60112
chr10	20012003	20012261	259	*	Intron (ENSMUST00000095806.9/26408, intron 2 of 29)	10	19951055	20023699	72645	+	26408	ENSMUST00000152533.1	60948
chr10	20016060	20016565	506	*	Intron (ENSMUST00000095806.9/26408, intron 2 of 29)	10	19951055	20023699	72645	+	26408	ENSMUST00000152533.1	65005
chr10	20016998	20017554	557	*	Intron (ENSMUST00000095806.9/26408, intron 2 of 29)	10	19951055	20023699	72645	+	26408	ENSMUST00000152533.1	65943
chr10	20312488	20312862	375	*	Promoter (<=1kb)	10	20312528	20322595	10068	+	72567	ENSMUST00000187338.6	0
chr10	20952160	20952289	130	*	Promoter (<=1kb)	10	20952547	21080429	127883	+	52906	ENSMUST00000105525.11	-258
chr10	20952383	20952632	250	*	Promoter (<=1kb)	10	20952547	21080429	127883	+	52906	ENSMUST00000105525.11	0
chr10	21212338	21212450	113	*	Intron (ENSMUST00000217285.1/ENSMUST00000217285.1, intron 2 of 2)	10	21186947	21188618	1672	+	102636600	ENSMUST00000216598.1	25391
chr10	21212523	21212826	304	*	Intron (ENSMUST00000217285.1/ENSMUST00000217285.1, intron 2 of 2)	10	21186947	21188618	1672	+	102636600	ENSMUST00000216598.1	25576
chr10	21647773	21648171	399	*	Distal Intergenic	10	21616320	21621765	5446	+	67692	ENSMUST00000186635.1	31453
chr10	21648220	21648337	118	*	Distal Intergenic	10	21616320	21621765	5446	+	67692	ENSMUST00000186635.1	31900
chr10	22142410	22142966	557	*	Intron (ENSMUST00000180726.1/319887, intron 1 of 1)	10	22117362	22148610	31249	-	319887	ENSMUST00000181677.1	5644
chr10	22469160	22469256	97	*	Distal Intergenic	10	22402883	22407470	4588	+	100038752	ENSMUST00000180537.1	66277
chr10	22528905	22529246	342	*	Distal Intergenic	10	22645011	22704285	59275	+	353169	ENSMUST00000042261.4	-115765
chr10	22529736	22530190	455	*	Distal Intergenic	10	22645011	22704285	59275	+	353169	ENSMUST00000042261.4	-114821
chr10	22688720	22688978	259	*	Intron (ENSMUST00000042261.4/353169, intron 2 of 4)	10	22705523	22706385	863	-	237336	ENSMUST00000141569.1	17407
chr10	22731286	22731785	500	*	Promoter (<=1kb)	10	22703879	22731447	27569	-	237336	ENSMUST00000127698.7	0
chr10	23786027	23786526	500	*	Promoter (<=1kb)	10	23785626	23786512	887	-	20042	ENSMUST00000218185.1	0
chr10	23786795	23787674	880	*	Promoter (<=1kb)	10	23785183	23786802	1620	-	20042	ENSMUST00000218142.1	0
chr10	23787729	23787794	66	*	Promoter (<=1kb)	10	23785183	23787275	2093	-	20042	ENSMUST00000218107.1	-454
chr10	23876834	23877336	503	*	Distal Intergenic	10	23894688	23905343	10656	+	22361	ENSMUST00000041416.7	-17352
chr10	23877780	23878164	385	*	Distal Intergenic	10	23894688	23905343	10656	+	22361	ENSMUST00000041416.7	-16524
chr10	23915903	23916185	283	*	Distal Intergenic	10	23920356	23921469	1114	+	111174	ENSMUST00000051532.4	-4171
chr10	24854781	24854836	56	*	Distal Intergenic	10	24808151	24842823	34673	-	209558	ENSMUST00000219342.1	-11958
chr10	24870239	24870253	15	*	Promoter (<=1kb)	10	24870310	24878456	8147	+	70208	ENSMUST00000176313.1	-57
chr10	25104923	25105441	519	*	Distal Intergenic	10	25169090	25200158	31069	-	432442	ENSMUST00000100012.2	94717
chr10	25105871	25105878	8	*	Distal Intergenic	10	25169090	25200158	31069	-	432442	ENSMUST00000100012.2	94280
chr10	25783287	25783459	173	*	Intron (ENSMUST00000218300.1/73803, intron 4 of 4)	10	25779314	25837437	58124	-	73803	ENSMUST00000218300.1	53978
chr10	25969350	25969548	199	*	Intron (ENSMUST00000217910.1/77220, intron 1 of 2)	10	25993658	26017543	23886	-	77220	ENSMUST00000219651.1	47995
chr10	25969656	25970138	483	*	Intron (ENSMUST00000217910.1/77220, intron 1 of 2)	10	25993658	26017543	23886	-	77220	ENSMUST00000219651.1	47405
chr10	26732178	26732713	536	*	Intron (ENSMUST00000218733.1/ENSMUST00000218733.1, intron 1 of 1)	10	26753421	26860732	107312	+	73910	ENSMUST00000176060.7	-20708
chr10	26733459	26733665	207	*	Intron (ENSMUST00000218733.1/ENSMUST00000218733.1, intron 1 of 1)	10	26753421	26860732	107312	+	73910	ENSMUST00000176060.7	-19756
chr10	26733727	26733757	31	*	Intron (ENSMUST00000218733.1/ENSMUST00000218733.1, intron 1 of 1)	10	26753421	26860732	107312	+	73910	ENSMUST00000176060.7	-19664
chr10	26733771	26734101	331	*	Intron (ENSMUST00000218733.1/ENSMUST00000218733.1, intron 1 of 1)	10	26753421	26860732	107312	+	73910	ENSMUST00000176060.7	-19320
chr10	27994241	27994241	1	*	Distal Intergenic	10	28074820	28597397	522578	+	19272	ENSMUST00000166468.1	-80579
chr10	27994306	27994820	515	*	Distal Intergenic	10	28074820	28597397	522578	+	19272	ENSMUST00000166468.1	-80000
chr10	29011758	29012281	524	*	Distal Intergenic	10	28972366	28986303	13938	-	67719	ENSMUST00000015663.6	-25455
chr10	29013301	29013852	552	*	Distal Intergenic	10	28972366	28986303	13938	-	67719	ENSMUST00000015663.6	-26998
chr10	30481682	30482101	420	*	Distal Intergenic	10	30559121	30590109	30989	-	73681	ENSMUST00000215041.1	108008
chr10	30482424	30482674	251	*	Distal Intergenic	10	30559121	30590109	30989	-	73681	ENSMUST00000215041.1	107435
chr10	30482702	30483003	302	*	Distal Intergenic	10	30559121	30590109	30989	-	73681	ENSMUST00000215041.1	107106
chr10	30483715	30483783	69	*	Distal Intergenic	10	30559121	30590109	30989	-	73681	ENSMUST00000215041.1	106326
chr10	30483936	30484151	216	*	Distal Intergenic	10	30559121	30590109	30989	-	73681	ENSMUST00000215041.1	105958
chr10	30814318	30814504	187	*	Distal Intergenic	10	30695891	30803326	107436	-	211329	ENSMUST00000215725.1	-10992
chr10	30815054	30815602	549	*	Distal Intergenic	10	30695891	30803326	107436	-	211329	ENSMUST00000215725.1	-11728
chr10	31090123	31090390	268	*	Distal Intergenic	10	31313383	31328204	14822	+	69692	ENSMUST00000000304.13	-222993
chr10	31483667	31484170	504	*	Distal Intergenic	10	31332376	31445958	113583	-	21987	ENSMUST00000000305.6	-37709
chr10	31705259	31705729	471	*	Intron (ENSMUST00000191234.6/432450, intron 5 of 6)	10	31493193	31609184	115992	-	268291	ENSMUST00000081989.7	-96075
chr10	33887383	33887570	188	*	Distal Intergenic	10	33905111	33916021	10911	+	212892	ENSMUST00000169670.7	-17541
chr10	34019415	34019931	517	*	Promoter (<=1kb)	10	33996555	34019624	23070	-	66521	ENSMUST00000019917.5	0
chr10	34206723	34207222	500	*	Promoter (<=1kb)	10	34184135	34207077	22943	-	212898	ENSMUST00000216194.1	0
chr10	34234082	34234480	399	*	Distal Intergenic	10	34151393	34207715	56323	-	212898	ENSMUST00000048010.8	-26367
chr10	34434426	34435086	661	*	Distal Intergenic	10	34303609	34418552	114944	-	319638	ENSMUST00000047885.13	-15874
chr10	34740542	34740974	433	*	Distal Intergenic	10	34483532	34606280	122749	+	14302	ENSMUST00000215594.1	257010
chr10	34741476	34741864	389	*	Distal Intergenic	10	34483532	34606280	122749	+	14302	ENSMUST00000215594.1	257944
chr10	34747165	34747403	239	*	Distal Intergenic	10	34483532	34606280	122749	+	14302	ENSMUST00000215594.1	263633
chr10	34747496	34747929	434	*	Distal Intergenic	10	34483532	34606280	122749	+	14302	ENSMUST00000215594.1	263964
chr10	34748204	34748485	282	*	Distal Intergenic	10	34483532	34606280	122749	+	14302	ENSMUST00000215594.1	264672
chr10	34748814	34749165	352	*	Distal Intergenic	10	34483532	34606280	122749	+	14302	ENSMUST00000215594.1	265282
chr10	35017965	35018453	489	*	Intron (ENSMUST00000214886.1/ENSMUST00000214886.1, intron 2 of 3)	10	34483532	34606280	122749	+	14302	ENSMUST00000215594.1	534433
chr10	35724568	35725073	506	*	Distal Intergenic	10	36506814	36833773	326960	+	319415	ENSMUST00000167191.7	-781741
chr10	36611283	36611782	500	*	Intron (ENSMUST00000167191.7/319415, intron 1 of 4)	10	36507407	36810038	302632	+	319415	ENSMUST00000171521.1	103876
chr10	36613881	36614058	178	*	Exon (ENSMUST00000214665.1/ENSMUST00000214665.1, exon 1 of 1)	10	36507407	36810038	302632	+	319415	ENSMUST00000171521.1	106474
chr10	36973967	36974547	581	*	Promoter (<=1kb)	10	36974544	37001889	27346	+	15182	ENSMUST00000019911.13	0
chr10	37853235	37853691	457	*	Distal Intergenic	10	38175780	38181903	6124	+	75877	ENSMUST00000215643.1	-322089
chr10	38157080	38157226	147	*	Distal Intergenic	10	38175780	38181903	6124	+	75877	ENSMUST00000215643.1	-18554
chr10	38590503	38591050	548	*	Distal Intergenic	10	38820541	38821779	1239	-	215919	ENSMUST00000179279.1	230729
chr10	38592023	38592380	358	*	Distal Intergenic	10	38820541	38821779	1239	-	215919	ENSMUST00000179279.1	229399
chr10	38609814	38610125	312	*	Distal Intergenic	10	38820541	38821779	1239	-	215919	ENSMUST00000179279.1	211654
chr10	38830328	38830488	161	*	Distal Intergenic	10	38820541	38821779	1239	-	215919	ENSMUST00000179279.1	-8549
chr10	38850138	38850330	193	*	Distal Intergenic	10	38820541	38821779	1239	-	215919	ENSMUST00000179279.1	-28359
chr10	39731600	39732099	500	*	Promoter (<=1kb)	10	39621412	39732007	110596	-	327744	ENSMUST00000129191.7	0
chr10	39761648	39761667	20	*	Intron (ENSMUST00000019986.12/19714, intron 1 of 31)	10	39732364	39875206	142843	+	19714	ENSMUST00000164763.7	29284
chr10	39762689	39762812	124	*	Intron (ENSMUST00000019986.12/19714, intron 1 of 31)	10	39732364	39875206	142843	+	19714	ENSMUST00000164763.7	30325
chr10	39763784	39764466	683	*	Intron (ENSMUST00000019986.12/19714, intron 1 of 31)	10	39732364	39875206	142843	+	19714	ENSMUST00000164763.7	31420
chr10	39898621	39899120	500	*	Promoter (<=1kb)	10	39894823	39899169	4347	-	213332	ENSMUST00000239131.1	49
chr10	39978428	39978545	118	*	Intron (ENSMUST00000073618.12/215928, intron 1 of 3)	10	39974604	39975265	662	-	215928	ENSMUST00000170505.2	-3163
chr10	40258643	40258998	356	*	Promoter (<=1kb)	10	40258467	40258680	214	+	19850	ENSMUST00000083936.2	176
chr10	40349675	40350107	433	*	Promoter (<=1kb)	10	40349526	40482101	132576	+	78334	ENSMUST00000214659.1	149
chr10	40562257	40562589	333	*	Distal Intergenic	10	40570336	40604132	33797	+	70840	ENSMUST00000078314.13	-7747
chr10	40565209	40565306	98	*	Distal Intergenic	10	40570336	40604132	33797	+	70840	ENSMUST00000078314.13	-5030
chr10	40882994	40883493	500	*	Promoter (<=1kb)	10	40831621	40883311	51691	-	71713	ENSMUST00000044166.8	0
chr10	41519157	41519583	427	*	Promoter (<=1kb)	10	41519414	41531048	11635	+	53599	ENSMUST00000019962.14	0
chr10	41519633	41520132	500	*	Promoter (<=1kb)	10	41519892	41529046	9155	+	53599	ENSMUST00000189300.1	0
chr10	41841615	41841720	106	*	Intron (ENSMUST00000099931.10/140742, intron 1 of 9)	10	41809935	41908424	98490	+	140742	ENSMUST00000099931.10	31680
chr10	41841857	41842327	471	*	Intron (ENSMUST00000099931.10/140742, intron 1 of 9)	10	41809935	41908424	98490	+	140742	ENSMUST00000099931.10	31922
chr10	41842614	41842681	68	*	Intron (ENSMUST00000099931.10/140742, intron 1 of 9)	10	41809935	41908424	98490	+	140742	ENSMUST00000099931.10	32679
chr10	42277823	42278322	500	*	Promoter (1-2kb)	10	42247431	42276755	29325	-	56484	ENSMUST00000105501.1	-1068
chr10	42285999	42286423	425	*	Distal Intergenic	10	42247431	42276755	29325	-	56484	ENSMUST00000105501.1	-9244
chr10	42579443	42579942	500	*	Promoter (<=1kb)	10	42571484	42580345	8862	-	21907	ENSMUST00000126848.1	403
chr10	42582057	42582556	500	*	Promoter (1-2kb)	10	42561963	42583632	21670	-	21907	ENSMUST00000019938.10	1076
chr10	42582608	42583107	500	*	Promoter (<=1kb)	10	42561963	42583632	21670	-	21907	ENSMUST00000019938.10	525
chr10	42583348	42583847	500	*	Promoter (<=1kb)	10	42583835	42698323	114489	+	14628	ENSMUST00000105497.7	0
chr10	42584225	42584724	500	*	Promoter (<=1kb)	10	42583838	42700492	116655	+	14628	ENSMUST00000144806.7	387
chr10	42669104	42669442	339	*	Intron (ENSMUST00000105497.7/14628, intron 2 of 5)	10	42678916	42702459	23544	+	14628	ENSMUST00000040718.5	-9474
chr10	42669538	42669603	66	*	Intron (ENSMUST00000105497.7/14628, intron 2 of 5)	10	42678916	42702459	23544	+	14628	ENSMUST00000040718.5	-9313
chr10	42678949	42679107	159	*	Promoter (<=1kb)	10	42678966	42699991	21026	+	14628	ENSMUST00000154048.1	0
chr10	43174360	43174859	500	*	Promoter (<=1kb)	10	43002500	43174530	172031	-	109205	ENSMUST00000040275.8	0
chr10	43772692	43772803	112	*	Distal Intergenic	10	43746158	43765836	19679	+	69443	ENSMUST00000215747.1	26534
chr10	43773022	43773191	170	*	Distal Intergenic	10	43746158	43765836	19679	+	69443	ENSMUST00000215747.1	26864
chr10	43877501	43878072	572	*	Promoter (<=1kb)	10	43874422	43877104	2683	-	76563	ENSMUST00000146937.1	-397
chr10	45558845	45559000	156	*	Distal Intergenic	10	45577829	45712345	134517	+	209462	ENSMUST00000037044.12	-18829
chr10	46734031	46734189	159	*	Distal Intergenic	10	45837880	45852283	14404	+	320363	ENSMUST00000215085.1	896151
chr10	47631347	47631744	398	*	Distal Intergenic	10	49101128	49103931	2804	-	14806	ENSMUST00000220330.1	1472187
chr10	47637782	47638325	544	*	Distal Intergenic	10	49101128	49103931	2804	-	14806	ENSMUST00000220330.1	1465606
chr10	47670972	47671237	266	*	Distal Intergenic	10	49101128	49103931	2804	-	14806	ENSMUST00000220330.1	1432694
chr10	47671780	47672237	458	*	Distal Intergenic	10	49101128	49103931	2804	-	14806	ENSMUST00000220330.1	1431694
chr10	47682485	47683073	589	*	Distal Intergenic	10	49101128	49103931	2804	-	14806	ENSMUST00000220330.1	1420858
chr10	48033948	48034481	534	*	Distal Intergenic	10	49101128	49103931	2804	-	14806	ENSMUST00000220330.1	1069450
chr10	48752280	48752587	308	*	Distal Intergenic	10	49101128	49103931	2804	-	14806	ENSMUST00000220330.1	351344
chr10	48947717	48947942	226	*	Distal Intergenic	10	49101128	49103931	2804	-	14806	ENSMUST00000220330.1	155989
chr10	48993471	48993794	324	*	Distal Intergenic	10	49101128	49103931	2804	-	14806	ENSMUST00000220330.1	110137
chr10	48995145	48995648	504	*	Distal Intergenic	10	49101128	49103931	2804	-	14806	ENSMUST00000220330.1	108283
chr10	51132521	51132865	345	*	Distal Intergenic	10	50895651	50989152	93502	+	20464	ENSMUST00000020071.3	236870
chr10	51883339	51883493	155	*	Intron (ENSMUST00000218243.1/ENSMUST00000218243.1, intron 2 of 2)	10	51756174	51757194	1021	-	71090	ENSMUST00000219766.1	-126145
chr10	51883695	51883726	32	*	Intron (ENSMUST00000218243.1/ENSMUST00000218243.1, intron 2 of 2)	10	51756174	51757194	1021	-	71090	ENSMUST00000219766.1	-126501
chr10	51883852	51883932	81	*	Intron (ENSMUST00000218243.1/ENSMUST00000218243.1, intron 2 of 2)	10	51756174	51757194	1021	-	71090	ENSMUST00000219766.1	-126658
chr10	51884040	51884527	488	*	Intron (ENSMUST00000218243.1/ENSMUST00000218243.1, intron 2 of 2)	10	51756174	51757194	1021	-	71090	ENSMUST00000219766.1	-126846
chr10	51884656	51884672	17	*	Intron (ENSMUST00000218243.1/ENSMUST00000218243.1, intron 2 of 2)	10	51756174	51757194	1021	-	71090	ENSMUST00000219766.1	-127462
chr10	52951098	52951294	197	*	Intron (ENSMUST00000105473.2/215085, intron 2 of 7)	10	52690533	53111622	421090	+	215085	ENSMUST00000105473.2	260565
chr10	54589211	54589494	284	*	Distal Intergenic	10	53907444	54076609	169166	-	17155	ENSMUST00000220088.1	-512602
chr10	54886705	54886856	152	*	Distal Intergenic	10	53907444	54076609	169166	-	17155	ENSMUST00000220088.1	-810096
chr10	54907866	54908097	232	*	Distal Intergenic	10	53907444	54076609	169166	-	17155	ENSMUST00000220088.1	-831257
chr10	55080321	55080442	122	*	Distal Intergenic	10	53907444	54076609	169166	-	17155	ENSMUST00000220088.1	-1003712
chr10	56722010	56722821	812	*	Distal Intergenic	10	56431981	56475967	43987	+	102640560	ENSMUST00000218830.1	290029
chr10	57138055	57138422	368	*	Intron (ENSMUST00000218944.1/ENSMUST00000218944.1, intron 1 of 3)	10	57478381	57486351	7971	-	74928	ENSMUST00000180831.2	347929
chr10	57138738	57139295	558	*	Intron (ENSMUST00000218944.1/ENSMUST00000218944.1, intron 1 of 3)	10	57478381	57486351	7971	-	74928	ENSMUST00000180831.2	347056
chr10	58446472	58446971	500	*	Promoter (<=1kb)	10	58446920	58458999	12080	+	19386	ENSMUST00000219332.1	0
chr10	58532154	58532520	367	*	Intron (ENSMUST00000036576.9/76138, intron 10 of 15)	10	58498205	58502372	4168	+	76138	ENSMUST00000217992.1	33949
chr10	59879492	59879991	500	*	Promoter (<=1kb)	10	59879556	59899302	19747	+	56709	ENSMUST00000147914.7	0
chr10	59952042	59952433	392	*	Promoter (<=1kb)	10	59949669	59951834	2166	-	74747	ENSMUST00000020308.4	-208
chr10	59974333	59974518	186	*	Distal Intergenic	10	59988404	59990383	1980	-	52717	ENSMUST00000182925.1	15865
chr10	60714167	60714400	234	*	3' UTR	10	60716030	60724316	8287	-	71279	ENSMUST00000127386.7	9916
chr10	61146383	61146428	46	*	Promoter (<=1kb)	10	61123327	61146898	23572	-	20397	ENSMUST00000126307.1	470
chr10	61146490	61147686	1197	*	Promoter (<=1kb)	10	61098642	61147644	49003	-	20397	ENSMUST00000122259.7	0
chr10	61383461	61383745	285	*	Promoter (<=1kb)	10	61319656	61383530	63875	-	27355	ENSMUST00000020289.9	0
chr10	62012464	62012728	265	*	Distal Intergenic	10	61838236	61979108	140873	-	12817	ENSMUST00000105454.2	-33356
chr10	62029379	62029539	161	*	Distal Intergenic	10	61838236	61979108	140873	-	12817	ENSMUST00000105454.2	-50271
chr10	62231026	62231188	163	*	Promoter (<=1kb)	10	62185396	62231251	45856	-	70423	ENSMUST00000047883.10	63
chr10	62449674	62450173	500	*	Promoter (<=1kb)	10	62429209	62449738	20530	-	338359	ENSMUST00000020273.15	0
chr10	63023559	63023994	436	*	Promoter (<=1kb)	10	63014664	63023894	9231	-	432467	ENSMUST00000020263.13	0
chr10	63105028	63105546	519	*	Distal Intergenic	10	63100364	63100978	615	+	53404	ENSMUST00000219964.1	4664
chr10	63111027	63111198	172	*	Distal Intergenic	10	63100364	63100978	615	+	53404	ENSMUST00000219964.1	10663
chr10	63429591	63430084	494	*	Promoter (<=1kb)	10	63430098	65002965	1572868	+	216033	ENSMUST00000105441.7	-14
chr10	64785207	64785563	357	*	Intron (ENSMUST00000105441.7/216033, intron 13 of 17)	10	65119526	65120367	842	-	102632700	ENSMUST00000187710.1	334804
chr10	65643342	65643526	185	*	Distal Intergenic	10	65875788	65908239	32452	-	102632897	ENSMUST00000218367.1	264713
chr10	65643530	65643612	83	*	Distal Intergenic	10	65875788	65908239	32452	-	102632897	ENSMUST00000218367.1	264627
chr10	65643614	65644065	452	*	Distal Intergenic	10	65875788	65908239	32452	-	102632897	ENSMUST00000218367.1	264174
chr10	66722250	66722545	296	*	Distal Intergenic	10	66915636	66917739	2104	-	68488	ENSMUST00000219021.1	195194
chr10	66727897	66728539	643	*	Distal Intergenic	10	66915636	66917739	2104	-	68488	ENSMUST00000219021.1	189200
chr10	66728925	66729413	489	*	Distal Intergenic	10	66915636	66917739	2104	-	68488	ENSMUST00000219021.1	188326
chr10	66920123	66920241	119	*	Promoter (<=1kb)	10	66912489	66920258	7770	-	68488	ENSMUST00000181710.2	17
chr10	66920367	66921041	675	*	Promoter (<=1kb)	10	66912489	66920258	7770	-	68488	ENSMUST00000181710.2	-109
chr10	67002870	67003369	500	*	Promoter (1-2kb)	10	67005020	67040806	35787	+	102634101	ENSMUST00000217788.1	-1651
chr10	67549138	67549224	87	*	Promoter (<=1kb)	10	67544511	67549068	4558	-	211488	ENSMUST00000075686.6	-70
chr10	68136999	68137498	500	*	Promoter (<=1kb)	10	68096454	68136626	40173	-	71371	ENSMUST00000218532.1	-373
chr10	70598944	70599347	404	*	Promoter (<=1kb)	10	70557682	70599291	41610	-	70911	ENSMUST00000046513.9	0
chr10	70599465	70599986	522	*	Promoter (<=1kb)	10	70557682	70599291	41610	-	70911	ENSMUST00000046513.9	-174
chr10	70600118	70600276	159	*	Promoter (<=1kb)	10	70557682	70599291	41610	-	70911	ENSMUST00000046513.9	-827
chr10	70791833	70792098	266	*	Distal Intergenic	10	70570909	70655965	85057	-	319646	ENSMUST00000162793.7	-135868
chr10	70792761	70792911	151	*	Distal Intergenic	10	70570909	70655965	85057	-	319646	ENSMUST00000162793.7	-136796
chr10	70840457	70840612	156	*	Distal Intergenic	10	70934502	70948489	13988	-	83675	ENSMUST00000144740.1	107877
chr10	70841145	70841644	500	*	Distal Intergenic	10	70934502	70948489	13988	-	83675	ENSMUST00000144740.1	106845
chr10	70890272	70890451	180	*	Intron (ENSMUST00000058942.5/ENSMUST00000058942.5, intron 3 of 6)	10	70934502	70948489	13988	-	83675	ENSMUST00000144740.1	58038
chr10	70932821	70933320	500	*	Intron (ENSMUST00000058942.5/ENSMUST00000058942.5, intron 6 of 6)	10	70934502	70948489	13988	-	83675	ENSMUST00000144740.1	15169
chr10	71237749	71237962	214	*	Promoter (<=1kb)	10	71228512	71237678	9167	-	21780	ENSMUST00000121685.7	-71
chr10	71238144	71238199	56	*	Promoter (<=1kb)	10	71225464	71238280	12817	-	21780	ENSMUST00000092430.10	81
chr10	71285138	71285203	66	*	Promoter (<=1kb)	10	71257705	71285218	27514	-	216080	ENSMUST00000144231.1	15
chr10	71448440	71448743	304	*	Distal Intergenic	10	71347843	71363880	16038	+	69718	ENSMUST00000141153.1	100597
chr10	71691678	71692106	429	*	Distal Intergenic	10	71980092	71980634	543	-	108950	ENSMUST00000049520.5	288528
chr10	71692446	71692588	143	*	Distal Intergenic	10	71980092	71980634	543	-	108950	ENSMUST00000049520.5	288046
chr10	71692619	71692979	361	*	Distal Intergenic	10	71980092	71980634	543	-	108950	ENSMUST00000049520.5	287655
chr10	73294586	73294879	294	*	Intron (ENSMUST00000123398.8/11994, intron 1 of 13)	10	73099342	74317264	1217923	+	11994	ENSMUST00000123398.8	195244
chr10	73438036	73438265	230	*	Intron (ENSMUST00000123398.8/11994, intron 1 of 13)	10	73099342	74317264	1217923	+	11994	ENSMUST00000123398.8	338694
chr10	73550022	73550484	463	*	Intron (ENSMUST00000123398.8/11994, intron 2 of 13)	10	73821867	74634765	812899	+	11994	ENSMUST00000064562.13	-271383
chr10	73856492	73857014	523	*	Intron (ENSMUST00000123398.8/11994, intron 3 of 13)	10	73821943	74507600	685658	+	11994	ENSMUST00000177420.6	34549
chr10	74875995	74876546	552	*	Distal Intergenic	10	74967177	75016907	49731	+	14687	ENSMUST00000037813.4	-90631
chr10	74877806	74878144	339	*	Distal Intergenic	10	74967177	75016907	49731	+	14687	ENSMUST00000037813.4	-89033
chr10	75517784	75518240	457	*	Promoter (<=1kb)	10	75518014	75519866	1853	+	67332	ENSMUST00000191097.1	0
chr10	75859998	75860235	238	*	Promoter (<=1kb)	10	75859450	75860192	743	-	17319	ENSMUST00000218267.1	0
chr10	76032525	76033024	500	*	Promoter (<=1kb)	10	76032650	76038388	5739	+	64453	ENSMUST00000218627.1	0
chr10	76920293	76920894	602	*	Intron (ENSMUST00000001148.10/59093, intron 1 of 15)	10	76789803	76905862	116060	-	59093	ENSMUST00000171437.7	-14431
chr10	76922024	76922499	476	*	Intron (ENSMUST00000001148.10/59093, intron 1 of 15)	10	76789803	76905862	116060	-	59093	ENSMUST00000171437.7	-16162
chr10	76923654	76924014	361	*	Intron (ENSMUST00000001148.10/59093, intron 1 of 15)	10	76789803	76905862	116060	-	59093	ENSMUST00000171437.7	-17792
chr10	77606264	77606665	402	*	Promoter (<=1kb)	10	77606571	77617422	10852	+	20610	ENSMUST00000099538.5	0
chr10	77621974	77622288	315	*	Promoter (<=1kb)	10	77622275	77645993	23719	+	22213	ENSMUST00000174510.7	0
chr10	77622459	77622644	186	*	Promoter (<=1kb)	10	77622378	77641500	19123	+	22213	ENSMUST00000172772.1	81
chr10	77808816	77809155	340	*	Promoter (2-3kb)	10	77810967	77811843	877	-	670880	ENSMUST00000095491.4	2688
chr10	77951615	77951759	145	*	Intron (ENSMUST00000105401.8/28240, intron 5 of 33)	10	77917289	77938037	20749	-	28240	ENSMUST00000126206.2	-13578
chr10	77951949	77952446	498	*	Intron (ENSMUST00000105401.8/28240, intron 5 of 33)	10	77917289	77938037	20749	-	28240	ENSMUST00000126206.2	-13912
chr10	78009416	78009561	146	*	Promoter (<=1kb)	10	77999893	78009727	9835	-	18641	ENSMUST00000218383.1	166
chr10	78412729	78413133	405	*	Promoter (<=1kb)	10	78400384	78412992	12609	-	18114	ENSMUST00000219374.1	0
chr10	78574443	78574597	155	*	Promoter (<=1kb)	10	78574476	78576939	2464	+	216136	ENSMUST00000218787.1	0
chr10	78821524	78822034	511	*	Distal Intergenic	10	78846951	78847913	963	-	258305	ENSMUST00000061289.6	25879
chr10	78822470	78822861	392	*	Distal Intergenic	10	78846951	78847913	963	-	258305	ENSMUST00000061289.6	25052
chr10	79704683	79704925	243	*	Promoter (<=1kb)	10	79704570	79711823	7254	+	12215	ENSMUST00000178383.7	113
chr10	79739216	79739751	536	*	Promoter (<=1kb)	10	79736127	79739374	3248	-	216151	ENSMUST00000161662.7	0
chr10	79739994	79740493	500	*	Promoter (<=1kb)	10	79738088	79739375	1288	-	216151	ENSMUST00000162679.1	-619
chr10	79767232	79767486	255	*	Promoter (<=1kb)	10	79758515	79766952	8438	-	70294	ENSMUST00000047203.8	-280
chr10	79767512	79767593	82	*	Promoter (<=1kb)	10	79758515	79766952	8438	-	70294	ENSMUST00000047203.8	-560
chr10	79926707	79926778	72	*	Promoter (<=1kb)	10	79927043	79955018	27976	+	13496	ENSMUST00000019708.11	-265
chr10	79926887	79927206	320	*	Promoter (<=1kb)	10	79927043	79955018	27976	+	13496	ENSMUST00000019708.11	0
chr10	79960088	79960541	454	*	Promoter (<=1kb)	10	79960152	79970203	10052	+	216156	ENSMUST00000045247.8	0
chr10	80051252	80051751	500	*	Promoter (1-2kb)	10	80053488	80056439	2952	+	625249	ENSMUST00000105372.7	-1737
chr10	80053835	80054334	500	*	Promoter (<=1kb)	10	80054035	80055107	1073	+	625249	ENSMUST00000145703.1	0
chr10	80292866	80293365	500	*	Promoter (<=1kb)	10	80292645	80294087	1443	+	20054	ENSMUST00000062674.6	221
chr10	80398473	80398928	456	*	Promoter (<=1kb)	10	80392839	80399422	6584	-	17192	ENSMUST00000105348.7	494
chr10	80432879	80433378	500	*	Promoter (<=1kb)	10	80409608	80433621	24014	-	21423	ENSMUST00000020377.12	243
chr10	80433719	80434026	308	*	Promoter (<=1kb)	10	80409547	80433647	24101	-	21423	ENSMUST00000105343.7	-72
chr10	80490974	80491473	500	*	Distal Intergenic	10	80494835	80517276	22442	+	246086	ENSMUST00000051773.8	-3362
chr10	80503357	80503385	29	*	Intron (ENSMUST00000051773.8/246086, intron 1 of 1)	10	80494835	80517276	22442	+	246086	ENSMUST00000051773.8	8522
chr10	80503463	80504283	821	*	Intron (ENSMUST00000051773.8/246086, intron 1 of 1)	10	80494835	80517276	22442	+	246086	ENSMUST00000051773.8	8628
chr10	80561391	80561843	453	*	Promoter (<=1kb)	10	80540925	80561560	20636	-	66932	ENSMUST00000057910.15	0
chr10	80578233	80578533	301	*	Promoter (<=1kb)	10	80567124	80577321	10198	-	118445	ENSMUST00000038558.8	-912
chr10	80675749	80676059	311	*	Promoter (<=1kb)	10	80665327	80676293	10967	-	17347	ENSMUST00000200082.4	234
chr10	80798085	80798247	163	*	Promoter (<=1kb)	10	80798198	80804924	6727	+	20222	ENSMUST00000148665.7	0
chr10	80798315	80798636	322	*	Promoter (<=1kb)	10	80796099	80798626	2528	-	78670	ENSMUST00000036805.6	0
chr10	80892401	80892941	541	*	Intron (ENSMUST00000219817.1/432478, intron 12 of 18)	10	80900126	80900782	657	-	30055	ENSMUST00000218149.1	7841
chr10	80900405	80900637	233	*	Promoter (<=1kb)	10	80900126	80900782	657	-	30055	ENSMUST00000218149.1	145
chr10	80976336	80976544	209	*	Intron (ENSMUST00000099462.7/14708, intron 2 of 3)	10	80951187	80998190	47004	-	14708	ENSMUST00000118465.7	21646
chr10	81037203	81037219	17	*	Promoter (<=1kb)	10	81033883	81037250	3368	-	106947	ENSMUST00000152177.1	31
chr10	81106002	81106286	285	*	Promoter (<=1kb)	10	81105972	81123845	17874	+	26396	ENSMUST00000048223.13	30
chr10	81106374	81106396	23	*	Promoter (<=1kb)	10	81106345	81119125	12781	+	26396	ENSMUST00000136743.1	29
chr10	81137684	81137922	239	*	Promoter (<=1kb)	10	81137953	81148458	10506	+	16969	ENSMUST00000117956.1	-31
chr10	81285671	81286181	511	*	Promoter (<=1kb)	10	81281187	81285769	4583	-	27375	ENSMUST00000218484.1	0
chr10	81293136	81293591	456	*	Promoter (<=1kb)	10	81293005	81319973	26969	+	18717	ENSMUST00000045469.14	131
chr10	81320894	81321380	487	*	Promoter (<=1kb)	10	81321103	81326242	5140	+	70312	ENSMUST00000050867.7	0
chr10	81350700	81350964	265	*	Promoter (<=1kb)	10	81346048	81350480	4433	-	15353	ENSMUST00000105323.7	-220
chr10	81377923	81378381	459	*	Promoter (<=1kb)	10	81375363	81378380	3018	-	56371	ENSMUST00000127203.1	0
chr10	81570922	81570937	16	*	Distal Intergenic	10	81574561	81590466	15906	+	21886	ENSMUST00000140433.7	-3624
chr10	81672195	81672355	161	*	Distal Intergenic	10	81661998	81664231	2234	+	100233208	ENSMUST00000105315.2	10197
chr10	81676009	81676554	546	*	Distal Intergenic	10	81661998	81664231	2234	+	100233208	ENSMUST00000105315.2	14011
chr10	81677073	81677642	570	*	Distal Intergenic	10	81661998	81664231	2234	+	100233208	ENSMUST00000105315.2	15075
chr10	81829615	81830080	466	*	Distal Intergenic	10	81821127	81823360	2234	+	100233208	ENSMUST00000099439.3	8488
chr10	81831304	81831552	249	*	Distal Intergenic	10	81821127	81823360	2234	+	100233208	ENSMUST00000099439.3	10177
chr10	81835111	81835643	533	*	Distal Intergenic	10	81821127	81823360	2234	+	100233208	ENSMUST00000099439.3	13984
chr10	81836218	81836728	511	*	Distal Intergenic	10	81821127	81823360	2234	+	100233208	ENSMUST00000099439.3	15091
chr10	81968912	81969549	638	*	Distal Intergenic	10	81901911	81930480	28570	-	331188	ENSMUST00000219144.1	-38432
chr10	82083343	82083508	166	*	5' UTR	10	82058417	82061329	2913	+	408062	ENSMUST00000105313.1	24926
chr10	82354341	82354477	137	*	5' UTR	10	82224854	82241280	16427	-	237411	ENSMUST00000156218.1	-113061
chr10	82570735	82570902	168	*	Distal Intergenic	10	82619851	82622926	3076	-	544717	ENSMUST00000176200.7	52024
chr10	82572902	82573001	100	*	Distal Intergenic	10	82619851	82622926	3076	-	544717	ENSMUST00000176200.7	49925
chr10	82574277	82574837	561	*	Distal Intergenic	10	82619851	82622926	3076	-	544717	ENSMUST00000176200.7	48089
chr10	82939508	82940021	514	*	Distal Intergenic	10	82985498	83195900	210403	+	58250	ENSMUST00000040110.7	-45477
chr10	82955183	82955463	281	*	Distal Intergenic	10	82985498	83195900	210403	+	58250	ENSMUST00000040110.7	-30035
chr10	83409883	83410345	463	*	3' UTR	10	83360221	83488505	128285	+	28109	ENSMUST00000020488.8	49662
chr10	83415798	83416077	280	*	3' UTR	10	83360221	83488505	128285	+	28109	ENSMUST00000020488.8	55577
chr10	83416270	83416297	28	*	3' UTR	10	83360221	83488505	128285	+	28109	ENSMUST00000020488.8	56049
chr10	83417283	83417800	518	*	3' UTR	10	83360221	83488505	128285	+	28109	ENSMUST00000020488.8	57062
chr10	83418362	83418863	502	*	3' UTR	10	83360221	83488505	128285	+	28109	ENSMUST00000020488.8	58141
chr10	83441157	83441232	76	*	3' UTR	10	83493337	83496017	2681	-	216188	ENSMUST00000147381.1	54785
chr10	83441320	83441696	377	*	3' UTR	10	83493337	83496017	2681	-	216188	ENSMUST00000147381.1	54321
chr10	83464995	83465398	404	*	3' UTR	10	83493337	83496017	2681	-	216188	ENSMUST00000147381.1	30619
chr10	83465831	83466244	414	*	3' UTR	10	83493337	83496017	2681	-	216188	ENSMUST00000147381.1	29773
chr10	83466426	83466561	136	*	3' UTR	10	83493337	83496017	2681	-	216188	ENSMUST00000147381.1	29456
chr10	83466771	83466961	191	*	3' UTR	10	83493337	83496017	2681	-	216188	ENSMUST00000147381.1	29056
chr10	83467152	83467671	520	*	3' UTR	10	83493337	83496017	2681	-	216188	ENSMUST00000147381.1	28346
chr10	83471476	83471980	505	*	3' UTR	10	83493337	83496017	2681	-	216188	ENSMUST00000147381.1	24037
chr10	83472299	83472859	561	*	3' UTR	10	83493337	83496017	2681	-	216188	ENSMUST00000147381.1	23158
chr10	83676387	83676891	505	*	Distal Intergenic	10	83600033	83648738	48706	-	216190	ENSMUST00000020500.13	-27649
chr10	83677234	83677288	55	*	Distal Intergenic	10	83600033	83648738	48706	-	216190	ENSMUST00000020500.13	-28496
chr10	83677445	83677714	270	*	Distal Intergenic	10	83600033	83648738	48706	-	216190	ENSMUST00000020500.13	-28707
chr10	84155339	84155596	258	*	Distal Intergenic	10	84036560	84100697	64138	-	102637349	ENSMUST00000216477.1	-54642
chr10	85047918	85048166	249	*	Distal Intergenic	10	85008716	85018337	9622	+	237422	ENSMUST00000214820.1	39202
chr10	85048331	85048420	90	*	Distal Intergenic	10	85008716	85018337	9622	+	237422	ENSMUST00000214820.1	39615
chr10	85071567	85072160	594	*	Distal Intergenic	10	85096287	85102495	6209	-	14202	ENSMUST00000059383.7	30335
chr10	85102101	85102135	35	*	Promoter (<=1kb)	10	85096287	85102495	6209	-	14202	ENSMUST00000059383.7	360
chr10	85102218	85102513	296	*	Promoter (<=1kb)	10	85096287	85102495	6209	-	14202	ENSMUST00000059383.7	0
chr10	85716144	85716721	578	*	Distal Intergenic	10	85654158	85658260	4103	+	74007	ENSMUST00000145433.1	61986
chr10	85719157	85719332	176	*	Distal Intergenic	10	85654158	85658260	4103	+	74007	ENSMUST00000145433.1	64999
chr10	85772473	85772788	316	*	Distal Intergenic	10	85829494	85878574	49081	+	103136	ENSMUST00000217667.1	-56706
chr10	85829480	85829637	158	*	Promoter (<=1kb)	10	85829494	85878574	49081	+	103136	ENSMUST00000217667.1	0
chr10	85928498	85928760	263	*	Promoter (<=1kb)	10	85927681	85929696	2016	+	67341	ENSMUST00000170396.2	817
chr10	87142696	87143201	506	*	Intron (ENSMUST00000189456.6/76640, intron 3 of 4)	10	87205979	87230587	24609	+	76640	ENSMUST00000189775.1	-62778
chr10	87143839	87144297	459	*	Intron (ENSMUST00000189456.6/76640, intron 3 of 4)	10	87205979	87230587	24609	+	76640	ENSMUST00000189775.1	-61682
chr10	87493026	87493525	500	*	Promoter (<=1kb)	10	87490819	87493660	2842	-	17172	ENSMUST00000020243.9	135
chr10	88651120	88651275	156	*	Intron (ENSMUST00000219185.1/ENSMUST00000219185.1, intron 1 of 1)	10	88674772	88683023	8252	-	20728	ENSMUST00000004473.14	31748
chr10	88651346	88651608	263	*	Intron (ENSMUST00000219185.1/ENSMUST00000219185.1, intron 1 of 1)	10	88674772	88683023	8252	-	20728	ENSMUST00000004473.14	31415
chr10	88651898	88652717	820	*	Intron (ENSMUST00000219185.1/ENSMUST00000219185.1, intron 1 of 1)	10	88674772	88683023	8252	-	20728	ENSMUST00000004473.14	30306
chr10	88657876	88658200	325	*	Exon (ENSMUST00000219185.1/ENSMUST00000219185.1, exon 1 of 2)	10	88674772	88683023	8252	-	20728	ENSMUST00000004473.14	24823
chr10	88730935	88731434	500	*	Promoter (<=1kb)	10	88731068	88744094	13027	+	104303	ENSMUST00000116234.8	0
chr10	88826458	88826708	251	*	Promoter (<=1kb)	10	88825007	88826783	1777	-	70683	ENSMUST00000220439.1	75
chr10	91123585	91123995	411	*	Promoter (<=1kb)	10	91116791	91123957	7167	-	18674	ENSMUST00000163246.7	0
chr10	91181210	91182190	981	*	Promoter (<=1kb)	10	91164046	91181315	17270	-	21917	ENSMUST00000216402.1	0
chr10	91816236	91816695	460	*	Distal Intergenic	10	91888829	91953580	64752	+	102633867	ENSMUST00000217529.1	-72134
chr10	92519299	92519821	523	*	Distal Intergenic	10	92171301	92375373	204073	-	627800	ENSMUST00000182870.1	-143926
chr10	92752247	92752347	101	*	Distal Intergenic	10	92684746	92722420	37675	-	17997	ENSMUST00000020163.6	-29827
chr10	92753324	92753834	511	*	Distal Intergenic	10	92684746	92722420	37675	-	17997	ENSMUST00000020163.6	-30904
chr10	93160637	93160915	279	*	Promoter (<=1kb)	10	93160875	93225368	64494	+	237459	ENSMUST00000215495.1	0
chr10	93889398	93889580	183	*	Promoter (<=1kb)	10	93868930	93889614	20685	-	56307	ENSMUST00000180375.7	34
chr10	94363868	94364083	216	*	Intron (ENSMUST00000147869.1/319880, intron 1 of 1)	10	94312137	94375595	63459	+	319880	ENSMUST00000139230.1	51731
chr10	94367659	94368263	605	*	Intron (ENSMUST00000147869.1/319880, intron 1 of 1)	10	94312137	94375595	63459	+	319880	ENSMUST00000139230.1	55522
chr10	94368651	94368850	200	*	Intron (ENSMUST00000147869.1/319880, intron 1 of 1)	10	94312137	94375595	63459	+	319880	ENSMUST00000139230.1	56514
chr10	94944062	94944561	500	*	Promoter (<=1kb)	10	94790866	94944835	153970	-	54712	ENSMUST00000099337.4	274
chr10	95415363	95416298	936	*	Promoter (<=1kb)	10	95411490	95415484	3995	-	216233	ENSMUST00000172070.7	0
chr10	95416376	95416875	500	*	Promoter (<=1kb)	10	95411490	95416857	5368	-	216233	ENSMUST00000020215.15	0
chr10	96197545	96197889	345	*	Distal Intergenic	10	96226020	96248866	22847	+	74881	ENSMUST00000219638.1	-28131
chr10	96197974	96198391	418	*	Distal Intergenic	10	96226020	96248866	22847	+	74881	ENSMUST00000219638.1	-27629
chr10	96199053	96199311	259	*	Distal Intergenic	10	96226020	96248866	22847	+	74881	ENSMUST00000219638.1	-26709
chr10	97322128	97322200	73	*	Distal Intergenic	10	97423478	97423562	85	+	100628616	ENSMUST00000198473.1	-101278
chr10	97327845	97328516	672	*	Distal Intergenic	10	97423478	97423562	85	+	100628616	ENSMUST00000198473.1	-94962
chr10	97328859	97329293	435	*	Distal Intergenic	10	97423478	97423562	85	+	100628616	ENSMUST00000198473.1	-94185
chr10	99102895	99103119	225	*	Distal Intergenic	10	99107036	99197988	90953	+	382406	ENSMUST00000020113.14	-3917
chr10	99340249	99340726	478	*	Intron (ENSMUST00000189035.1/ENSMUST00000189035.1, intron 1 of 2)	10	99265641	99266799	1159	+	67603	ENSMUST00000220218.1	74608
chr10	99340866	99340966	101	*	Intron (ENSMUST00000189035.1/ENSMUST00000189035.1, intron 1 of 2)	10	99265641	99266799	1159	+	67603	ENSMUST00000220218.1	75225
chr10	99549629	99549788	160	*	Distal Intergenic	10	99609171	99658134	48964	+	100504202	ENSMUST00000218263.1	-59383
chr10	99549912	99550210	299	*	Distal Intergenic	10	99609171	99658134	48964	+	100504202	ENSMUST00000218263.1	-58961
chr10	99550658	99551125	468	*	Distal Intergenic	10	99609171	99658134	48964	+	100504202	ENSMUST00000218263.1	-58046
chr10	99740181	99740362	182	*	Intron (ENSMUST00000222959.1/ENSMUST00000222959.1, intron 1 of 1)	10	99759506	99830562	71057	+	102638712	ENSMUST00000217945.1	-19144
chr10	100579252	100579808	557	*	Intron (ENSMUST00000218156.1/ENSMUST00000218156.1, intron 1 of 1)	10	100577684	100586643	8960	-	68281	ENSMUST00000219698.1	6835
chr10	100582082	100582326	245	*	Exon (ENSMUST00000219995.1/68281, exon 3 of 4)	10	100577684	100586643	8960	-	68281	ENSMUST00000219698.1	4317
chr10	102370407	102370906	500	*	Intron (ENSMUST00000179929.7/67569, intron 6 of 8)	10	102374435	102390313	15879	+	67569	ENSMUST00000120748.1	-3529
chr10	104074149	104074678	530	*	Distal Intergenic	10	104142987	104145456	2470	+	637578	ENSMUST00000181634.7	-68309
chr10	104555418	104555917	500	*	Distal Intergenic	10	104287269	104287376	108	+	102465222	ENSMUST00000183556.1	268149
chr10	104556505	104556530	26	*	Distal Intergenic	10	104287269	104287376	108	+	102465222	ENSMUST00000183556.1	269236
chr10	104556614	104556862	249	*	Distal Intergenic	10	104287269	104287376	108	+	102465222	ENSMUST00000183556.1	269345
chr10	104556912	104557016	105	*	Distal Intergenic	10	104287269	104287376	108	+	102465222	ENSMUST00000183556.1	269643
chr10	104576861	104577371	511	*	Distal Intergenic	10	104287269	104287376	108	+	102465222	ENSMUST00000183556.1	289592
chr10	104836018	104836184	167	*	Distal Intergenic	10	105189662	105199704	10043	-	278279	ENSMUST00000133441.1	363520
chr10	104836845	104837249	405	*	Distal Intergenic	10	105189662	105199704	10043	-	278279	ENSMUST00000133441.1	362455
chr10	104837284	104837424	141	*	Distal Intergenic	10	105189662	105199704	10043	-	278279	ENSMUST00000133441.1	362280
chr10	105177354	105177779	426	*	Distal Intergenic	10	105189662	105199704	10043	-	278279	ENSMUST00000133441.1	21925
chr10	105178011	105178346	336	*	Distal Intergenic	10	105189662	105199704	10043	-	278279	ENSMUST00000133441.1	21358
chr10	105178405	105178761	357	*	Distal Intergenic	10	105189662	105199704	10043	-	278279	ENSMUST00000133441.1	20943
chr10	105841049	105841548	500	*	Promoter (<=1kb)	10	105763189	105841378	78190	-	216292	ENSMUST00000046638.9	0
chr10	106207173	106207329	157	*	Distal Intergenic	10	106470339	106932492	462154	+	327814	ENSMUST00000029404.16	-263010
chr10	108000729	108001191	463	*	Distal Intergenic	10	107946645	107977834	31190	+	628877	ENSMUST00000219670.1	54084
chr10	108161578	108161782	205	*	Promoter (<=1kb)	10	108162193	108277351	115159	+	17931	ENSMUST00000219263.1	-411
chr10	109320656	109321265	610	*	Distal Intergenic	10	108497652	109010982	513331	-	20979	ENSMUST00000064054.13	-309674
chr10	110696592	110696973	382	*	Distal Intergenic	10	110745439	110748146	2708	+	52679	ENSMUST00000173294.7	-48466
chr10	110911308	110911850	543	*	Distal Intergenic	10	110919789	110939622	19834	+	13008	ENSMUST00000020403.6	-7939
chr10	110920228	110920570	343	*	Promoter (<=1kb)	10	110920205	110939328	19124	+	13008	ENSMUST00000219502.1	23
chr10	111000486	111001007	522	*	Intron (ENSMUST00000041723.14/320150, intron 1 of 16)	10	110967793	111005754	37962	-	320150	ENSMUST00000219307.1	4747
chr10	111912153	111912377	225	*	Distal Intergenic	10	111854521	111874376	19856	-	629206	ENSMUST00000220339.1	-37777
chr10	113728233	113728511	279	*	Distal Intergenic	10	112925430	112928995	3566	-	382423	ENSMUST00000099276.3	-799238
chr10	113728593	113728761	169	*	Distal Intergenic	10	112925430	112928995	3566	-	382423	ENSMUST00000099276.3	-799598
chr10	113729191	113729616	426	*	Distal Intergenic	10	112925430	112928995	3566	-	382423	ENSMUST00000099276.3	-800196
chr10	116438456	116438859	404	*	Intron (ENSMUST00000068233.10/58802, intron 2 of 2)	10	116443484	116446408	2925	-	58802	ENSMUST00000091477.3	7549
chr10	116581343	116581842	500	*	Promoter (<=1kb)	10	116485161	116581511	96351	-	72068	ENSMUST00000168036.7	0
chr10	116611634	116612205	572	*	Distal Intergenic	10	116509791	116581511	71721	-	72068	ENSMUST00000020374.5	-30123
chr10	117063447	117063747	301	*	Promoter (<=1kb)	10	117061346	117063759	2414	-	12461	ENSMUST00000218719.1	12
chr10	118071684	118072242	559	*	Distal Intergenic	10	118141811	118146760	4950	+	17245	ENSMUST00000219827.1	-69569
chr10	119239352	119239917	566	*	Promoter (<=1kb)	10	119216478	119239303	22826	-	71902	ENSMUST00000126373.1	-49
chr10	120171594	120171827	234	*	Promoter (1-2kb)	10	120160142	120170378	10237	-	73914	ENSMUST00000140237.7	-1216
chr10	120171868	120172093	226	*	Promoter (1-2kb)	10	120160142	120170378	10237	-	73914	ENSMUST00000140237.7	-1490
chr10	120475006	120475562	557	*	Promoter (<=1kb)	10	120470290	120476292	6003	-	15364	ENSMUST00000159310.1	730
chr10	120475628	120476438	811	*	Promoter (<=1kb)	10	120470290	120476292	6003	-	15364	ENSMUST00000159310.1	0
chr10	120521979	120522103	125	*	Distal Intergenic	10	120361275	120476469	115195	-	15364	ENSMUST00000159699.1	-45510
chr10	121165421	121165421	1	*	Distal Intergenic	10	121199141	121202649	3509	-	74647	ENSMUST00000219710.1	37228
chr10	121165655	121166315	661	*	Distal Intergenic	10	121199141	121202649	3509	-	74647	ENSMUST00000219710.1	36334
chr10	121625920	121626816	897	*	Promoter (<=1kb)	10	121587380	121626316	38937	-	73192	ENSMUST00000039810.7	0
chr10	121739871	121740370	500	*	Promoter (<=1kb)	10	121739937	121752865	12929	+	270802	ENSMUST00000065600.7	0
chr10	122046228	122046404	177	*	Promoter (<=1kb)	10	121780991	122047308	266318	-	117600	ENSMUST00000020322.11	904
chr10	122046607	122046631	25	*	Promoter (<=1kb)	10	121780991	122047308	266318	-	117600	ENSMUST00000020322.11	677
chr10	122046986	122047023	38	*	Promoter (<=1kb)	10	121780991	122047308	266318	-	117600	ENSMUST00000020322.11	285
chr10	122047146	122047601	456	*	Promoter (<=1kb)	10	121780991	122047308	266318	-	117600	ENSMUST00000020322.11	0
chr10	122047872	122048012	141	*	Promoter (<=1kb)	10	121895837	122047315	151479	-	117600	ENSMUST00000162710.1	-557
chr10	122096737	122097146	410	*	Promoter (<=1kb)	10	122096056	122097126	1071	-	216395	ENSMUST00000135083.1	0
chr10	122141262	122141804	543	*	Distal Intergenic	10	122119700	122130558	10859	+	100043513	ENSMUST00000219576.1	21562
chr10	122307633	122307696	64	*	Distal Intergenic	10	122448499	122453452	4954	+	54140	ENSMUST00000020323.6	-140803
chr10	122307737	122308084	348	*	Distal Intergenic	10	122448499	122453452	4954	+	54140	ENSMUST00000020323.6	-140415
chr10	122369351	122369803	453	*	Distal Intergenic	10	122448499	122453452	4954	+	54140	ENSMUST00000020323.6	-78696
chr10	122505943	122506459	517	*	Intron (ENSMUST00000218285.1/ENSMUST00000218285.1, intron 1 of 2)	10	122448499	122453452	4954	+	54140	ENSMUST00000020323.6	57444
chr10	122506961	122507496	536	*	Intron (ENSMUST00000218285.1/ENSMUST00000218285.1, intron 1 of 2)	10	122448499	122453452	4954	+	54140	ENSMUST00000020323.6	58462
chr10	122511080	122511321	242	*	Intron (ENSMUST00000218285.1/ENSMUST00000218285.1, intron 1 of 2)	10	122565023	122569891	4869	-	319272	ENSMUST00000219429.1	58570
chr10	122511412	122511536	125	*	Intron (ENSMUST00000218285.1/ENSMUST00000218285.1, intron 1 of 2)	10	122565023	122569891	4869	-	319272	ENSMUST00000219429.1	58355
chr10	122678587	122678757	171	*	Promoter (<=1kb)	10	122678762	122880333	201572	+	319468	ENSMUST00000162853.7	-5
chr10	122678915	122678961	47	*	Promoter (<=1kb)	10	122678782	122945795	267014	+	319468	ENSMUST00000067918.11	133
chr10	122838324	122838717	394	*	Intron (ENSMUST00000162853.7/319468, intron 4 of 5)	10	122811447	122886293	74847	+	319468	ENSMUST00000161371.1	26877
chr10	122839196	122839574	379	*	Intron (ENSMUST00000162853.7/319468, intron 4 of 5)	10	122811447	122886293	74847	+	319468	ENSMUST00000161371.1	27749
chr10	123859466	123859999	534	*	Distal Intergenic	10	123264985	123740947	475963	+	268354	ENSMUST00000219723.1	594481
chr10	123860460	123860963	504	*	Distal Intergenic	10	123264985	123740947	475963	+	268354	ENSMUST00000219723.1	595475
chr10	123864649	123864887	239	*	Distal Intergenic	10	123264985	123740947	475963	+	268354	ENSMUST00000219723.1	599664
chr10	124468074	124468616	543	*	Promoter (<=1kb)	10	124469074	124524488	55415	+	75030	ENSMUST00000219167.1	-458
chr10	124577407	124577921	515	*	Distal Intergenic	10	124469074	124524488	55415	+	75030	ENSMUST00000219167.1	108333
chr10	124606233	124606433	201	*	Distal Intergenic	10	124469074	124524488	55415	+	75030	ENSMUST00000219167.1	137159
chr10	124684412	124684993	582	*	Distal Intergenic	10	124469074	124524488	55415	+	75030	ENSMUST00000219167.1	215338
chr10	127041446	127042230	785	*	Promoter (<=1kb)	10	127031004	127041513	10510	-	100504608	ENSMUST00000116231.3	0
chr10	127165025	127165883	859	*	Promoter (<=1kb)	10	127165225	127172330	7106	+	14421	ENSMUST00000006914.10	0
chr10	127170802	127171180	379	*	3' UTR	10	127172430	127175113	2684	-	216441	ENSMUST00000238577.1	3933
chr10	127341712	127342242	531	*	Promoter (<=1kb)	10	127329882	127341974	12093	-	14632	ENSMUST00000026474.4	0
chr10	127674769	127675013	245	*	Promoter (2-3kb)	10	127677064	127695168	18105	+	210035	ENSMUST00000118612.7	-2051
chr10	127785325	127785790	466	*	Intron (ENSMUST00000128247.1/103142, intron 1 of 3)	10	127776405	127792697	16293	+	103142	ENSMUST00000052652.6	8920
chr10	127785922	127786421	500	*	Intron (ENSMUST00000128247.1/103142, intron 1 of 3)	10	127776405	127792697	16293	+	103142	ENSMUST00000052652.6	9517
chr10	127795224	127795480	257	*	Distal Intergenic	10	127801152	127815166	14015	+	19683	ENSMUST00000155739.1	-5672
chr10	127818123	127818328	206	*	Intron (ENSMUST00000125163.1/380674, intron 2 of 3)	10	127824284	127843933	19650	+	380674	ENSMUST00000137395.7	-5956
chr10	127829311	127829638	328	*	Intron (ENSMUST00000125163.1/380674, intron 2 of 3)	10	127824284	127843938	19655	+	380674	ENSMUST00000143917.1	5027
chr10	127939932	127939983	52	*	Distal Intergenic	10	127903414	127910337	6924	+	70061	ENSMUST00000149849.1	36518
chr10	128096653	128097152	500	*	Promoter (<=1kb)	10	128096380	128119340	22961	+	116848	ENSMUST00000219980.1	273
chr10	128232444	128232631	188	*	Promoter (<=1kb)	10	128232134	128252941	20808	+	21853	ENSMUST00000105242.7	310
chr10	128303371	128303744	374	*	Promoter (<=1kb)	10	128303374	128321353	17980	+	103135	ENSMUST00000218315.1	0
chr10	128409323	128409470	148	*	Promoter (<=1kb)	10	128408163	128409180	1018	-	69917	ENSMUST00000172238.1	-143
chr10	128409547	128409800	254	*	Promoter (<=1kb)	10	128401395	128409728	8334	-	69917	ENSMUST00000164199.7	0
chr10	128458455	128458503	49	*	Promoter (<=1kb)	10	128458680	128458768	89	+	102465894	ENSMUST00000184718.1	-177
chr10	128458541	128458954	414	*	Promoter (<=1kb)	10	128458680	128458768	89	+	102465894	ENSMUST00000184718.1	0
chr10	128493803	128494184	382	*	Promoter (<=1kb)	10	128490860	128493875	3016	-	17904	ENSMUST00000164181.1	0
chr10	128547363	128547471	109	*	Promoter (<=1kb)	10	128545080	128547639	2560	-	103284	ENSMUST00000152539.7	168
chr10	128547859	128547862	4	*	Promoter (<=1kb)	10	128541963	128547774	5812	-	103284	ENSMUST00000040572.9	-85
chr10	128548344	128548843	500	*	Promoter (<=1kb)	10	128548120	128549102	983	-	67945	ENSMUST00000176906.1	259
chr10	128590335	128590534	200	*	Promoter (<=1kb)	10	128567523	128589652	22130	-	13867	ENSMUST00000082059.6	-683
chr10	128626304	128626803	500	*	Promoter (<=1kb)	10	128624534	128626424	1891	-	27370	ENSMUST00000219591.1	0
chr10	128748397	128748465	69	*	Promoter (<=1kb)	10	128748455	128766559	18105	+	78428	ENSMUST00000065210.9	0
chr10	128748629	128748896	268	*	Promoter (<=1kb)	10	128748528	128766564	18037	+	78428	ENSMUST00000218218.1	101
chr10	128805034	128805414	381	*	Promoter (<=1kb)	10	128805554	128819259	13706	+	74330	ENSMUST00000217745.1	-140
chr10	129214009	129214451	443	*	Distal Intergenic	10	129238151	129239089	939	+	258232	ENSMUST00000097164.2	-23700
chr10	129215014	129215538	525	*	Distal Intergenic	10	129238151	129239089	939	+	258232	ENSMUST00000097164.2	-22613
chr10	129394257	129394579	323	*	Distal Intergenic	10	129387635	129388594	960	+	258724	ENSMUST00000082342.2	6622
chr10	129394621	129394676	56	*	Distal Intergenic	10	129387635	129388594	960	+	258724	ENSMUST00000082342.2	6986
chr10	129394770	129394982	213	*	Distal Intergenic	10	129387635	129388594	960	+	258724	ENSMUST00000082342.2	7135
chr10	129395392	129395415	24	*	Distal Intergenic	10	129387635	129388594	960	+	258724	ENSMUST00000082342.2	7757
chr10	129395486	129395810	325	*	Distal Intergenic	10	129387635	129388594	960	+	258724	ENSMUST00000082342.2	7851
chr10	129925428	129925808	381	*	Intron (ENSMUST00000204536.2/ENSMUST00000204536.2, intron 1 of 1)	10	129911338	129912276	939	-	258667	ENSMUST00000071605.1	-13152
chr10	129926153	129926979	827	*	Intron (ENSMUST00000204536.2/ENSMUST00000204536.2, intron 1 of 1)	10	129911338	129912276	939	-	258667	ENSMUST00000071605.1	-13877
chr10	130370774	130370944	171	*	Distal Intergenic	10	130377925	130394332	16408	-	625068	ENSMUST00000094502.5	23388
chr10	130559974	130560220	247	*	Intron (ENSMUST00000218557.1/ENSMUST00000218557.1, intron 1 of 2)	10	130471052	130497396	26345	-	625131	ENSMUST00000164227.3	-62578
chr10	130564578	130565112	535	*	Intron (ENSMUST00000218557.1/ENSMUST00000218557.1, intron 1 of 2)	10	130471052	130497396	26345	-	625131	ENSMUST00000164227.3	-67182
chr10	130565476	130565555	80	*	Intron (ENSMUST00000218557.1/ENSMUST00000218557.1, intron 1 of 2)	10	130471052	130497396	26345	-	625131	ENSMUST00000164227.3	-68080
chr10	130565698	130565984	287	*	Intron (ENSMUST00000218557.1/ENSMUST00000218557.1, intron 1 of 2)	10	130471052	130497396	26345	-	625131	ENSMUST00000164227.3	-68302
chr10	130594320	130594678	359	*	Distal Intergenic	10	130471052	130497396	26345	-	625131	ENSMUST00000164227.3	-96924
chr11	3193082	3193592	511	*	Promoter (<=1kb)	11	3131850	3193407	61558	-	78887	ENSMUST00000081318.12	0
chr11	3265910	3266225	316	*	Promoter (<=1kb)	11	3256543	3266392	9850	-	13494	ENSMUST00000166162.7	167
chr11	3331959	3332358	400	*	Promoter (<=1kb)	11	3332072	3333679	1608	+	216505	ENSMUST00000142961.1	0
chr11	3648699	3649033	335	*	Promoter (<=1kb)	11	3639794	3648812	9019	-	544752	ENSMUST00000144852.1	0
chr11	3963695	3964194	500	*	Promoter (<=1kb)	11	3963975	3980004	16030	+	64934	ENSMUST00000020705.4	0
chr11	4946996	4947370	375	*	Promoter (<=1kb)	11	4938754	4948064	9311	-	380684	ENSMUST00000093369.4	694
chr11	5064860	5065351	492	*	Promoter (<=1kb)	11	5054132	5065294	11163	-	78926	ENSMUST00000122886.7	0
chr11	5098322	5098821	500	*	Promoter (<=1kb)	11	5098926	5106091	7166	+	279766	ENSMUST00000101610.9	-105
chr11	5098977	5099476	500	*	Promoter (<=1kb)	11	5069689	5099266	29578	-	14030	ENSMUST00000079949.12	0
chr11	5837644	5837644	1	*	Promoter (<=1kb)	11	5836278	5837752	1475	-	54125	ENSMUST00000124564.1	108
chr11	6413125	6413532	408	*	Promoter (1-2kb)	11	6415443	6419817	4375	+	268373	ENSMUST00000132846.1	-1911
chr11	6791544	6791773	230	*	Distal Intergenic	11	6716001	6720037	4037	-	626419	ENSMUST00000139769.1	-71507
chr11	6798172	6798364	193	*	Distal Intergenic	11	6716001	6720037	4037	-	626419	ENSMUST00000139769.1	-78135
chr11	6894972	6895471	500	*	Distal Intergenic	11	7063489	7178506	115018	+	432530	ENSMUST00000020706.4	-168018
chr11	7577130	7577350	221	*	Distal Intergenic	11	7207686	7213923	6238	-	16009	ENSMUST00000135887.2	-363207
chr11	7581058	7581529	472	*	Distal Intergenic	11	7207686	7213923	6238	-	16009	ENSMUST00000135887.2	-367135
chr11	7581612	7582001	390	*	Distal Intergenic	11	7207686	7213923	6238	-	16009	ENSMUST00000135887.2	-367689
chr11	7582127	7582562	436	*	Distal Intergenic	11	7207686	7213923	6238	-	16009	ENSMUST00000135887.2	-368204
chr11	8036625	8037185	561	*	Distal Intergenic	11	8451070	8468675	17606	-	319939	ENSMUST00000129074.1	431490
chr11	8273967	8274122	156	*	Distal Intergenic	11	8451070	8468675	17606	-	319939	ENSMUST00000129074.1	194553
chr11	8735897	8736065	169	*	Distal Intergenic	11	8431652	8664681	233030	-	319939	ENSMUST00000239111.1	-71216
chr11	9086555	9087071	517	*	Distal Intergenic	11	9118103	9136164	18062	+	22271	ENSMUST00000020677.7	-31032
chr11	9713558	9713878	321	*	Distal Intergenic	11	9193451	9256178	62728	+	268379	ENSMUST00000151522.1	520107
chr11	9972281	9972373	93	*	Distal Intergenic	11	9193451	9256178	62728	+	268379	ENSMUST00000151522.1	778830
chr11	10760644	10760985	342	*	Distal Intergenic	11	11114223	11263526	149304	+	319922	ENSMUST00000109681.7	-353238
chr11	10761325	10761859	535	*	Distal Intergenic	11	11114223	11263526	149304	+	319922	ENSMUST00000109681.7	-352364
chr11	11287392	11287546	155	*	Intron (ENSMUST00000020413.3/53604, intron 7 of 7)	11	11116485	11131183	14699	+	319922	ENSMUST00000154155.1	170907
chr11	11287750	11287887	138	*	Intron (ENSMUST00000020413.3/53604, intron 7 of 7)	11	11116485	11131183	14699	+	319922	ENSMUST00000154155.1	171265
chr11	11808988	11809487	500	*	Promoter (<=1kb)	11	11800288	11808962	8675	-	60530	ENSMUST00000171938.1	-26
chr11	12511346	12511583	238	*	Distal Intergenic	11	12236678	12464960	228283	-	12808	ENSMUST00000109651.8	-46386
chr11	12562964	12562994	31	*	Distal Intergenic	11	12236678	12464960	228283	-	12808	ENSMUST00000109651.8	-98004
chr11	12563098	12563660	563	*	Distal Intergenic	11	12236678	12464960	228283	-	12808	ENSMUST00000109651.8	-98138
chr11	12796765	12797348	584	*	Distal Intergenic	11	12236678	12464960	228283	-	12808	ENSMUST00000109651.8	-331805
chr11	12795743	12796275	533	*	Distal Intergenic	11	12236678	12464960	228283	-	12808	ENSMUST00000109651.8	-330783
chr11	12800937	12800997	61	*	Distal Intergenic	11	12236678	12464960	228283	-	12808	ENSMUST00000109651.8	-335977
chr11	12801208	12801401	194	*	Distal Intergenic	11	12236678	12464960	228283	-	12808	ENSMUST00000109651.8	-336248
chr11	13005204	13006034	831	*	Distal Intergenic	11	12236678	12464960	228283	-	12808	ENSMUST00000109651.8	-540244
chr11	13615565	13615768	204	*	Distal Intergenic	11	14072103	14179041	106939	-	75280	ENSMUST00000126260.1	563273
chr11	13873291	13873862	572	*	Distal Intergenic	11	14072103	14179041	106939	-	75280	ENSMUST00000126260.1	305179
chr11	13947206	13947383	178	*	Distal Intergenic	11	14072103	14179041	106939	-	75280	ENSMUST00000126260.1	231658
chr11	14265014	14265082	69	*	Distal Intergenic	11	14072103	14179041	106939	-	75280	ENSMUST00000126260.1	-85973
chr11	14898148	14898632	485	*	Distal Intergenic	11	14599276	14600314	1039	+	432536	ENSMUST00000117584.2	298872
chr11	14899148	14899669	522	*	Distal Intergenic	11	14599276	14600314	1039	+	432536	ENSMUST00000117584.2	299872
chr11	15221884	15222038	155	*	Distal Intergenic	11	14599276	14600314	1039	+	432536	ENSMUST00000117584.2	622608
chr11	15228904	15229343	440	*	Distal Intergenic	11	14599276	14600314	1039	+	432536	ENSMUST00000117584.2	629628
chr11	15286373	15286891	519	*	Distal Intergenic	11	14599276	14600314	1039	+	432536	ENSMUST00000117584.2	687097
chr11	15287365	15287598	234	*	Distal Intergenic	11	14599276	14600314	1039	+	432536	ENSMUST00000117584.2	688089
chr11	15860251	15860830	580	*	Distal Intergenic	11	16257724	16284186	26463	+	211739	ENSMUST00000109645.8	-396894
chr11	16206113	16206606	494	*	Distal Intergenic	11	16257724	16284186	26463	+	211739	ENSMUST00000109645.8	-51118
chr11	17208394	17208608	215	*	Promoter (2-3kb)	11	17208789	17211054	2266	-	66249	ENSMUST00000123754.1	2446
chr11	17667743	17668217	475	*	Distal Intergenic	11	17938756	17953875	15120	-	68145	ENSMUST00000076661.6	285658
chr11	18811953	18812300	348	*	Distal Intergenic	11	18880668	19012002	131335	-	17268	ENSMUST00000118661.7	199702
chr11	18812387	18812460	74	*	Distal Intergenic	11	18880668	19012002	131335	-	17268	ENSMUST00000118661.7	199542
chr11	19020270	19020769	500	*	Promoter (1-2kb)	11	18879817	19018985	139169	-	17268	ENSMUST00000144988.7	-1285
chr11	19072068	19072414	347	*	Intron (ENSMUST00000144854.1/74059, intron 3 of 4)	11	19065276	19075740	10465	+	74059	ENSMUST00000144854.1	6792
chr11	19072595	19072602	8	*	Intron (ENSMUST00000144854.1/74059, intron 3 of 4)	11	19065276	19075740	10465	+	74059	ENSMUST00000144854.1	7319
chr11	19568908	19569448	541	*	Distal Intergenic	11	19924375	20024026	99652	+	114716	ENSMUST00000093299.12	-354927
chr11	19569871	19570229	359	*	Distal Intergenic	11	19924375	20024026	99652	+	114716	ENSMUST00000093299.12	-354146
chr11	19792778	19793296	519	*	Distal Intergenic	11	19924375	20024026	99652	+	114716	ENSMUST00000093299.12	-131079
chr11	19920138	19920637	500	*	Distal Intergenic	11	19924375	20024026	99652	+	114716	ENSMUST00000093299.12	-3738
chr11	19924091	19924590	500	*	Promoter (<=1kb)	11	19924375	20024026	99652	+	114716	ENSMUST00000093299.12	0
chr11	20020602	20021237	636	*	Exon (ENSMUST00000093299.12/114716, exon 7 of 7)	11	19954570	20018133	63564	+	114716	ENSMUST00000123036.1	66032
chr11	20021426	20021715	290	*	3' UTR	11	19954570	20018133	63564	+	114716	ENSMUST00000123036.1	66856
chr11	20164892	20165032	141	*	Distal Intergenic	11	20201432	20226856	25425	+	19324	ENSMUST00000020358.11	-36400
chr11	20165105	20165391	287	*	Distal Intergenic	11	20201432	20226856	25425	+	19324	ENSMUST00000020358.11	-36041
chr11	20331895	20332360	466	*	Promoter (<=1kb)	11	20302205	20332684	30480	-	55963	ENSMUST00000004634.6	324
chr11	20510936	20511460	525	*	Distal Intergenic	11	20543253	20597020	53768	+	58172	ENSMUST00000145328.1	-31793
chr11	20517433	20517961	529	*	Distal Intergenic	11	20543253	20597020	53768	+	58172	ENSMUST00000145328.1	-25292
chr11	20784837	20785118	282	*	Distal Intergenic	11	20685084	20741589	56506	-	216549	ENSMUST00000035350.11	-43248
chr11	20785233	20785332	100	*	Distal Intergenic	11	20685084	20741589	56506	-	216549	ENSMUST00000035350.11	-43644
chr11	22001788	22002287	500	*	Promoter (<=1kb)	11	21994769	22001710	6942	-	18423	ENSMUST00000172395.2	-78
chr11	22512350	22512614	265	*	Promoter (<=1kb)	11	22512088	22519234	7147	+	103765	ENSMUST00000059319.7	262
chr11	22525803	22526077	275	*	Distal Intergenic	11	22512088	22519234	7147	+	103765	ENSMUST00000059319.7	13715
chr11	22578872	22579168	297	*	Distal Intergenic	11	22512088	22519234	7147	+	103765	ENSMUST00000059319.7	66784
chr11	22971757	22972256	500	*	Promoter (<=1kb)	11	22972005	22976496	4492	+	22183	ENSMUST00000049506.7	0
chr11	22972332	22972831	500	*	Promoter (<=1kb)	11	22900023	22972859	72837	-	17846	ENSMUST00000162924.1	28
chr11	23224034	23224601	568	*	Distal Intergenic	11	23256041	23297597	41557	+	103573	ENSMUST00000020538.12	-31440
chr11	23246704	23246904	201	*	Distal Intergenic	11	23256041	23297597	41557	+	103573	ENSMUST00000020538.12	-9137
chr11	23255128	23255443	316	*	Promoter (<=1kb)	11	23256041	23297597	41557	+	103573	ENSMUST00000020538.12	-598
chr11	23255905	23256404	500	*	Promoter (<=1kb)	11	23256041	23297597	41557	+	103573	ENSMUST00000020538.12	0
chr11	23497689	23497895	207	*	Promoter (<=1kb)	11	23493154	23497895	4742	-	268390	ENSMUST00000128559.1	0
chr11	23665645	23665834	190	*	Promoter (<=1kb)	11	23656086	23665673	9588	-	72129	ENSMUST00000146533.1	0
chr11	23665848	23666210	363	*	Promoter (<=1kb)	11	23646479	23665959	19481	-	72129	ENSMUST00000020523.3	0
chr11	24081925	24082297	373	*	Promoter (1-2kb)	11	24080670	24173558	92889	+	14025	ENSMUST00000118955.1	1255
chr11	26556539	26556822	284	*	Intron (ENSMUST00000109504.7/69922, intron 1 of 11)	11	26534257	26549365	15109	-	69922	ENSMUST00000133487.1	-7174
chr11	27134133	27134443	311	*	Distal Intergenic	11	26547848	26593999	46152	-	69922	ENSMUST00000156264.1	-540134
chr11	27222142	27222397	256	*	Distal Intergenic	11	26547848	26593999	46152	-	69922	ENSMUST00000156264.1	-628143
chr11	27222411	27222477	67	*	Distal Intergenic	11	26547848	26593999	46152	-	69922	ENSMUST00000156264.1	-628412
chr11	27286145	27286315	171	*	Distal Intergenic	11	26547848	26593999	46152	-	69922	ENSMUST00000156264.1	-692146
chr11	27388747	27389050	304	*	Distal Intergenic	11	26547848	26593999	46152	-	69922	ENSMUST00000156264.1	-794748
chr11	27412521	27412982	462	*	Distal Intergenic	11	26547848	26593999	46152	-	69922	ENSMUST00000156264.1	-818522
chr11	27416857	27417376	520	*	Distal Intergenic	11	26547848	26593999	46152	-	69922	ENSMUST00000156264.1	-822858
chr11	27954020	27954176	157	*	Distal Intergenic	11	28388817	28434110	45294	-	216613	ENSMUST00000160016.7	479934
chr11	27955478	27956009	532	*	Distal Intergenic	11	28388817	28434110	45294	-	216613	ENSMUST00000160016.7	478101
chr11	27956356	27956679	324	*	Distal Intergenic	11	28388817	28434110	45294	-	216613	ENSMUST00000160016.7	477431
chr11	28035537	28035987	451	*	Distal Intergenic	11	28388817	28434110	45294	-	216613	ENSMUST00000160016.7	398123
chr11	28036255	28036649	395	*	Distal Intergenic	11	28388817	28434110	45294	-	216613	ENSMUST00000160016.7	397461
chr11	28097605	28097759	155	*	Distal Intergenic	11	28388817	28434110	45294	-	216613	ENSMUST00000160016.7	336351
chr11	28098428	28098848	421	*	Distal Intergenic	11	28388817	28434110	45294	-	216613	ENSMUST00000160016.7	335262
chr11	28353629	28353849	221	*	Distal Intergenic	11	28388817	28434110	45294	-	216613	ENSMUST00000160016.7	80261
chr11	29125523	29125677	155	*	Distal Intergenic	11	29130744	29161680	30937	+	71701	ENSMUST00000154924.7	-5067
chr11	29165775	29166282	508	*	Distal Intergenic	11	29172890	29209641	36752	+	104570	ENSMUST00000102856.8	-6608
chr11	29173004	29173317	314	*	Promoter (<=1kb)	11	29172890	29220797	47908	+	104570	ENSMUST00000020755.11	114
chr11	29280668	29281181	514	*	Distal Intergenic	11	29221532	29247409	25878	-	216618	ENSMUST00000020754.9	-33259
chr11	29282875	29283373	499	*	Distal Intergenic	11	29221532	29247409	25878	-	216618	ENSMUST00000020754.9	-35466
chr11	29331994	29332451	458	*	Distal Intergenic	11	29373658	29510808	137151	+	108686	ENSMUST00000040182.12	-41207
chr11	29825081	29825278	198	*	Promoter (<=1kb)	11	29822395	29825668	3274	-	216622	ENSMUST00000104962.1	390
chr11	31213165	31213752	588	*	Distal Intergenic	11	31365441	31368166	2726	-	20856	ENSMUST00000149467.1	154414
chr11	31452958	31453503	546	*	Distal Intergenic	11	31357307	31370074	12768	-	20856	ENSMUST00000020546.2	-82884
chr11	31454104	31454364	261	*	Distal Intergenic	11	31357307	31370074	12768	-	20856	ENSMUST00000020546.2	-84030
chr11	31454421	31454614	194	*	Distal Intergenic	11	31357307	31370074	12768	-	20856	ENSMUST00000020546.2	-84347
chr11	31774700	31775230	531	*	Distal Intergenic	11	31790113	31824473	34361	-	414116	ENSMUST00000129425.7	49243
chr11	31980222	31980614	393	*	Distal Intergenic	11	31965592	31979651	14060	+	67592	ENSMUST00000102829.3	14630
chr11	33162691	33163069	379	*	Promoter (<=1kb)	11	33152510	33163072	10563	-	18148	ENSMUST00000093201.12	3
chr11	33513140	33513420	281	*	Promoter (<=1kb)	11	33486033	33513094	27062	-	66011	ENSMUST00000147751.1	-46
chr11	33754756	33755131	376	*	Intron (ENSMUST00000101368.8/70357, intron 1 of 7)	11	33630551	33680571	50021	-	70357	ENSMUST00000238436.1	-74185
chr11	34539678	34539947	270	*	Intron (ENSMUST00000093193.11/94176, intron 22 of 51)	11	34361959	34688479	326521	-	94176	ENSMUST00000101364.2	148532
chr11	37753193	37753356	164	*	Distal Intergenic	11	37658989	37673166	14178	+	100039148	ENSMUST00000131013.1	94204
chr11	38481907	38482121	215	*	Distal Intergenic	11	38493330	38520013	26684	-	100502917	ENSMUST00000133599.1	37892
chr11	38482620	38483119	500	*	Distal Intergenic	11	38493330	38520013	26684	-	100502917	ENSMUST00000133599.1	36894
chr11	40069145	40069763	619	*	Intron (ENSMUST00000130945.1/ENSMUST00000130945.1, intron 2 of 7)	11	40680710	40685227	4518	-	108645	ENSMUST00000137797.1	615464
chr11	41016465	41016848	384	*	Distal Intergenic	11	40748552	40755311	6760	-	12450	ENSMUST00000020576.7	-261154
chr11	41111451	41111632	182	*	Distal Intergenic	11	40748552	40755311	6760	-	12450	ENSMUST00000020576.7	-356140
chr11	41889578	41889854	277	*	Intron (ENSMUST00000155032.7/ENSMUST00000155032.7, intron 4 of 8)	11	41911711	41916623	4913	-	14406	ENSMUST00000146198.1	26769
chr11	44384735	44385200	466	*	Distal Intergenic	11	44400063	44414010	13948	+	16160	ENSMUST00000170513.2	-14863
chr11	44385223	44385250	28	*	Distal Intergenic	11	44400063	44414010	13948	+	16160	ENSMUST00000170513.2	-14813
chr11	45770530	45770740	211	*	Distal Intergenic	11	45808087	45841171	33085	+	100009664	ENSMUST00000137002.1	-37347
chr11	45964459	45965012	554	*	Distal Intergenic	11	45946843	45955494	8652	-	66628	ENSMUST00000011398.12	-8965
chr11	45979868	45980292	425	*	Promoter (<=1kb)	11	45980310	46017994	37685	+	214105	ENSMUST00000049038.3	-18
chr11	47640643	47641062	420	*	Intron (ENSMUST00000128558.1/ENSMUST00000128558.1, intron 1 of 2)	11	47351154	47637469	286316	-	24052	ENSMUST00000154578.7	-3174
chr11	49445364	49445526	163	*	Promoter (1-2kb)	11	49443853	49444788	936	+	258459	ENSMUST00000055584.1	1511
chr11	49451042	49451306	265	*	Distal Intergenic	11	49443853	49444788	936	+	258459	ENSMUST00000055584.1	7189
chr11	49452299	49452331	33	*	Distal Intergenic	11	49459681	49460616	936	+	258465	ENSMUST00000073824.1	-7350
chr11	50210478	50210977	500	*	Promoter (<=1kb)	11	50210890	50231099	20210	+	103534	ENSMUST00000147468.7	0
chr11	50325128	50325621	494	*	Promoter (<=1kb)	11	50293961	50325673	31713	-	12330	ENSMUST00000179865.7	52
chr11	50376918	50377406	489	*	Promoter (<=1kb)	11	50376990	50386528	9539	+	59013	ENSMUST00000109142.7	0
chr11	51262794	51263293	500	*	Promoter (<=1kb)	11	51263114	51281764	18651	+	12750	ENSMUST00000093132.12	0
chr11	51438058	51438375	318	*	Intron (ENSMUST00000102765.8/237759, intron 2 of 28)	11	51574432	51580299	5868	+	237759	ENSMUST00000151098.1	-136057
chr11	51438841	51439378	538	*	Intron (ENSMUST00000102765.8/237759, intron 2 of 28)	11	51574432	51580299	5868	+	237759	ENSMUST00000151098.1	-135054
chr11	51455524	51455916	393	*	Intron (ENSMUST00000102765.8/237759, intron 2 of 28)	11	51574432	51580299	5868	+	237759	ENSMUST00000151098.1	-118516
chr11	51688895	51689114	220	*	Promoter (<=1kb)	11	51685386	51688874	3489	-	66050	ENSMUST00000109098.1	-21
chr11	51967607	51967895	289	*	Promoter (<=1kb)	11	51967661	51977334	9674	+	52626	ENSMUST00000102763.4	0
chr11	52000215	52000742	528	*	Promoter (<=1kb)	11	51985497	52000484	14988	-	22210	ENSMUST00000020657.12	0
chr11	52231726	52232102	377	*	Promoter (<=1kb)	11	52231995	52245094	13100	+	21402	ENSMUST00000147684.7	0
chr11	52360657	52360944	288	*	Promoter (<=1kb)	11	52360860	52389397	28538	+	22333	ENSMUST00000102758.7	0
chr11	52612011	52612214	204	*	Distal Intergenic	11	52764634	53188538	423905	+	320027	ENSMUST00000036796.7	-152420
chr11	53351586	53351845	260	*	Promoter (<=1kb)	11	53350833	53421830	70998	+	93736	ENSMUST00000060945.11	753
chr11	53737238	53737487	250	*	Distal Intergenic	11	53720794	53725106	4313	+	16191	ENSMUST00000048605.2	16444
chr11	53980030	53980323	294	*	Promoter (<=1kb)	11	53949965	53980332	30368	-	56517	ENSMUST00000076493.10	9
chr11	54140018	54140743	726	*	Distal Intergenic	11	54127693	54131665	3973	+	18452	ENSMUST00000139315.1	12325
chr11	54582084	54582625	542	*	Intron (ENSMUST00000102743.9/192786, intron 6 of 27)	11	54596146	54638864	42719	+	192786	ENSMUST00000149372.1	-13521
chr11	54583005	54583505	501	*	Intron (ENSMUST00000102743.9/192786, intron 6 of 27)	11	54596146	54638864	42719	+	192786	ENSMUST00000149372.1	-12641
chr11	55246320	55246765	446	*	Distal Intergenic	11	55213795	55232681	18887	+	215335	ENSMUST00000108867.1	32525
chr11	55247419	55247474	56	*	Distal Intergenic	11	55213795	55232681	18887	+	215335	ENSMUST00000108867.1	33624
chr11	56806738	56807237	500	*	Distal Intergenic	11	57011387	57015291	3905	+	14799	ENSMUST00000125292.1	-204150
chr11	57345703	57346040	338	*	Distal Intergenic	11	57505290	57507428	2139	-	67726	ENSMUST00000129596.1	161388
chr11	58008305	58008776	472	*	Promoter (<=1kb)	11	58009064	58062031	52968	+	73158	ENSMUST00000071487.12	-288
chr11	58302145	58302633	489	*	Distal Intergenic	11	58307069	58314613	7545	+	103836	ENSMUST00000153510.8	-4436
chr11	58307087	58307778	692	*	Promoter (<=1kb)	11	58307172	58314627	7456	+	103836	ENSMUST00000049353.8	0
chr11	59809527	59810026	500	*	Promoter (<=1kb)	11	59791408	59810016	18609	-	216805	ENSMUST00000102697.9	0
chr11	60176742	60177241	500	*	Promoter (<=1kb)	11	60175879	60199197	23319	+	19377	ENSMUST00000102688.1	863
chr11	60776839	60777218	380	*	Promoter (<=1kb)	11	60742234	60777264	35031	-	21975	ENSMUST00000120417.7	46
chr11	60777222	60777326	105	*	Promoter (<=1kb)	11	60740059	60777287	37229	-	21975	ENSMUST00000117743.7	0
chr11	60913541	60913791	251	*	Promoter (<=1kb)	11	60902246	60913812	11567	-	24083	ENSMUST00000019075.3	21
chr11	61174529	61175028	500	*	Promoter (<=1kb)	11	61162772	61175029	12258	-	216825	ENSMUST00000174220.1	1
chr11	61296700	61296858	159	*	Distal Intergenic	11	61256835	61267464	10630	-	11671	ENSMUST00000147291.7	-29236
chr11	61304806	61304984	179	*	Intron (ENSMUST00000093029.8/380701, intron 14 of 16)	11	61256835	61267464	10630	-	11671	ENSMUST00000147291.7	-37342
chr11	61421486	61421530	45	*	Distal Intergenic	11	61452263	61453919	1657	-	22671	ENSMUST00000126859.7	32389
chr11	61421830	61422064	235	*	Distal Intergenic	11	61452263	61453919	1657	-	22671	ENSMUST00000126859.7	31855
chr11	61493791	61494192	402	*	Promoter (<=1kb)	11	61491606	61494188	2583	-	23939	ENSMUST00000139932.7	0
chr11	62551426	62551925	500	*	Promoter (<=1kb)	11	62551676	62552853	1178	+	22187	ENSMUST00000136938.1	0
chr11	62602794	62603293	500	*	Promoter (<=1kb)	11	62603079	62603150	72	+	100217426	ENSMUST00000082503.1	0
chr11	62797892	62798089	198	*	Distal Intergenic	11	62778387	62789462	11076	-	192651	ENSMUST00000054654.12	-8430
chr11	63468921	63469534	614	*	Distal Intergenic	11	63133068	63158566	25499	+	18858	ENSMUST00000108700.1	335853
chr11	63920550	63921049	500	*	Promoter (1-2kb)	11	63885792	63922290	36499	-	54710	ENSMUST00000094103.3	1241
chr11	65457309	65457728	420	*	Distal Intergenic	11	65285936	65365798	79863	-	327946	ENSMUST00000130362.1	-91511
chr11	65457793	65457880	88	*	Distal Intergenic	11	65285936	65365798	79863	-	327946	ENSMUST00000130362.1	-91995
chr11	65458448	65458668	221	*	Distal Intergenic	11	65285936	65365798	79863	-	327946	ENSMUST00000130362.1	-92650
chr11	66949318	66949533	216	*	Promoter (2-3kb)	11	66905721	66947086	41366	-	100038666	ENSMUST00000126999.1	-2232
chr11	66952669	66953061	393	*	Distal Intergenic	11	66956638	66964744	8107	+	71576	ENSMUST00000211300.1	-3577
chr11	66953125	66953362	238	*	Distal Intergenic	11	66956638	66964744	8107	+	71576	ENSMUST00000211300.1	-3276
chr11	66953554	66953558	5	*	Distal Intergenic	11	66956638	66964744	8107	+	71576	ENSMUST00000211300.1	-3080
chr11	66953652	66953860	209	*	Promoter (2-3kb)	11	66956638	66964744	8107	+	71576	ENSMUST00000211300.1	-2778
chr11	67130151	67130672	522	*	Distal Intergenic	11	67112461	67120080	7620	-	74184	ENSMUST00000125538.7	-10071
chr11	68852598	68852997	400	*	Promoter (<=1kb)	11	68829318	68853041	23724	-	83431	ENSMUST00000108672.1	44
chr11	69037031	69037369	339	*	Promoter (2-3kb)	11	69034879	69036180	1302	+	68964	ENSMUST00000161271.1	2152
chr11	69037494	69037530	37	*	Promoter (2-3kb)	11	69034879	69036180	1302	+	68964	ENSMUST00000161271.1	2615
chr11	69041076	69041380	305	*	Distal Intergenic	11	69045647	69051664	6018	+	20877	ENSMUST00000108666.7	-4267
chr11	69062777	69063188	412	*	Distal Intergenic	11	69059717	69061578	1862	+	71923	ENSMUST00000051888.3	3060
chr11	69110793	69111058	266	*	Distal Intergenic	11	69120404	69124055	3652	+	84653	ENSMUST00000024543.2	-9346
chr11	69122492	69122991	500	*	Promoter (2-3kb)	11	69120404	69124055	3652	+	84653	ENSMUST00000024543.2	2088
chr11	69124890	69124935	46	*	Promoter (<=1kb)	11	69125896	69149115	23220	+	23801	ENSMUST00000021268.8	-961
chr11	69125036	69125228	193	*	Promoter (<=1kb)	11	69125896	69149115	23220	+	23801	ENSMUST00000021268.8	-668
chr11	69125312	69125389	78	*	Promoter (<=1kb)	11	69125896	69149115	23220	+	23801	ENSMUST00000021268.8	-507
chr11	69417363	69417956	594	*	Downstream (2-3kb)	11	69398508	69413675	15168	-	216850	ENSMUST00000094077.4	-3688
chr11	69546659	69547007	349	*	Promoter (2-3kb)	11	69420809	69549108	128300	-	327954	ENSMUST00000108659.1	2101
chr11	69581338	69581837	500	*	Promoter (<=1kb)	11	69580405	69591873	11469	+	22059	ENSMUST00000108657.3	933
chr11	69605501	69605514	14	*	Promoter (<=1kb)	11	69599736	69605829	6094	-	11932	ENSMUST00000047889.12	315
chr11	69605539	69605987	449	*	Promoter (<=1kb)	11	69599736	69605829	6094	-	11932	ENSMUST00000047889.12	0
chr11	69662623	69662884	262	*	Promoter (<=1kb)	11	69656697	69662642	5946	-	24070	ENSMUST00000018905.11	0
chr11	69671606	69672105	500	*	Promoter (<=1kb)	11	69670180	69671730	1551	-	13681	ENSMUST00000127677.7	0
chr11	69758617	69759010	394	*	Promoter (<=1kb)	11	69733997	69758637	24641	-	20020	ENSMUST00000058470.15	0
chr11	69837617	69837731	115	*	Promoter (<=1kb)	11	69823122	69837784	14663	-	216856	ENSMUST00000108634.8	53
chr11	69837798	69838116	319	*	Promoter (<=1kb)	11	69823122	69837784	14663	-	216856	ENSMUST00000108634.8	-14
chr11	71044058	71044213	156	*	Distal Intergenic	11	71031941	71033513	1573	-	103712	ENSMUST00000156068.2	-10545
chr11	71067143	71067653	511	*	Distal Intergenic	11	71031941	71033513	1573	-	103712	ENSMUST00000156068.2	-33630
chr11	71068643	71069221	579	*	Distal Intergenic	11	71031941	71033513	1573	-	103712	ENSMUST00000156068.2	-35130
chr11	72206935	72207084	150	*	Promoter (<=1kb)	11	72154097	72207026	52930	-	74477	ENSMUST00000204457.2	0
chr11	72207258	72207721	464	*	Promoter (<=1kb)	11	72207547	72210015	2469	+	52700	ENSMUST00000021158.3	0
chr11	72607246	72607707	462	*	Promoter (<=1kb)	11	72607283	72686481	79199	+	67128	ENSMUST00000021148.12	0
chr11	72608225	72608663	439	*	Promoter (<=1kb)	11	72607319	72680140	72822	+	67128	ENSMUST00000126046.1	906
chr11	73469993	73470229	237	*	Distal Intergenic	11	73453275	73454210	936	-	259027	ENSMUST00000075532.1	-15783
chr11	73740137	73740431	295	*	Distal Intergenic	11	73774849	73780640	5792	-	259011	ENSMUST00000215418.1	40209
chr11	73948032	73948131	100	*	Distal Intergenic	11	73940248	73941225	978	+	18321	ENSMUST00000092917.3	7784
chr11	73949108	73949576	469	*	Distal Intergenic	11	73940248	73941225	978	+	18321	ENSMUST00000092917.3	8860
chr11	74129091	74129601	511	*	Distal Intergenic	11	74121291	74122238	948	+	258701	ENSMUST00000079827.1	7800
chr11	74129929	74130542	614	*	Distal Intergenic	11	74121291	74122238	948	+	258701	ENSMUST00000079827.1	8638
chr11	74225027	74225398	372	*	Distal Intergenic	11	74206198	74207289	1092	-	258706	ENSMUST00000078936.4	-17738
chr11	74225473	74225620	148	*	Distal Intergenic	11	74206198	74207289	1092	-	258706	ENSMUST00000078936.4	-18184
chr11	74541026	74541086	61	*	Intron (ENSMUST00000102521.8/380711, intron 2 of 24)	11	74436924	74522751	85828	-	380711	ENSMUST00000208896.1	-18275
chr11	74723738	74724237	500	*	Promoter (<=1kb)	11	74673950	74723858	49909	-	18472	ENSMUST00000102520.8	0
chr11	74830042	74830784	743	*	Promoter (<=1kb)	11	74830920	74845725	14806	+	17428	ENSMUST00000000291.8	-136
chr11	74830857	74831356	500	*	Promoter (<=1kb)	11	74830920	74845725	14806	+	17428	ENSMUST00000000291.8	0
chr11	74831393	74831892	500	*	Promoter (<=1kb)	11	74830920	74845725	14806	+	17428	ENSMUST00000000291.8	473
chr11	74838272	74838623	352	*	Promoter (<=1kb)	11	74837468	74843775	6308	+	17428	ENSMUST00000132150.1	804
chr11	74885364	74885866	503	*	Intron (ENSMUST00000057631.11/97761, intron 2 of 22)	11	74849261	74897060	47800	-	97761	ENSMUST00000057631.11	11194
chr11	75166847	75167346	500	*	Promoter (<=1kb)	11	75167153	75168146	994	-	15248	ENSMUST00000131720.1	800
chr11	75173238	75173556	319	*	Promoter (<=1kb)	11	75173388	75173478	91	+	387208	ENSMUST00000083656.1	0
chr11	75193934	75194433	500	*	Promoter (<=1kb)	11	75193783	75267769	73987	+	237847	ENSMUST00000102514.3	151
chr11	75383446	75383523	78	*	Intron (ENSMUST00000044530.2/319822, intron 3 of 10)	11	75387471	75390674	3204	+	319822	ENSMUST00000145888.1	-3948
chr11	75383560	75383869	310	*	Intron (ENSMUST00000044530.2/319822, intron 3 of 10)	11	75387471	75390674	3204	+	319822	ENSMUST00000145888.1	-3602
chr11	75460996	75461277	282	*	Promoter (<=1kb)	11	75461539	75466676	5138	+	100042498	ENSMUST00000149940.1	-262
chr11	75733061	75733560	500	*	Promoter (<=1kb)	11	75733148	75756872	23725	+	22627	ENSMUST00000131398.1	0
chr11	76217130	76217503	374	*	Promoter (<=1kb)	11	76217079	76217517	439	-	276919	ENSMUST00000143822.1	14
chr11	76406927	76407169	243	*	Promoter (<=1kb)	11	76406952	76414329	7378	+	56322	ENSMUST00000120699.7	0
chr11	76945468	76945548	81	*	Promoter (<=1kb)	11	76945504	76987379	41876	+	104184	ENSMUST00000021197.9	0
chr11	76945670	76945967	298	*	Promoter (<=1kb)	11	76945729	76946758	1030	+	104184	ENSMUST00000155867.2	0
chr11	77893773	77894011	239	*	Promoter (<=1kb)	11	77880615	77894096	13482	-	19193	ENSMUST00000017597.4	85
chr11	77981984	77982039	56	*	Promoter (<=1kb)	11	77982754	78026214	43461	+	268448	ENSMUST00000108360.7	-715
chr11	77982192	77982381	190	*	Promoter (<=1kb)	11	77982754	78026214	43461	+	268448	ENSMUST00000108360.7	-373
chr11	78032136	78032453	318	*	Promoter (<=1kb)	11	78032280	78037866	5587	+	70451	ENSMUST00000021187.11	0
chr11	78178846	78179117	272	*	Promoter (<=1kb)	11	78178827	78178887	61	+	102465761	ENSMUST00000184358.1	19
chr11	78183063	78183562	500	*	Promoter (<=1kb)	11	78183056	78183124	69	-	100529077	ENSMUST00000083742.1	0
chr11	78261832	78262331	500	*	Promoter (<=1kb)	11	78261752	78290623	28872	+	72503	ENSMUST00000010421.6	80
chr11	79146188	79146372	185	*	Promoter (<=1kb)	11	79013440	79146407	132968	-	16706	ENSMUST00000018478.10	35
chr11	79236257	79236594	338	*	Downstream (2-3kb)	11	79240307	79242949	2643	-	78889	ENSMUST00000153585.1	6355
chr11	79660593	79661088	496	*	Promoter (<=1kb)	11	79660562	79683498	22937	+	268451	ENSMUST00000155381.1	31
chr11	79704583	79704944	362	*	Exon (ENSMUST00000137738.1/ENSMUST00000137738.1, exon 1 of 3)	11	79711969	79712034	66	+	387188	ENSMUST00000083461.1	-7025
chr11	79745353	79745607	255	*	Distal Intergenic	11	79726400	79726511	112	+	723853	ENSMUST00000083555.1	18953
chr11	79872953	79873192	240	*	Distal Intergenic	11	79935850	79942264	6415	-	216987	ENSMUST00000131921.1	69072
chr11	79977115	79977514	400	*	Distal Intergenic	11	79933953	79962390	28438	-	216987	ENSMUST00000043152.5	-14725
chr11	79992517	79992600	84	*	Promoter (<=1kb)	11	79993106	80034122	41017	+	52615	ENSMUST00000163272.1	-506
chr11	80080699	80080754	56	*	Promoter (<=1kb)	11	80059312	80080861	21550	-	54394	ENSMUST00000179855.1	107
chr11	80080763	80080993	231	*	Promoter (<=1kb)	11	80046493	80080938	34446	-	54394	ENSMUST00000103233.9	0
chr11	80377823	80377985	163	*	Promoter (<=1kb)	11	80360492	80378015	17524	-	70591	ENSMUST00000179332.7	30
chr11	81546846	81547248	403	*	Intron (ENSMUST00000066197.6/11418, intron 1 of 9)	11	81572655	81573473	819	-	237880	ENSMUST00000117522.1	26225
chr11	82336797	82337318	522	*	Distal Intergenic	11	82176657	82305690	129034	-	20290	ENSMUST00000138333.1	-31107
chr11	82387165	82387664	500	*	Promoter (1-2kb)	11	82388900	82446327	57428	+	270893	ENSMUST00000092852.5	-1236
chr11	82930152	82931369	1218	*	Promoter (1-2kb)	11	82928959	82929745	787	+	217012	ENSMUST00000125499.1	1193
chr11	82931696	82932427	732	*	Promoter (1-2kb)	11	82933602	82937757	4156	+	217012	ENSMUST00000142336.1	-1175
chr11	82932730	82933288	559	*	Promoter (<=1kb)	11	82933602	82937757	4156	+	217012	ENSMUST00000142336.1	-314
chr11	83233723	83234129	407	*	Intron (ENSMUST00000216233.1/100043636, intron 2 of 4)	11	83224486	83260930	36445	+	100043636	ENSMUST00000214346.1	9237
chr11	84524272	84524771	500	*	Promoter (<=1kb)	11	84518284	84525535	7252	-	16869	ENSMUST00000018842.13	764
chr11	84525040	84525539	500	*	Promoter (<=1kb)	11	84518284	84525535	7252	-	16869	ENSMUST00000018842.13	0
chr11	84869666	84869842	177	*	Promoter (<=1kb)	11	84832806	84870202	37397	-	217039	ENSMUST00000154915.8	360
chr11	84869921	84870165	245	*	Promoter (<=1kb)	11	84832806	84870202	37397	-	217039	ENSMUST00000154915.8	37
chr11	85061847	85062344	498	*	Intron (ENSMUST00000108075.8/237898, intron 5 of 33)	11	85050192	85053667	3476	-	237898	ENSMUST00000172950.1	-8180
chr11	85066458	85066546	89	*	Intron (ENSMUST00000108075.8/237898, intron 5 of 33)	11	85050192	85053667	3476	-	237898	ENSMUST00000172950.1	-12791
chr11	85291026	85291579	554	*	Distal Intergenic	11	85311244	85347066	35823	+	53892	ENSMUST00000020835.15	-19665
chr11	85292079	85292286	208	*	Distal Intergenic	11	85311244	85347066	35823	+	53892	ENSMUST00000020835.15	-18958
chr11	85441404	85441896	493	*	Intron (ENSMUST00000108056.7/192197, intron 8 of 15)	11	85466159	85826058	359900	+	192197	ENSMUST00000154396.7	-24263
chr11	85832059	85832666	608	*	Promoter (<=1kb)	11	85832551	85841948	9398	+	21385	ENSMUST00000000095.6	0
chr11	86357861	86358327	467	*	Promoter (<=1kb)	11	86267033	86357602	90570	-	327987	ENSMUST00000043624.8	-259
chr11	86846685	86847226	542	*	Distal Intergenic	11	86768846	86807746	38901	-	67487	ENSMUST00000018569.13	-38939
chr11	87422824	87423323	500	*	Exon (ENSMUST00000093684.1/ENSMUST00000093684.1, exon 1 of 1)	11	87427591	87484766	57176	+	83560	ENSMUST00000156483.1	-4268
chr11	87448896	87449226	331	*	Intron (ENSMUST00000060835.11/83560, intron 2 of 30)	11	87427591	87484766	57176	+	83560	ENSMUST00000156483.1	21305
chr11	88204111	88204442	332	*	Promoter (<=1kb)	11	88204388	88211507	7120	+	64656	ENSMUST00000024486.13	0
chr11	88916340	88916446	107	*	Intron (ENSMUST00000139592.2/73921, intron 2 of 4)	11	88905928	88936061	30134	+	73921	ENSMUST00000139592.2	10412
chr11	88916504	88916771	268	*	Intron (ENSMUST00000139592.2/73921, intron 2 of 4)	11	88905928	88936061	30134	+	73921	ENSMUST00000139592.2	10576
chr11	88916872	88916962	91	*	Intron (ENSMUST00000139592.2/73921, intron 2 of 4)	11	88905928	88936061	30134	+	73921	ENSMUST00000139592.2	10944
chr11	88917677	88917943	267	*	Intron (ENSMUST00000139592.2/73921, intron 2 of 4)	11	88905928	88936061	30134	+	73921	ENSMUST00000139592.2	11749
chr11	90310853	90311354	502	*	Distal Intergenic	11	90249476	90278589	29114	+	67468	ENSMUST00000004050.6	61377
chr11	90508044	90508547	504	*	Intron (ENSMUST00000143203.7/20913, intron 16 of 17)	11	90492109	90548910	56802	-	20913	ENSMUST00000123260.7	40363
chr11	90902775	90902982	208	*	Distal Intergenic	11	90883345	90894999	11655	+	73922	ENSMUST00000132218.1	19430
chr11	90903055	90903440	386	*	Distal Intergenic	11	90883345	90894999	11655	+	73922	ENSMUST00000132218.1	19710
chr11	90965628	90966094	467	*	Distal Intergenic	11	90883345	90894999	11655	+	73922	ENSMUST00000132218.1	82283
chr11	90966096	90966214	119	*	Distal Intergenic	11	90883345	90894999	11655	+	73922	ENSMUST00000132218.1	82751
chr11	92100122	92100650	529	*	Distal Intergenic	11	91575315	91577558	2244	-	73470	ENSMUST00000061019.5	-522564
chr11	92694328	92694827	500	*	Distal Intergenic	11	93098028	93099866	1839	+	72605	ENSMUST00000149611.1	-403201
chr11	93968163	93968457	295	*	Promoter (<=1kb)	11	93960668	93968272	7605	-	18102	ENSMUST00000107844.2	0
chr11	94548903	94549266	364	*	Promoter (<=1kb)	11	94539798	94549199	9402	-	237926	ENSMUST00000040487.3	0
chr11	94989591	94990090	500	*	Promoter (<=1kb)	11	94991035	95006899	15865	+	217124	ENSMUST00000038696.11	-945
chr11	95258949	95259425	477	*	Promoter (2-3kb)	11	95261529	95269265	7737	+	93670	ENSMUST00000021242.4	-2104
chr11	95309888	95310218	331	*	Promoter (<=1kb)	11	95274259	95310201	35943	-	217127	ENSMUST00000103159.9	0
chr11	95311029	95311528	500	*	Promoter (<=1kb)	11	95310429	95324496	14068	+	102640811	ENSMUST00000122837.1	600
chr11	95414200	95414676	477	*	Promoter (<=1kb)	11	95414243	95474335	60093	+	20747	ENSMUST00000127713.1	0
chr11	95830767	95830921	155	*	3' UTR	11	95832723	95835890	3168	-	66610	ENSMUST00000137645.1	4969
chr11	95830995	95831241	247	*	3' UTR	11	95832723	95835890	3168	-	66610	ENSMUST00000137645.1	4649
chr11	95859421	95859720	300	*	Promoter (<=1kb)	11	95858865	95861044	2180	+	73906	ENSMUST00000146868.1	556
chr11	95990915	95991306	392	*	Intron (ENSMUST00000013559.2/140486, intron 2 of 14)	11	95973979	95982611	8633	-	140486	ENSMUST00000146586.7	-8304
chr11	96007012	96007579	568	*	Promoter (1-2kb)	11	95957163	96005940	48778	-	140486	ENSMUST00000013559.2	-1072
chr11	96081049	96081380	332	*	Distal Intergenic	11	96068852	96075670	6819	-	11951	ENSMUST00000090541.11	-5379
chr11	96190109	96190608	500	*	Distal Intergenic	11	96194316	96197447	3132	+	15408	ENSMUST00000062709.3	-3708
chr11	96271955	96272901	947	*	Promoter (<=1kb)	11	96271523	96276595	5073	+	15417	ENSMUST00000174042.2	432
chr11	96282624	96283355	732	*	Promoter (<=1kb)	11	96282725	96284693	1969	+	15416	ENSMUST00000168043.1	0
chr11	96284056	96284667	612	*	Promoter (1-2kb)	11	96282725	96284693	1969	+	15416	ENSMUST00000168043.1	1331
chr11	96286097	96286596	500	*	Promoter (<=1kb)	11	96286623	96290162	3540	+	15415	ENSMUST00000049352.7	-27
chr11	96286821	96287400	580	*	Promoter (<=1kb)	11	96286623	96290162	3540	+	15415	ENSMUST00000049352.7	198
chr11	96299138	96299637	500	*	Promoter (<=1kb)	11	96299171	96301568	2398	+	15414	ENSMUST00000000704.5	0
chr11	96300253	96301084	832	*	Promoter (1-2kb)	11	96299171	96301568	2398	+	15414	ENSMUST00000000704.5	1082
chr11	96303784	96303985	202	*	Promoter (<=1kb)	11	96303512	96306120	2609	+	15413	ENSMUST00000049272.4	272
chr11	96304004	96304283	280	*	Promoter (<=1kb)	11	96303512	96306120	2609	+	15413	ENSMUST00000049272.4	492
chr11	96319962	96320461	500	*	Promoter (1-2kb)	11	96318267	96321638	3372	+	15412	ENSMUST00000049241.8	1695
chr11	96332606	96332717	112	*	Intron (ENSMUST00000093944.9/15410, intron 1 of 3)	11	96328062	96344303	16242	+	15410	ENSMUST00000123091.7	4544
chr11	96332744	96333479	736	*	Intron (ENSMUST00000093944.9/15410, intron 1 of 3)	11	96328062	96344303	16242	+	15410	ENSMUST00000123091.7	4682
chr11	96345826	96346330	505	*	Promoter (1-2kb)	11	96345481	96347923	2443	-	102632302	ENSMUST00000131275.2	1593
chr11	96352442	96353467	1026	*	Promoter (<=1kb)	11	96351631	96354012	2382	+	103889	ENSMUST00000100523.6	811
chr11	96354435	96355040	606	*	Promoter (<=1kb)	11	96343072	96354691	11620	-	102632302	ENSMUST00000147410.3	0
chr11	97021869	97022175	307	*	Exon (ENSMUST00000047997.7/83395, exon 2 of 2)	11	97018733	97024731	5999	+	83395	ENSMUST00000107622.1	3136
chr11	97022302	97022475	174	*	Exon (ENSMUST00000047997.7/83395, exon 2 of 2)	11	97018733	97024731	5999	+	83395	ENSMUST00000107622.1	3569
chr11	97150544	97151043	500	*	Promoter (<=1kb)	11	97137099	97151036	13938	-	73174	ENSMUST00000107614.7	0
chr11	97187684	97188078	395	*	Promoter (<=1kb)	11	97159714	97187881	28168	-	16211	ENSMUST00000001479.4	0
chr11	97568698	97569120	423	*	Intron (ENSMUST00000107596.8/56013, intron 1 of 19)	11	97534887	97573929	39043	-	56013	ENSMUST00000126287.1	4809
chr11	97661882	97662850	969	*	Promoter (<=1kb)	11	97663414	97685463	22050	+	246198	ENSMUST00000044730.11	-564
chr11	97663546	97664045	500	*	Promoter (<=1kb)	11	97663572	97682531	18960	+	246198	ENSMUST00000155835.7	0
chr11	97698849	97699295	447	*	Promoter (<=1kb)	11	97688823	97699384	10562	-	22658	ENSMUST00000179765.7	89
chr11	97781349	97782226	878	*	Promoter (<=1kb)	11	97781639	97781775	137	-	100302498	ENSMUST00000082967.1	0
chr11	97883823	97884012	190	*	Promoter (<=1kb)	11	97853826	97884154	30329	-	72973	ENSMUST00000093939.3	142
chr11	97987834	97988003	170	*	Promoter (1-2kb)	11	97923238	97986444	63207	-	72324	ENSMUST00000017561.14	-1390
chr11	97988077	97988458	382	*	Promoter (1-2kb)	11	97923238	97986444	63207	-	72324	ENSMUST00000017561.14	-1633
chr11	98026517	98026522	6	*	Promoter (<=1kb)	11	98026710	98030492	3783	+	19921	ENSMUST00000092425.10	-188
chr11	98026678	98027016	339	*	Promoter (<=1kb)	11	98026710	98030492	3783	+	19921	ENSMUST00000092425.10	0
chr11	98149604	98150103	500	*	Promoter (<=1kb)	11	98082556	98149612	67057	-	72194	ENSMUST00000103143.9	0
chr11	98327321	98327820	500	*	Promoter (1-2kb)	11	98325415	98329648	4234	-	18013	ENSMUST00000041685.6	1828
chr11	98327873	98328372	500	*	Promoter (1-2kb)	11	98325415	98329648	4234	-	18013	ENSMUST00000041685.6	1276
chr11	98328487	98328986	500	*	Promoter (<=1kb)	11	98325415	98329648	4234	-	18013	ENSMUST00000041685.6	662
chr11	98613665	98613881	217	*	Distal Intergenic	11	98626360	98638089	11730	+	450219	ENSMUST00000073295.2	-12479
chr11	98614332	98614909	578	*	Distal Intergenic	11	98626360	98638089	11730	+	450219	ENSMUST00000073295.2	-11451
chr11	98682454	98682823	370	*	Promoter (<=1kb)	11	98682554	98695979	13426	+	22123	ENSMUST00000017365.14	0
chr11	98794741	98794869	129	*	Promoter (<=1kb)	11	98795516	98807859	12344	+	74026	ENSMUST00000037915.8	-647
chr11	98794927	98795240	314	*	Promoter (<=1kb)	11	98795516	98807859	12344	+	74026	ENSMUST00000037915.8	-276
chr11	98795895	98796000	106	*	Promoter (<=1kb)	11	98795800	98806434	10635	+	74026	ENSMUST00000107487.9	95
chr11	98796020	98796607	588	*	Promoter (<=1kb)	11	98795800	98806434	10635	+	74026	ENSMUST00000107487.9	220
chr11	98937922	98938421	500	*	Promoter (<=1kb)	11	98938328	98950361	12034	+	19401	ENSMUST00000139399.1	0
chr11	99715659	99716445	787	*	Distal Intergenic	11	99665043	99665960	918	-	68768	ENSMUST00000100476.2	-49699
chr11	99716508	99716604	97	*	Distal Intergenic	11	99665043	99665960	918	-	68768	ENSMUST00000100476.2	-50548
chr11	99716799	99717007	209	*	Distal Intergenic	11	99665043	99665960	918	-	68768	ENSMUST00000100476.2	-50839
chr11	100472289	100472788	500	*	Promoter (<=1kb)	11	100462614	100472741	10128	-	217194	ENSMUST00000056665.3	0
chr11	100619377	100619583	207	*	Promoter (<=1kb)	11	100590887	100619576	28690	-	56354	ENSMUST00000155152.7	0
chr11	100619739	100619876	138	*	Promoter (<=1kb)	11	100598336	100619659	21324	-	56354	ENSMUST00000132886.1	-80
chr11	100663269	100663558	290	*	Intron (ENSMUST00000153494.1/ENSMUST00000153494.1, intron 1 of 2)	11	100630720	100657622	26903	-	278304	ENSMUST00000151589.1	-5647
chr11	100664000	100664552	553	*	Intron (ENSMUST00000153494.1/ENSMUST00000153494.1, intron 1 of 2)	11	100630720	100657622	26903	-	278304	ENSMUST00000151589.1	-6378
chr11	101082110	101082579	470	*	Promoter (<=1kb)	11	101082565	101086619	4055	+	71743	ENSMUST00000001806.9	0
chr11	101627984	101628681	698	*	Promoter (<=1kb)	11	101628389	101636072	7684	+	66599	ENSMUST00000133727.7	0
chr11	101641885	101642384	500	*	Exon (ENSMUST00000082768.1/ENSMUST00000082768.1, exon 1 of 1)	11	101633737	101635960	2224	+	66599	ENSMUST00000155222.1	8148
chr11	101645266	101645765	500	*	Exon (ENSMUST00000083317.1/ENSMUST00000083317.1, exon 1 of 1)	11	101633737	101635960	2224	+	66599	ENSMUST00000155222.1	11529
chr11	101658398	101659218	821	*	Exon (ENSMUST00000084010.1/ENSMUST00000084010.1, exon 1 of 1)	11	101665541	101667832	2292	+	80981	ENSMUST00000039388.2	-6323
chr11	101732765	101732950	186	*	Promoter (<=1kb)	11	101732919	101735696	2778	+	217207	ENSMUST00000125409.1	0
chr11	101784508	101785007	500	*	Promoter (<=1kb)	11	101773692	101784861	11170	-	18612	ENSMUST00000129160.7	0
chr11	102249209	102249223	15	*	Promoter (<=1kb)	11	102248882	102265187	16306	+	217216	ENSMUST00000133930.7	327
chr11	102319233	102319732	500	*	Promoter (<=1kb)	11	102306486	102319742	13257	-	21429	ENSMUST00000173870.7	10
chr11	102407540	102408039	500	*	Promoter (<=1kb)	11	102402985	102407544	4560	-	68066	ENSMUST00000018821.8	0
chr11	102408489	102408758	270	*	Promoter (<=1kb)	11	102404854	102407946	3093	-	68066	ENSMUST00000124755.1	-543
chr11	102555806	102555974	169	*	Promoter (<=1kb)	11	102536887	102556176	19290	-	237943	ENSMUST00000127018.1	202
chr11	102603568	102604103	536	*	Promoter (<=1kb)	11	102604396	102608058	3663	+	57265	ENSMUST00000057893.6	-293
chr11	102604207	102604706	500	*	Promoter (<=1kb)	11	102604396	102608058	3663	+	57265	ENSMUST00000057893.6	0
chr11	102665335	102665670	336	*	Promoter (<=1kb)	11	102665588	102682237	16650	+	268491	ENSMUST00000100378.3	0
chr11	102880926	102881240	315	*	Promoter (<=1kb)	11	102838473	102880967	42495	-	20624	ENSMUST00000021306.13	0
chr11	103115438	103115937	500	*	Promoter (<=1kb)	11	103116231	103119725	3495	+	192231	ENSMUST00000053063.6	-294
chr11	103116332	103117296	965	*	Promoter (<=1kb)	11	103116231	103119725	3495	+	192231	ENSMUST00000053063.6	101
chr11	103132783	103132935	153	*	Promoter (<=1kb)	11	103132429	103138498	6070	+	71059	ENSMUST00000150275.7	354
chr11	103697648	103697648	1	*	Promoter (<=1kb)	11	103678726	103697694	18969	-	56494	ENSMUST00000107013.2	46
chr11	103697717	103697957	241	*	Promoter (<=1kb)	11	103697724	103703016	5293	+	399609	ENSMUST00000154471.7	0
chr11	103966891	103967181	291	*	Promoter (<=1kb)	11	103966871	103985337	18467	+	11841	ENSMUST00000063347.11	20
chr11	104861515	104862022	508	*	Intron (ENSMUST00000212287.1/70894, intron 64 of 187)	11	104685707	105117394	431688	+	70894	ENSMUST00000212287.1	175808
chr11	104978007	104978264	258	*	Intron (ENSMUST00000212287.1/70894, intron 125 of 187)	11	105066838	105106439	39602	+	70894	ENSMUST00000137086.7	-88574
chr11	105181218	105181717	500	*	Promoter (<=1kb)	11	105181527	105282177	100651	+	24086	ENSMUST00000106941.8	0
chr11	106216710	106217209	500	*	Promoter (<=1kb)	11	106216926	106249139	32214	+	72047	ENSMUST00000021046.5	0
chr11	106272695	106273019	325	*	Promoter (<=1kb)	11	106263179	106272972	9794	-	83796	ENSMUST00000021052.15	0
chr11	106273093	106273195	103	*	Promoter (<=1kb)	11	106263179	106272972	9794	-	83796	ENSMUST00000021052.15	-121
chr11	106295761	106295888	128	*	Distal Intergenic	11	106300271	106301865	1595	-	14599	ENSMUST00000103071.3	5977
chr11	106295946	106296691	746	*	Distal Intergenic	11	106300271	106301865	1595	-	14599	ENSMUST00000103071.3	5174
chr11	106296999	106297419	421	*	Downstream (2-3kb)	11	106300271	106301865	1595	-	14599	ENSMUST00000103071.3	4446
chr11	106501054	106501553	500	*	Promoter (<=1kb)	11	106500993	106501062	70	+	100216537	ENSMUST00000083192.1	61
chr11	106507532	106507900	369	*	Intron (ENSMUST00000042780.13/21763, intron 10 of 11)	11	106500993	106501062	70	+	100216537	ENSMUST00000083192.1	6539
chr11	106612447	106612954	508	*	Promoter (<=1kb)	11	106502147	106612930	110784	-	21763	ENSMUST00000042780.13	0
chr11	106613020	106613435	416	*	Promoter (<=1kb)	11	106568098	106613423	45326	-	21763	ENSMUST00000128933.1	0
chr11	106779317	106779559	243	*	Promoter (<=1kb)	11	106768253	106779515	11263	-	50776	ENSMUST00000021060.5	0
chr11	106787673	106788549	877	*	Promoter (<=1kb)	11	106780355	106788532	8178	-	13207	ENSMUST00000021062.11	0
chr11	107188915	107189182	268	*	Promoter (<=1kb)	11	107186540	107189352	2813	-	68979	ENSMUST00000139168.1	170
chr11	107469061	107469225	165	*	Promoter (1-2kb)	11	107207892	107470699	262808	-	71795	ENSMUST00000103064.9	1474
chr11	107469279	107469367	89	*	Promoter (1-2kb)	11	107207892	107470699	262808	-	71795	ENSMUST00000103064.9	1332
chr11	108651077	108651293	217	*	Intron (ENSMUST00000150863.8/76380, intron 20 of 26)	11	108641300	108855856	214557	+	76380	ENSMUST00000182735.7	9777
chr11	108825314	108825823	510	*	Exon (ENSMUST00000143781.1/ENSMUST00000143781.1, exon 2 of 2)	11	108752205	108859362	107158	+	76380	ENSMUST00000132978.2	73109
chr11	108920277	108920837	561	*	Promoter (<=1kb)	11	108920349	108950783	30435	+	12006	ENSMUST00000052915.13	0
chr11	109011590	109012090	501	*	Distal Intergenic	11	108943621	108950783	7163	+	12006	ENSMUST00000139682.1	67969
chr11	111183713	111184120	408	*	Distal Intergenic	11	111066164	111076821	10658	+	16518	ENSMUST00000042970.2	117549
chr11	111221080	111221448	369	*	Distal Intergenic	11	111066164	111076821	10658	+	16518	ENSMUST00000042970.2	154916
chr11	111222207	111222678	472	*	Distal Intergenic	11	111066164	111076821	10658	+	16518	ENSMUST00000042970.2	156043
chr11	113684189	113684636	448	*	Promoter (<=1kb)	11	113684412	113694647	10236	+	276852	ENSMUST00000042227.14	0
chr11	114066308	114066807	500	*	Promoter (<=1kb)	11	113776374	114066218	289845	-	237979	ENSMUST00000041627.13	-90
chr11	115441399	115441882	484	*	Promoter (<=1kb)	11	115440545	115448270	7726	+	432613	ENSMUST00000093914.4	854
chr11	115513676	115514048	373	*	Promoter (<=1kb)	11	115503033	115514116	11084	-	15374	ENSMUST00000142238.1	68
chr11	115564304	115564683	380	*	Promoter (<=1kb)	11	115564434	115583985	19552	+	445007	ENSMUST00000021085.10	0
chr11	115603629	115603858	230	*	Promoter (<=1kb)	11	115592499	115603724	11226	-	260302	ENSMUST00000149814.7	0
chr11	115603921	115604420	500	*	Promoter (<=1kb)	11	115584255	115604051	19797	-	260302	ENSMUST00000019135.13	0
chr11	115760441	115760674	234	*	Distal Intergenic	11	115765433	115799366	33934	+	71947	ENSMUST00000093912.10	-4759
chr11	115760892	115761196	305	*	Distal Intergenic	11	115765433	115799366	33934	+	71947	ENSMUST00000093912.10	-4237
chr11	115761395	115761589	195	*	Distal Intergenic	11	115765433	115799366	33934	+	71947	ENSMUST00000093912.10	-3844
chr11	115859521	115859820	300	*	Exon (ENSMUST00000093911.10/ENSMUST00000093911.10, exon 1 of 64)	11	115855032	115855780	749	+	217325	ENSMUST00000132999.1	4489
chr11	116023647	116024146	500	*	Promoter (<=1kb)	11	116023509	116024473	965	-	15081	ENSMUST00000139378.1	327
chr11	116390515	116390712	198	*	Intron (ENSMUST00000100202.9/217340, intron 2 of 18)	11	116359889	116387405	27517	-	217340	ENSMUST00000142758.1	-3110
chr11	116533090	116533163	74	*	Promoter (<=1kb)	11	116533251	116535636	2386	+	20698	ENSMUST00000150658.1	-88
chr11	116533172	116533232	61	*	Promoter (<=1kb)	11	116533251	116535636	2386	+	20698	ENSMUST00000150658.1	-19
chr11	116533287	116533589	303	*	Promoter (<=1kb)	11	116533575	116535698	2124	+	20698	ENSMUST00000124682.7	0
chr11	116759926	116760258	333	*	Distal Intergenic	11	116752963	116755842	2880	+	193217	ENSMUST00000147508.1	6963
chr11	116786203	116786304	102	*	Distal Intergenic	11	116765025	116775507	10483	-	20445	ENSMUST00000009732.7	-10696
chr11	116786722	116787128	407	*	Distal Intergenic	11	116765025	116775507	10483	-	20445	ENSMUST00000009732.7	-11215
chr11	116842910	116843302	393	*	Promoter (<=1kb)	11	116837432	116843281	5850	-	107817	ENSMUST00000141735.7	0
chr11	116852917	116853121	205	*	Promoter (<=1kb)	11	116849901	116853094	3194	-	20382	ENSMUST00000092404.12	0
chr11	116853201	116853805	605	*	Promoter (<=1kb)	11	116853295	116859113	5819	+	69900	ENSMUST00000125920.1	0
chr11	116894151	116894305	155	*	Distal Intergenic	11	116918863	116986948	68086	+	268510	ENSMUST00000103027.9	-24558
chr11	117076516	117076967	452	*	Promoter (<=1kb)	11	117076802	117078954	2153	+	102465258	ENSMUST00000182811.1	0
chr11	117500849	117501353	505	*	Distal Intergenic	11	117484368	117489014	4647	+	432615	ENSMUST00000092394.3	16481
chr11	117968983	117969148	166	*	Promoter (<=1kb)	11	117966079	117969186	3108	-	12702	ENSMUST00000054002.3	38
chr11	117969218	117969482	265	*	Promoter (<=1kb)	11	117966079	117969186	3108	-	12702	ENSMUST00000054002.3	-32
chr11	117969684	117969859	176	*	Promoter (<=1kb)	11	117966079	117969186	3108	-	12702	ENSMUST00000054002.3	-498
chr11	118289917	118290264	348	*	Promoter (<=1kb)	11	118259651	118290231	30581	-	72344	ENSMUST00000106296.8	0
chr11	118908801	118909300	500	*	Promoter (<=1kb)	11	118489762	118909550	419789	-	52897	ENSMUST00000117731.7	250
chr11	119023114	119023584	471	*	Promoter (<=1kb)	11	119023725	119028038	4314	+	12416	ENSMUST00000139746.1	-141
chr11	119035782	119036281	500	*	Downstream (<1kb)	11	119039053	119040831	1779	-	30951	ENSMUST00000128019.1	4550
chr11	119037065	119037568	504	*	3' UTR	11	119039053	119040831	1779	-	30951	ENSMUST00000128019.1	3263
chr11	119040497	119041094	598	*	Promoter (<=1kb)	11	119036305	119040969	4665	-	30951	ENSMUST00000026663.7	0
chr11	119041283	119041782	500	*	Promoter (<=1kb)	11	119036305	119040969	4665	-	30951	ENSMUST00000026663.7	-314
chr11	119056242	119057182	941	*	Distal Intergenic	11	119036305	119040969	4665	-	30951	ENSMUST00000026663.7	-15273
chr11	119085388	119086653	1266	*	Promoter (<=1kb)	11	119077573	119086221	8649	-	12418	ENSMUST00000026665.7	0
chr11	119089959	119090458	500	*	Distal Intergenic	11	119081373	119086221	4849	-	12418	ENSMUST00000145058.1	-3738
chr11	119090722	119091640	919	*	Distal Intergenic	11	119081373	119086221	4849	-	12418	ENSMUST00000145058.1	-4501
chr11	119547460	119547959	500	*	Promoter (<=1kb)	11	119538719	119547753	9035	-	18164	ENSMUST00000026670.4	0
chr11	119602992	119603491	500	*	Promoter (<=1kb)	11	119602995	119782281	179287	+	74370	ENSMUST00000130049.7	0
chr11	119913677	119914176	500	*	Promoter (<=1kb)	11	119913810	119919548	5739	+	208092	ENSMUST00000026434.12	0
chr11	119942356	119942763	408	*	Promoter (<=1kb)	11	119942763	120002621	59859	+	108100	ENSMUST00000075180.11	0
chr11	120189190	120189348	159	*	Promoter (<=1kb)	11	120185400	120188751	3352	-	100042332	ENSMUST00000155681.1	-439
chr11	120189364	120190010	647	*	Promoter (<=1kb)	11	120187707	120189852	2146	-	100042332	ENSMUST00000145437.1	0
chr11	120231138	120231694	557	*	Promoter (<=1kb)	11	120229802	120231585	1784	-	102640779	ENSMUST00000139014.1	0
chr11	120240135	120240396	262	*	Intron (ENSMUST00000122148.7/268515, intron 2 of 27)	11	120236699	120292282	55584	+	268515	ENSMUST00000118987.1	3436
chr11	120304981	120305192	212	*	Distal Intergenic	11	120346382	120346977	596	-	11465	ENSMUST00000089616.5	41785
chr11	120305356	120305375	20	*	Distal Intergenic	11	120346382	120346977	596	-	11465	ENSMUST00000089616.5	41602
chr11	120321216	120321251	36	*	Distal Intergenic	11	120346382	120346977	596	-	11465	ENSMUST00000089616.5	25726
chr11	120321419	120321715	297	*	Distal Intergenic	11	120346382	120346977	596	-	11465	ENSMUST00000089616.5	25262
chr11	120322169	120322757	589	*	Distal Intergenic	11	120346382	120346977	596	-	11465	ENSMUST00000089616.5	24220
chr11	120348029	120348528	500	*	Promoter (<=1kb)	11	120345691	120348091	2401	-	11465	ENSMUST00000106215.10	0
chr11	120491943	120492278	336	*	Promoter (<=1kb)	11	120491915	120496916	5002	+	27376	ENSMUST00000123373.1	28
chr11	120530394	120530646	253	*	Promoter (<=1kb)	11	120530699	120538984	8286	+	14527	ENSMUST00000026119.7	-53
chr11	120581528	120581969	442	*	Promoter (<=1kb)	11	120578104	120581624	3521	-	192662	ENSMUST00000106197.9	0
chr11	120598388	120598890	503	*	Promoter (<=1kb)	11	120598421	120608198	9778	+	66156	ENSMUST00000026128.9	0
chr11	120598912	120598988	77	*	Promoter (<=1kb)	11	120598532	120605776	7245	+	66156	ENSMUST00000093140.4	380
chr11	120599025	120599198	174	*	Promoter (<=1kb)	11	120598532	120605776	7245	+	66156	ENSMUST00000093140.4	493
chr11	121071186	121071507	322	*	Intron (ENSMUST00000106119.8/209588, intron 2 of 4)	11	121053458	121063569	10112	-	58210	ENSMUST00000039309.11	-7617
chr11	121145784	121146174	391	*	Promoter (<=1kb)	11	121146143	121148319	2177	+	73679	ENSMUST00000039088.8	0
chr11	121204510	121204782	273	*	Promoter (<=1kb)	11	121204758	121222647	17890	+	238023	ENSMUST00000124925.7	0
chr11	121452008	121452167	160	*	Promoter (<=1kb)	11	121451949	121617164	165216	+	108903	ENSMUST00000103013.9	59
chr12	3002501	3003032	532	*	Distal Intergenic	12	3235504	3241410	5907	+	74173	ENSMUST00000178074.7	-232472
chr12	3003188	3003423	236	*	Distal Intergenic	12	3235504	3241410	5907	+	74173	ENSMUST00000178074.7	-232081
chr12	3003445	3004009	565	*	Distal Intergenic	12	3235504	3241410	5907	+	74173	ENSMUST00000178074.7	-231495
chr12	3004065	3004088	24	*	Distal Intergenic	12	3235504	3241410	5907	+	74173	ENSMUST00000178074.7	-231416
chr12	3037442	3037689	248	*	Distal Intergenic	12	3235504	3241410	5907	+	74173	ENSMUST00000178074.7	-197815
chr12	3058872	3059040	169	*	Distal Intergenic	12	3235504	3241410	5907	+	74173	ENSMUST00000178074.7	-176464
chr12	3235910	3236829	920	*	Promoter (<=1kb)	12	3235915	3249944	14030	+	74173	ENSMUST00000179924.7	0
chr12	3237001	3237500	500	*	Promoter (<=1kb)	12	3236611	3249999	13389	+	74173	ENSMUST00000049684.6	390
chr12	3238279	3238293	15	*	Promoter (1-2kb)	12	3236611	3249999	13389	+	74173	ENSMUST00000049684.6	1668
chr12	3238319	3238920	602	*	Promoter (1-2kb)	12	3236611	3249999	13389	+	74173	ENSMUST00000049684.6	1708
chr12	3336334	3336868	535	*	Distal Intergenic	12	3247428	3309969	62542	-	19325	ENSMUST00000021001.9	-26365
chr12	3337274	3337492	219	*	Distal Intergenic	12	3247428	3309969	62542	-	19325	ENSMUST00000021001.9	-27305
chr12	3426873	3427540	668	*	Promoter (<=1kb)	12	3403878	3427011	23134	-	100043040	ENSMUST00000168012.2	0
chr12	3590043	3590316	274	*	Promoter (<=1kb)	12	3589172	3781395	192224	+	13528	ENSMUST00000174547.7	871
chr12	3973031	3973566	536	*	Promoter (1-2kb)	12	3968530	3975464	6935	-	668212	ENSMUST00000219331.1	1898
chr12	4788213	4788725	513	*	Distal Intergenic	12	4769339	4778813	9475	+	382562	ENSMUST00000178879.2	18874
chr12	5614096	5614308	213	*	Distal Intergenic	12	5411641	5416631	4991	+	72669	ENSMUST00000163627.2	202455
chr12	6516748	6517218	471	*	Distal Intergenic	12	7372039	7380330	8292	-	73575	ENSMUST00000187396.1	863112
chr12	6517851	6518260	410	*	Distal Intergenic	12	7372039	7380330	8292	-	73575	ENSMUST00000187396.1	862070
chr12	6803213	6803495	283	*	Exon (ENSMUST00000220141.1/ENSMUST00000220141.1, exon 3 of 3)	12	7372039	7380330	8292	-	73575	ENSMUST00000187396.1	576835
chr12	6804186	6804672	487	*	Distal Intergenic	12	7372039	7380330	8292	-	73575	ENSMUST00000187396.1	575658
chr12	6804883	6805095	213	*	Distal Intergenic	12	7372039	7380330	8292	-	73575	ENSMUST00000187396.1	575235
chr12	6808536	6808713	178	*	Distal Intergenic	12	7372039	7380330	8292	-	73575	ENSMUST00000187396.1	571617
chr12	9029735	9030121	387	*	Promoter (<=1kb)	12	9029997	9036394	6398	+	75516	ENSMUST00000085741.1	0
chr12	9425930	9426211	282	*	Intron (ENSMUST00000223136.1/ENSMUST00000223136.1, intron 2 of 3)	12	9570116	9579612	9497	+	23967	ENSMUST00000217975.1	-143905
chr12	9426283	9426440	158	*	Intron (ENSMUST00000223136.1/ENSMUST00000223136.1, intron 2 of 3)	12	9570116	9579612	9497	+	23967	ENSMUST00000217975.1	-143676
chr12	11109163	11109641	479	*	Intron (ENSMUST00000055673.1/238076, intron 2 of 2)	12	11090202	11150373	60172	-	238076	ENSMUST00000055673.1	40732
chr12	11110142	11110373	232	*	Intron (ENSMUST00000055673.1/238076, intron 2 of 2)	12	11090202	11150373	60172	-	238076	ENSMUST00000055673.1	40000
chr12	12658987	12659163	177	*	Distal Intergenic	12	12351522	12392615	41094	-	70858	ENSMUST00000220545.1	-266372
chr12	14440854	14441369	516	*	Distal Intergenic	12	14261556	14285725	24170	+	791361	ENSMUST00000223480.1	179298
chr12	14442036	14442057	22	*	Distal Intergenic	12	14261556	14285725	24170	+	791361	ENSMUST00000223480.1	180480
chr12	14442234	14442606	373	*	Distal Intergenic	12	14261556	14285725	24170	+	791361	ENSMUST00000223480.1	180678
chr12	14595701	14595942	242	*	Distal Intergenic	12	14261556	14285725	24170	+	791361	ENSMUST00000223480.1	334145
chr12	14599731	14600235	505	*	Distal Intergenic	12	14261556	14285725	24170	+	791361	ENSMUST00000223480.1	338175
chr12	14600653	14601183	531	*	Distal Intergenic	12	14261556	14285725	24170	+	791361	ENSMUST00000223480.1	339097
chr12	16415131	16415630	500	*	Distal Intergenic	12	16551585	16562444	10860	-	14245	ENSMUST00000221789.1	146814
chr12	16810905	16811404	500	*	Promoter (<=1kb)	12	16810963	16839742	28780	+	50496	ENSMUST00000220794.1	0
chr12	17123324	17123837	514	*	Distal Intergenic	12	17172100	17176888	4789	-	382571	ENSMUST00000170580.2	53051
chr12	17123908	17123941	34	*	Distal Intergenic	12	17172100	17176888	4789	-	382571	ENSMUST00000170580.2	52947
chr12	17244064	17244268	205	*	Distal Intergenic	12	17266545	17281810	15266	+	71853	ENSMUST00000162936.7	-22277
chr12	17545250	17545749	500	*	Promoter (<=1kb)	12	17544972	17551077	6106	+	18263	ENSMUST00000222617.1	278
chr12	17928947	17929464	518	*	Intron (ENSMUST00000221149.1/ENSMUST00000221149.1, intron 1 of 1)	12	17728226	17791126	62901	+	53602	ENSMUST00000222944.1	200721
chr12	17959951	17960473	523	*	Intron (ENSMUST00000221149.1/ENSMUST00000221149.1, intron 1 of 1)	12	17728226	17791126	62901	+	53602	ENSMUST00000222944.1	231725
chr12	17960855	17961354	500	*	Intron (ENSMUST00000221149.1/ENSMUST00000221149.1, intron 1 of 1)	12	17728226	17791126	62901	+	53602	ENSMUST00000222944.1	232629
chr12	17965131	17965651	521	*	Intron (ENSMUST00000221149.1/ENSMUST00000221149.1, intron 1 of 1)	12	17728226	17791126	62901	+	53602	ENSMUST00000222944.1	236905
chr12	18037309	18037626	318	*	Intron (ENSMUST00000221149.1/ENSMUST00000221149.1, intron 1 of 1)	12	17728226	17791126	62901	+	53602	ENSMUST00000222944.1	309083
chr12	18130322	18130822	501	*	Distal Intergenic	12	18514510	18535254	20745	+	236366	ENSMUST00000177778.8	-383688
chr12	18131050	18131989	940	*	Distal Intergenic	12	18514510	18535254	20745	+	236366	ENSMUST00000177778.8	-382521
chr12	18135479	18135841	363	*	Distal Intergenic	12	18514510	18535254	20745	+	236366	ENSMUST00000177778.8	-378669
chr12	18276545	18276917	373	*	Distal Intergenic	12	18514510	18535254	20745	+	236366	ENSMUST00000177778.8	-237593
chr12	18280817	18281015	199	*	Distal Intergenic	12	18514510	18535254	20745	+	236366	ENSMUST00000177778.8	-233495
chr12	18281574	18282076	503	*	Distal Intergenic	12	18514510	18535254	20745	+	236366	ENSMUST00000177778.8	-232434
chr12	18387481	18387788	308	*	Exon (ENSMUST00000221998.1/ENSMUST00000221998.1, exon 1 of 1)	12	18514510	18535254	20745	+	236366	ENSMUST00000177778.8	-126722
chr12	18397967	18398121	155	*	Distal Intergenic	12	18514510	18535254	20745	+	236366	ENSMUST00000177778.8	-116389
chr12	18556704	18556778	75	*	Distal Intergenic	12	18514546	18535251	20706	+	236366	ENSMUST00000063216.5	42158
chr12	18748605	18748740	136	*	Distal Intergenic	12	18514546	18535251	20706	+	236366	ENSMUST00000063216.5	234059
chr12	18748916	18749027	112	*	Distal Intergenic	12	18514546	18535251	20706	+	236366	ENSMUST00000063216.5	234370
chr12	18902498	18903002	505	*	Intron (ENSMUST00000222888.1/ENSMUST00000222888.1, intron 1 of 1)	12	18514546	18535251	20706	+	236366	ENSMUST00000063216.5	387952
chr12	19046981	19047483	503	*	Intron (ENSMUST00000222330.1/ENSMUST00000222330.1, intron 1 of 3)	12	18514546	18535251	20706	+	236366	ENSMUST00000063216.5	532435
chr12	19175787	19176276	490	*	Exon (ENSMUST00000222931.1/ENSMUST00000222931.1, exon 1 of 1)	12	18514546	18535251	20706	+	236366	ENSMUST00000063216.5	661241
chr12	19263740	19263960	221	*	Distal Intergenic	12	18514546	18535251	20706	+	236366	ENSMUST00000063216.5	749194
chr12	19325756	19326257	502	*	Distal Intergenic	12	18514546	18535251	20706	+	236366	ENSMUST00000063216.5	811210
chr12	19360684	19360923	240	*	Distal Intergenic	12	18514546	18535251	20706	+	236366	ENSMUST00000063216.5	846138
chr12	19387705	19387708	4	*	Distal Intergenic	12	18514546	18535251	20706	+	236366	ENSMUST00000063216.5	873159
chr12	19550724	19551309	586	*	Intron (ENSMUST00000222009.1/ENSMUST00000222009.1, intron 2 of 2)	12	18514546	18535251	20706	+	236366	ENSMUST00000063216.5	1036178
chr12	19710507	19710737	231	*	Distal Intergenic	12	20804381	20815779	11399	-	69513	ENSMUST00000189625.1	1105042
chr12	19779846	19780112	267	*	Distal Intergenic	12	20804381	20815779	11399	-	69513	ENSMUST00000189625.1	1035667
chr12	19801129	19801663	535	*	Distal Intergenic	12	20804381	20815779	11399	-	69513	ENSMUST00000189625.1	1014116
chr12	19815807	19816036	230	*	Distal Intergenic	12	20804381	20815779	11399	-	69513	ENSMUST00000189625.1	999743
chr12	19817326	19817838	513	*	Exon (ENSMUST00000223436.1/ENSMUST00000223436.1, exon 1 of 1)	12	20804381	20815779	11399	-	69513	ENSMUST00000189625.1	997941
chr12	19832697	19833114	418	*	Distal Intergenic	12	20804381	20815779	11399	-	69513	ENSMUST00000189625.1	982665
chr12	19999469	20000004	536	*	Distal Intergenic	12	20804381	20815779	11399	-	69513	ENSMUST00000189625.1	815775
chr12	20135837	20136359	523	*	Intron (ENSMUST00000222981.1/ENSMUST00000222981.1, intron 2 of 2)	12	20804381	20815779	11399	-	69513	ENSMUST00000189625.1	679420
chr12	20254834	20255254	421	*	Intron (ENSMUST00000232183.1/ENSMUST00000232183.1, intron 1 of 1)	12	20804381	20815779	11399	-	69513	ENSMUST00000189625.1	560525
chr12	20312241	20312740	500	*	Exon (ENSMUST00000231862.1/ENSMUST00000231862.1, exon 1 of 1)	12	20804381	20815779	11399	-	69513	ENSMUST00000189625.1	503039
chr12	20541898	20542378	481	*	Distal Intergenic	12	20804381	20815779	11399	-	69513	ENSMUST00000189625.1	273401
chr12	20542388	20542455	68	*	Distal Intergenic	12	20804381	20815779	11399	-	69513	ENSMUST00000189625.1	273324
chr12	20644427	20644965	539	*	Intron (ENSMUST00000223281.1/ENSMUST00000223281.1, intron 1 of 1)	12	20804381	20815779	11399	-	69513	ENSMUST00000189625.1	170814
chr12	20797514	20797971	458	*	Distal Intergenic	12	20804381	20815779	11399	-	69513	ENSMUST00000189625.1	17808
chr12	20895773	20895927	155	*	Intron (ENSMUST00000140360.7/ENSMUST00000140360.7, intron 3 of 3)	12	20804381	20815779	11399	-	69513	ENSMUST00000189625.1	-79994
chr12	20990418	20990913	496	*	Promoter (<=1kb)	12	20990459	21200919	210461	+	211914	ENSMUST00000174530.1	0
chr12	21039648	21040148	501	*	Exon (ENSMUST00000232257.1/ENSMUST00000232257.1, exon 4 of 4)	12	20990459	21200919	210461	+	211914	ENSMUST00000174530.1	49189
chr12	21285931	21286249	319	*	Promoter (<=1kb)	12	21267420	21286219	18800	-	16413	ENSMUST00000232072.1	0
chr12	21604559	21605067	509	*	Distal Intergenic	12	21390071	21417637	27567	-	22630	ENSMUST00000135088.8	-186922
chr12	21630732	21631283	552	*	Distal Intergenic	12	21390071	21417637	27567	-	22630	ENSMUST00000135088.8	-213095
chr12	21662145	21662414	270	*	Distal Intergenic	12	21390071	21417637	27567	-	22630	ENSMUST00000135088.8	-244508
chr12	21982424	21982787	364	*	Distal Intergenic	12	22115756	22156646	40891	-	100043416	ENSMUST00000172838.2	173859
chr12	22042144	22042709	566	*	Distal Intergenic	12	22115756	22156646	40891	-	100043416	ENSMUST00000172838.2	113937
chr12	22043170	22043386	217	*	Distal Intergenic	12	22115756	22156646	40891	-	100043416	ENSMUST00000172838.2	113260
chr12	22047258	22047742	485	*	Distal Intergenic	12	22115756	22156646	40891	-	100043416	ENSMUST00000172838.2	108904
chr12	22099350	22099873	524	*	Distal Intergenic	12	22115756	22156646	40891	-	100043416	ENSMUST00000172838.2	56773
chr12	22271819	22272212	394	*	Distal Intergenic	12	22115756	22156646	40891	-	100043416	ENSMUST00000172838.2	-115173
chr12	22376977	22377467	491	*	Distal Intergenic	12	22115756	22156646	40891	-	100043416	ENSMUST00000172838.2	-220331
chr12	22417760	22418270	511	*	Distal Intergenic	12	22115756	22156646	40891	-	100043416	ENSMUST00000172838.2	-261114
chr12	22466493	22466547	55	*	Distal Intergenic	12	22115756	22156646	40891	-	100043416	ENSMUST00000172838.2	-309847
chr12	22574027	22574367	341	*	Distal Intergenic	12	22953995	22960306	6312	-	69732	ENSMUST00000222206.1	385939
chr12	22574419	22574483	65	*	Distal Intergenic	12	22953995	22960306	6312	-	69732	ENSMUST00000222206.1	385823
chr12	22673856	22674301	446	*	Distal Intergenic	12	22953995	22960306	6312	-	69732	ENSMUST00000222206.1	286005
chr12	22858103	22858369	267	*	Distal Intergenic	12	22953995	22960306	6312	-	69732	ENSMUST00000222206.1	101937
chr12	22963601	22964107	507	*	Intron (ENSMUST00000135421.7/69732, intron 2 of 3)	12	22953995	22960306	6312	-	69732	ENSMUST00000222206.1	-3295
chr12	23136877	23137091	215	*	Distal Intergenic	12	22953999	23010284	56286	-	69732	ENSMUST00000149246.7	-126593
chr12	23201054	23201565	512	*	Distal Intergenic	12	22953999	23010284	56286	-	69732	ENSMUST00000149246.7	-190770
chr12	23202066	23202523	458	*	Distal Intergenic	12	22953999	23010284	56286	-	69732	ENSMUST00000149246.7	-191782
chr12	23206005	23206609	605	*	Distal Intergenic	12	22953999	23010284	56286	-	69732	ENSMUST00000149246.7	-195721
chr12	23258292	23258853	562	*	Intron (ENSMUST00000174403.2/ENSMUST00000174403.2, intron 1 of 5)	12	22953999	23010284	56286	-	69732	ENSMUST00000149246.7	-248008
chr12	23279459	23279557	99	*	Intron (ENSMUST00000174403.2/ENSMUST00000174403.2, intron 1 of 5)	12	22953999	23010284	56286	-	69732	ENSMUST00000149246.7	-269175
chr12	23314837	23315057	221	*	Exon (ENSMUST00000174403.2/ENSMUST00000174403.2, exon 1 of 6)	12	22953999	23010284	56286	-	69732	ENSMUST00000149246.7	-304553
chr12	23424225	23424589	365	*	Distal Intergenic	12	22953999	23010284	56286	-	69732	ENSMUST00000149246.7	-413941
chr12	23535983	23536505	523	*	Intron (ENSMUST00000220772.1/ENSMUST00000220772.1, intron 2 of 3)	12	22953999	23010284	56286	-	69732	ENSMUST00000149246.7	-525699
chr12	23576757	23577390	634	*	Distal Intergenic	12	24043202	24097246	54045	-	66808	ENSMUST00000101538.4	519856
chr12	23770495	23770855	361	*	Distal Intergenic	12	24043202	24097246	54045	-	66808	ENSMUST00000101538.4	326391
chr12	23800399	23800725	327	*	Exon (ENSMUST00000221991.1/ENSMUST00000221991.1, exon 1 of 1)	12	24043202	24097246	54045	-	66808	ENSMUST00000101538.4	296521
chr12	23918284	23918768	485	*	Distal Intergenic	12	24043202	24097246	54045	-	66808	ENSMUST00000101538.4	178478
chr12	24019731	24020171	441	*	Distal Intergenic	12	24043202	24097246	54045	-	66808	ENSMUST00000101538.4	77075
chr12	24311053	24311512	460	*	Distal Intergenic	12	24498359	24558539	60181	+	21340	ENSMUST00000075954.8	-186847
chr12	24346101	24346580	480	*	Distal Intergenic	12	24498359	24558539	60181	+	21340	ENSMUST00000075954.8	-151779
chr12	24396655	24396694	40	*	Distal Intergenic	12	24498359	24558539	60181	+	21340	ENSMUST00000075954.8	-101665
chr12	24396757	24397100	344	*	Distal Intergenic	12	24498359	24558539	60181	+	21340	ENSMUST00000075954.8	-101259
chr12	24692428	24692793	366	*	Distal Intergenic	12	24665838	24681813	15976	-	12879	ENSMUST00000074163.12	-10615
chr12	24708352	24708636	285	*	Promoter (<=1kb)	12	24708556	24709589	1034	+	20135	ENSMUST00000147789.1	0
chr12	26048937	26049093	157	*	Distal Intergenic	12	26091962	26210505	118544	-	629481	ENSMUST00000223022.1	161412
chr12	26108295	26108794	500	*	Intron (ENSMUST00000223022.1/629481, intron 3 of 4)	12	26091962	26210505	118544	-	629481	ENSMUST00000223022.1	101711
chr12	27233931	27234504	574	*	Distal Intergenic	12	27134080	27160633	26554	-	636791	ENSMUST00000182592.2	-73298
chr12	27903328	27903598	271	*	Distal Intergenic	12	27334264	27342574	8311	-	20666	ENSMUST00000079063.6	-560754
chr12	28635144	28635643	500	*	Promoter (<=1kb)	12	28633469	28635696	2228	-	20115	ENSMUST00000220860.1	53
chr12	31363479	31364013	535	*	Distal Intergenic	12	31331277	31351453	20177	-	13382	ENSMUST00000110857.4	-12026
chr12	31364704	31364894	191	*	Distal Intergenic	12	31331277	31351453	20177	-	13382	ENSMUST00000110857.4	-13251
chr12	31949087	31949094	8	*	Promoter (<=1kb)	12	31932833	31949608	16776	-	73389	ENSMUST00000175686.7	514
chr12	31949267	31949586	320	*	Promoter (<=1kb)	12	31932833	31949608	16776	-	73389	ENSMUST00000175686.7	22
chr12	32029089	32029653	565	*	Intron (ENSMUST00000003079.11/19088, intron 2 of 11)	12	31958480	32060589	102110	-	19088	ENSMUST00000146865.1	30936
chr12	33747613	33748146	534	*	Distal Intergenic	12	33928425	33929310	886	+	114712	ENSMUST00000061035.3	-180279
chr12	34733557	34733711	155	*	Intron (ENSMUST00000211752.1/79221, intron 3 of 26)	12	34433145	34618493	185349	-	79221	ENSMUST00000209463.1	-115064
chr12	35252948	35253339	392	*	Distal Intergenic	12	35194811	35194897	87	-	751520	ENSMUST00000102298.1	-58051
chr12	36486081	36486235	155	*	Intron (ENSMUST00000221452.1/75847, intron 5 of 9)	12	36382180	36688592	306413	+	75847	ENSMUST00000221177.1	103901
chr12	36486410	36486638	229	*	Intron (ENSMUST00000221452.1/75847, intron 5 of 9)	12	36382180	36688592	306413	+	75847	ENSMUST00000221177.1	104230
chr12	36486677	36487031	355	*	Intron (ENSMUST00000221452.1/75847, intron 5 of 9)	12	36382180	36688592	306413	+	75847	ENSMUST00000221177.1	104497
chr12	36616371	36616874	504	*	Intron (ENSMUST00000062041.5/75847, intron 9 of 9)	12	36816205	36816278	74	+	100628578	ENSMUST00000175257.1	-199331
chr12	38729809	38730244	436	*	Distal Intergenic	12	38779380	38866249	86870	+	14009	ENSMUST00000160244.7	-49136
chr12	39431903	39432515	613	*	Distal Intergenic	12	38837398	38865716	28319	+	14009	ENSMUST00000161591.1	594505
chr12	39432939	39433508	570	*	Distal Intergenic	12	38837398	38865716	28319	+	14009	ENSMUST00000161591.1	595541
chr12	39434390	39434912	523	*	Distal Intergenic	12	38837398	38865716	28319	+	14009	ENSMUST00000161591.1	596992
chr12	40181920	40182449	530	*	Intron (ENSMUST00000220951.1/380755, intron 2 of 2)	12	40176386	40199315	22930	-	380755	ENSMUST00000095760.2	16866
chr12	40376807	40377188	382	*	Intron (ENSMUST00000069692.9/246196, intron 3 of 12)	12	40315046	40445774	130729	-	246196	ENSMUST00000069692.9	68586
chr12	40403128	40403440	313	*	Intron (ENSMUST00000069692.9/246196, intron 2 of 12)	12	40315046	40445774	130729	-	246196	ENSMUST00000069692.9	42334
chr12	40403503	40403720	218	*	Intron (ENSMUST00000069692.9/246196, intron 2 of 12)	12	40315046	40445774	130729	-	246196	ENSMUST00000069692.9	42054
chr12	41024202	41024387	186	*	Promoter (<=1kb)	12	41024329	41955242	930914	+	93757	ENSMUST00000134965.7	0
chr12	41363954	41364258	305	*	Intron (ENSMUST00000132121.7/93757, intron 4 of 6)	12	41451668	41486431	34764	-	16981	ENSMUST00000043884.5	122173
chr12	41364779	41365176	398	*	Intron (ENSMUST00000132121.7/93757, intron 4 of 6)	12	41451668	41486431	34764	-	16981	ENSMUST00000043884.5	121255
chr12	42873164	42873768	605	*	Distal Intergenic	12	42966884	43015459	48576	-	102636207	ENSMUST00000220044.1	141691
chr12	43037297	43037456	160	*	Distal Intergenic	12	42967078	43034217	67140	-	102636207	ENSMUST00000219475.1	-3080
chr12	44155834	44156341	508	*	Distal Intergenic	12	44208148	44210068	1921	-	27362	ENSMUST00000220421.1	53727
chr12	44770715	44770902	188	*	Distal Intergenic	12	44584943	44599667	14725	+	319504	ENSMUST00000218062.1	185772
chr12	44771015	44771214	200	*	Distal Intergenic	12	44584943	44599667	14725	+	319504	ENSMUST00000218062.1	186072
chr12	44771599	44771852	254	*	Distal Intergenic	12	44584943	44599667	14725	+	319504	ENSMUST00000218062.1	186656
chr12	44781058	44781255	198	*	Distal Intergenic	12	44584943	44599667	14725	+	319504	ENSMUST00000218062.1	196115
chr12	48532539	48532622	84	*	Distal Intergenic	12	49382660	49384364	1705	+	15228	ENSMUST00000135006.2	-850038
chr12	48532899	48532914	16	*	Distal Intergenic	12	49382660	49384364	1705	+	15228	ENSMUST00000135006.2	-849746
chr12	48533290	48534028	739	*	Distal Intergenic	12	49382660	49384364	1705	+	15228	ENSMUST00000135006.2	-848632
chr12	48995820	48996776	957	*	Distal Intergenic	12	49382660	49384364	1705	+	15228	ENSMUST00000135006.2	-385884
chr12	49251464	49251618	155	*	Distal Intergenic	12	49382660	49384364	1705	+	15228	ENSMUST00000135006.2	-131042
chr12	51828978	51829477	500	*	Promoter (<=1kb)	12	51826183	51829318	3136	-	207304	ENSMUST00000217804.1	0
chr12	51971000	51971210	211	*	Promoter (<=1kb)	12	51936099	51971297	35199	-	320487	ENSMUST00000218254.1	87
chr12	52175618	52176150	533	*	Promoter (<=1kb)	12	52176087	52271079	94993	+	76826	ENSMUST00000162111.1	0
chr12	52734070	52734302	233	*	Intron (ENSMUST00000095737.4/238161, intron 1 of 13)	12	52699383	53155599	456217	+	238161	ENSMUST00000095737.4	34687
chr12	54625393	54625769	377	*	Distal Intergenic	12	54645933	54646012	80	-	100316682	ENSMUST00000197752.1	20243
chr12	54625917	54626645	729	*	Distal Intergenic	12	54645933	54646012	80	-	100316682	ENSMUST00000197752.1	19367
chr12	54628589	54628787	199	*	Distal Intergenic	12	54645933	54646012	80	-	100316682	ENSMUST00000197752.1	17225
chr12	54696568	54696983	416	*	Promoter (<=1kb)	12	54673471	54695897	22427	-	66266	ENSMUST00000067272.8	-671
chr12	54710618	54711141	524	*	Distal Intergenic	12	54673471	54695897	22427	-	66266	ENSMUST00000067272.8	-14721
chr12	54714820	54715319	500	*	Distal Intergenic	12	54673471	54695897	22427	-	66266	ENSMUST00000067272.8	-18923
chr12	54718752	54719251	500	*	Exon (ENSMUST00000101973.1/ENSMUST00000101973.1, exon 1 of 1)	12	54673471	54695897	22427	-	66266	ENSMUST00000067272.8	-22855
chr12	54729812	54730464	653	*	Distal Intergenic	12	54756875	54760483	3609	-	72183	ENSMUST00000219722.1	30019
chr12	54733853	54734352	500	*	Distal Intergenic	12	54756875	54760483	3609	-	72183	ENSMUST00000219722.1	26131
chr12	54734447	54734946	500	*	Exon (ENSMUST00000179155.1/ENSMUST00000179155.1, exon 1 of 1)	12	54756875	54760483	3609	-	72183	ENSMUST00000219722.1	25537
chr12	54871340	54871902	563	*	Distal Intergenic	12	54858817	54862877	4061	-	12632	ENSMUST00000078124.7	-8463
chr12	55302929	55303291	363	*	Promoter (<=1kb)	12	55278991	55302998	24008	-	59032	ENSMUST00000021410.9	0
chr12	56533249	56533748	500	*	Promoter (1-2kb)	12	56531958	56535106	3149	-	21869	ENSMUST00000178477.8	1358
chr12	56535588	56536121	534	*	Promoter (<=1kb)	12	56531958	56535106	3149	-	21869	ENSMUST00000178477.8	-482
chr12	56612588	56613087	500	*	Promoter (<=1kb)	12	56611389	56613284	1896	-	18094	ENSMUST00000072631.5	197
chr12	56691340	56691839	500	*	Promoter (<=1kb)	12	56691767	56712707	20941	+	18511	ENSMUST00000153250.8	0
chr12	56695887	56696515	629	*	Promoter (<=1kb)	12	56695729	56710346	14618	+	18511	ENSMUST00000152848.1	158
chr12	56700140	56700491	352	*	Exon (ENSMUST00000153250.8/18511, exon 4 of 5)	12	56695729	56710346	14618	+	18511	ENSMUST00000152848.1	4411
chr12	56750456	56751143	688	*	Intron (ENSMUST00000044634.11/217593, intron 6 of 9)	12	56727127	56775360	48234	-	217593	ENSMUST00000160709.1	24217
chr12	56751384	56751430	47	*	Intron (ENSMUST00000044634.11/217593, intron 6 of 9)	12	56727127	56775360	48234	-	217593	ENSMUST00000160709.1	23930
chr12	56911551	56912077	527	*	Intron (ENSMUST00000044634.11/217593, intron 2 of 9)	12	56773512	56980393	206882	-	217593	ENSMUST00000160892.1	68316
chr12	57542365	57542864	500	*	Exon (ENSMUST00000044380.7/15375, exon 2 of 2)	12	57540628	57546121	5494	-	15375	ENSMUST00000044380.7	3257
chr12	59040406	59041141	736	*	Exon (ENSMUST00000083298.1/ENSMUST00000083298.1, exon 1 of 1)	12	59043258	59044734	1477	-	78232	ENSMUST00000217873.1	3593
chr12	59440608	59440794	187	*	Distal Intergenic	12	59200655	59219725	19071	-	70611	ENSMUST00000043204.7	-220883
chr12	59441218	59441983	766	*	Distal Intergenic	12	59200655	59219725	19071	-	70611	ENSMUST00000043204.7	-221493
chr12	60712435	60712509	75	*	Distal Intergenic	12	61499660	61521820	22161	-	100504101	ENSMUST00000220757.1	809311
chr12	60712666	60712944	279	*	Distal Intergenic	12	61499660	61521820	22161	-	100504101	ENSMUST00000220757.1	808876
chr12	60713297	60713864	568	*	Distal Intergenic	12	61499660	61521820	22161	-	100504101	ENSMUST00000220757.1	807956
chr12	60777100	60777573	474	*	Distal Intergenic	12	61499660	61521820	22161	-	100504101	ENSMUST00000220757.1	744247
chr12	61292913	61292924	12	*	Distal Intergenic	12	61499660	61521820	22161	-	100504101	ENSMUST00000220757.1	228896
chr12	61292022	61292584	563	*	Distal Intergenic	12	61499660	61521820	22161	-	100504101	ENSMUST00000220757.1	229236
chr12	61762853	61762967	115	*	Intron (ENSMUST00000055815.13/238205, intron 2 of 3)	12	61523948	61857928	333981	+	238205	ENSMUST00000119481.1	238905
chr12	61763120	61763358	239	*	Intron (ENSMUST00000055815.13/238205, intron 2 of 3)	12	61523948	61857928	333981	+	238205	ENSMUST00000119481.1	239172
chr12	62176993	62177670	678	*	Distal Intergenic	12	62687822	62688245	424	+	73309	ENSMUST00000172433.2	-510152
chr12	62177952	62178014	63	*	Distal Intergenic	12	62687822	62688245	424	+	73309	ENSMUST00000172433.2	-509808
chr12	62535822	62536142	321	*	Exon (ENSMUST00000222266.1/ENSMUST00000222266.1, exon 1 of 1)	12	62687822	62688245	424	+	73309	ENSMUST00000172433.2	-151680
chr12	62536313	62536626	314	*	Exon (ENSMUST00000222266.1/ENSMUST00000222266.1, exon 1 of 1)	12	62687822	62688245	424	+	73309	ENSMUST00000172433.2	-151196
chr12	62960201	62960251	51	*	Distal Intergenic	12	62687822	62688245	424	+	73309	ENSMUST00000172433.2	272379
chr12	63290095	63290620	526	*	Distal Intergenic	12	62687822	62688245	424	+	73309	ENSMUST00000172433.2	602273
chr12	63297895	63297900	6	*	Distal Intergenic	12	62687822	62688245	424	+	73309	ENSMUST00000172433.2	610073
chr12	63297990	63298480	491	*	Distal Intergenic	12	62687822	62688245	424	+	73309	ENSMUST00000172433.2	610168
chr12	63299602	63299850	249	*	Distal Intergenic	12	62687822	62688245	424	+	73309	ENSMUST00000172433.2	611780
chr12	63691928	63692123	196	*	Distal Intergenic	12	64471330	64474690	3361	-	623046	ENSMUST00000059833.7	782567
chr12	64154468	64154653	186	*	Intron (ENSMUST00000222001.1/ENSMUST00000222001.1, intron 1 of 2)	12	64471330	64474690	3361	-	623046	ENSMUST00000059833.7	320037
chr12	64155667	64156126	460	*	Intron (ENSMUST00000222001.1/ENSMUST00000222001.1, intron 1 of 2)	12	64471330	64474690	3361	-	623046	ENSMUST00000059833.7	318564
chr12	65032631	65033171	541	*	Distal Intergenic	12	65036333	65063386	27054	+	328110	ENSMUST00000120580.7	-3162
chr12	65033334	65033354	21	*	Promoter (2-3kb)	12	65036333	65063386	27054	+	328110	ENSMUST00000120580.7	-2979
chr12	65232833	65233035	203	*	3' UTR	12	65226068	65233359	7292	+	70948	ENSMUST00000222822.1	6765
chr12	65633689	65633787	99	*	Distal Intergenic	12	65226068	65233359	7292	+	70948	ENSMUST00000222822.1	407621
chr12	65634353	65634943	591	*	Distal Intergenic	12	65226068	65233359	7292	+	70948	ENSMUST00000222822.1	408285
chr12	65683633	65684196	564	*	Distal Intergenic	12	65226068	65233359	7292	+	70948	ENSMUST00000222822.1	457565
chr12	65684896	65685053	158	*	Distal Intergenic	12	65226068	65233359	7292	+	70948	ENSMUST00000222822.1	458828
chr12	65786385	65786902	518	*	Distal Intergenic	12	66283379	66284401	1023	-	238217	ENSMUST00000081908.7	497499
chr12	65806629	65807462	834	*	Distal Intergenic	12	66283379	66284401	1023	-	238217	ENSMUST00000081908.7	476939
chr12	65833265	65833662	398	*	Distal Intergenic	12	66283379	66284401	1023	-	238217	ENSMUST00000081908.7	450739
chr12	66412449	66412833	385	*	Distal Intergenic	12	66283379	66284401	1023	-	238217	ENSMUST00000081908.7	-128048
chr12	66412952	66413083	132	*	Distal Intergenic	12	66283379	66284401	1023	-	238217	ENSMUST00000081908.7	-128551
chr12	66413466	66413572	107	*	Distal Intergenic	12	66283379	66284401	1023	-	238217	ENSMUST00000081908.7	-129065
chr12	68406771	68407661	891	*	Intron (ENSMUST00000220867.1/ENSMUST00000220867.1, intron 1 of 2)	12	69158358	69159054	697	-	20090	ENSMUST00000094291.2	751393
chr12	68623147	68623306	160	*	Distal Intergenic	12	69158358	69159054	697	-	20090	ENSMUST00000094291.2	535748
chr12	68627210	68627598	389	*	Distal Intergenic	12	69158358	69159054	697	-	20090	ENSMUST00000094291.2	531456
chr12	68628234	68628252	19	*	Distal Intergenic	12	69158358	69159054	697	-	20090	ENSMUST00000094291.2	530802
chr12	69158197	69158659	463	*	Promoter (<=1kb)	12	69158358	69159054	697	-	20090	ENSMUST00000094291.2	395
chr12	69159225	69159724	500	*	Promoter (<=1kb)	12	69157722	69159186	1465	-	20090	ENSMUST00000037023.8	-39
chr12	69168576	69168847	272	*	Promoter (<=1kb)	12	69168814	69179009	10196	+	69706	ENSMUST00000110621.2	0
chr12	69719335	69719744	410	*	Promoter (2-3kb)	12	69712513	69722187	9675	-	217666	ENSMUST00000222972.1	2443
chr12	70452922	70453033	112	*	Promoter (<=1kb)	12	70453095	70468040	14946	+	72736	ENSMUST00000021471.12	-62
chr12	70453358	70453421	64	*	Promoter (<=1kb)	12	70453095	70468040	14946	+	72736	ENSMUST00000021471.12	263
chr12	70825565	70825897	333	*	Promoter (<=1kb)	12	70825689	70895649	69961	+	319710	ENSMUST00000222802.1	0
chr12	70918933	70919114	182	*	Distal Intergenic	12	70937857	70964718	26862	+	56444	ENSMUST00000021479.5	-18743
chr12	70919386	70919613	228	*	Distal Intergenic	12	70937857	70964718	26862	+	56444	ENSMUST00000021479.5	-18244
chr12	70919783	70919893	111	*	Distal Intergenic	12	70937857	70964718	26862	+	56444	ENSMUST00000021479.5	-17964
chr12	70923479	70923989	511	*	Distal Intergenic	12	70937857	70964718	26862	+	56444	ENSMUST00000021479.5	-13868
chr12	70924487	70924991	505	*	Distal Intergenic	12	70937857	70964718	26862	+	56444	ENSMUST00000021479.5	-12866
chr12	70968684	70969047	364	*	Distal Intergenic	12	70974621	70996347	21727	+	19167	ENSMUST00000160027.7	-5574
chr12	71136661	71137160	500	*	Promoter (<=1kb)	12	71123173	71136673	13501	-	30056	ENSMUST00000021486.9	0
chr12	71242009	71242576	568	*	Intron (ENSMUST00000149564.7/76967, intron 29 of 29)	12	71309884	71320107	10224	+	59036	ENSMUST00000061273.11	-67308
chr12	72050222	72050433	212	*	Distal Intergenic	12	72067976	72071125	3150	-	238252	ENSMUST00000050649.5	20692
chr12	72070521	72070831	311	*	Promoter (<=1kb)	12	72067976	72071125	3150	-	238252	ENSMUST00000050649.5	294
chr12	72085006	72085343	338	*	Promoter (<=1kb)	12	72077264	72085018	7755	-	67217	ENSMUST00000138029.1	0
chr12	72638623	72638982	360	*	Intron (ENSMUST00000208307.1/ENSMUST00000208307.1, intron 1 of 4)	12	72650353	72664754	14402	-	66375	ENSMUST00000221750.1	25772
chr12	72639049	72639107	59	*	Intron (ENSMUST00000208307.1/ENSMUST00000208307.1, intron 1 of 4)	12	72650353	72664754	14402	-	66375	ENSMUST00000221750.1	25647
chr12	72641072	72641557	486	*	Intron (ENSMUST00000208307.1/ENSMUST00000208307.1, intron 1 of 4)	12	72650353	72664754	14402	-	66375	ENSMUST00000221750.1	23197
chr12	72641717	72642140	424	*	Intron (ENSMUST00000208307.1/ENSMUST00000208307.1, intron 1 of 4)	12	72650353	72664754	14402	-	66375	ENSMUST00000221750.1	22614
chr12	72642270	72642769	500	*	Intron (ENSMUST00000208307.1/ENSMUST00000208307.1, intron 1 of 4)	12	72650353	72664754	14402	-	66375	ENSMUST00000221750.1	21985
chr12	72687578	72688077	500	*	Distal Intergenic	12	72650353	72664909	14557	-	66375	ENSMUST00000021512.10	-22669
chr12	72688163	72688662	500	*	Distal Intergenic	12	72650353	72664909	14557	-	66375	ENSMUST00000021512.10	-23254
chr12	72760581	72761146	566	*	Promoter (<=1kb)	12	72760741	72783784	23044	+	19042	ENSMUST00000222790.1	0
chr12	73046256	73046972	717	*	Promoter (<=1kb)	12	73041827	73047179	5353	-	20471	ENSMUST00000050029.7	207
chr12	73772195	73772456	262	*	Intron (ENSMUST00000221153.1/18755, intron 13 of 14)	12	73901375	73947530	46156	+	15251	ENSMUST00000110461.7	-128919
chr12	74125948	74126310	363	*	Intron (ENSMUST00000221220.1/238266, intron 1 of 6)	12	74162217	74267922	105706	+	238266	ENSMUST00000238790.1	-35907
chr12	74698768	74699160	393	*	Distal Intergenic	12	74297474	74300468	2995	+	386753	ENSMUST00000072100.3	401294
chr12	75432467	75432875	409	*	Distal Intergenic	12	75411722	75416781	5060	-	217674	ENSMUST00000051079.3	-15686
chr12	75818455	75818954	500	*	Promoter (<=1kb)	12	75818350	75905903	87554	+	319565	ENSMUST00000157033.1	105
chr12	76369758	76370063	306	*	Promoter (<=1kb)	12	76348945	76369602	20658	-	109929	ENSMUST00000176278.7	-156
chr12	76653434	76653962	529	*	Intron (ENSMUST00000021458.12/20741, intron 1 of 35)	12	76596130	76710023	113894	-	20741	ENSMUST00000166101.1	56061
chr12	76654678	76654794	117	*	Intron (ENSMUST00000021458.12/20741, intron 1 of 35)	12	76596130	76710023	113894	-	20741	ENSMUST00000166101.1	55229
chr12	76745860	76746206	347	*	Distal Intergenic	12	76765538	76783180	17643	+	211151	ENSMUST00000041262.13	-19332
chr12	76781018	76781461	444	*	Intron (ENSMUST00000041262.13/211151, intron 3 of 3)	12	76768488	76775911	7424	+	211151	ENSMUST00000152917.1	12530
chr12	76961929	76961930	2	*	Promoter (<=1kb)	12	76938747	76961921	23175	-	17187	ENSMUST00000218597.1	-8
chr12	77238050	77238580	531	*	Promoter (<=1kb)	12	77238125	77475985	237861	+	53618	ENSMUST00000177595.8	0
chr12	77970231	77970322	92	*	Distal Intergenic	12	78226379	78684772	458394	+	268566	ENSMUST00000052472.5	-256057
chr12	78225944	78226253	310	*	Promoter (<=1kb)	12	78226379	78684772	458394	+	268566	ENSMUST00000052472.5	-126
chr12	78226323	78226436	114	*	Promoter (<=1kb)	12	78226379	78684772	458394	+	268566	ENSMUST00000052472.5	0
chr12	78350838	78351213	376	*	Intron (ENSMUST00000052472.5/268566, intron 2 of 23)	12	78226653	78684767	458115	+	268566	ENSMUST00000110388.9	124185
chr12	78861774	78862265	492	*	Promoter (<=1kb)	12	78861819	78887010	25192	+	13665	ENSMUST00000071230.7	0
chr12	79114687	79115226	540	*	Distal Intergenic	12	79088705	79103939	15235	-	321017	ENSMUST00000220031.1	-10748
chr12	79116042	79116230	189	*	Distal Intergenic	12	79088705	79103939	15235	-	321017	ENSMUST00000220031.1	-12103
chr12	80418451	80418920	470	*	Intron (ENSMUST00000054145.7/320808, intron 1 of 8)	12	80398835	80436445	37611	-	320808	ENSMUST00000218498.1	17525
chr12	80643420	80643845	426	*	Promoter (<=1kb)	12	80634357	80643832	9476	-	13877	ENSMUST00000166931.1	0
chr12	80643914	80643919	6	*	Promoter (<=1kb)	12	80643883	80683342	39460	+	328133	ENSMUST00000219706.1	31
chr12	81458991	81459520	530	*	Intron (ENSMUST00000164386.7/105940408, intron 5 of 5)	12	81472093	81484829	12737	-	66272	ENSMUST00000171237.7	25309
chr12	81583418	81583801	384	*	Intron (ENSMUST00000161211.7/69792, intron 3 of 7)	12	81573696	81574746	1051	-	69792	ENSMUST00000160739.1	-8672
chr12	81594890	81595102	213	*	Promoter (<=1kb)	12	81573557	81595006	21450	-	69792	ENSMUST00000161211.7	0
chr12	81631202	81631697	496	*	Promoter (<=1kb)	12	81631249	81667557	36309	+	69480	ENSMUST00000218362.1	0
chr12	83487127	83487626	500	*	Promoter (<=1kb)	12	83269198	83487708	218511	-	70127	ENSMUST00000177959.7	82
chr12	84028616	84029115	500	*	Distal Intergenic	12	84038379	84048601	10223	+	171282	ENSMUST00000021652.4	-9264
chr12	84625145	84625483	339	*	Distal Intergenic	12	84602640	84617413	14774	-	19300	ENSMUST00000223107.1	-7732
chr12	84996384	84996645	262	*	Promoter (<=1kb)	12	84996490	85070514	74025	+	56531	ENSMUST00000101202.9	0
chr12	85406504	85407153	650	*	Distal Intergenic	12	85342788	85374847	32060	-	68581	ENSMUST00000040766.8	-31657
chr12	85407684	85408027	344	*	Distal Intergenic	12	85342788	85374847	32060	-	68581	ENSMUST00000040766.8	-32837
chr12	85411124	85411688	565	*	Distal Intergenic	12	85342788	85374847	32060	-	68581	ENSMUST00000040766.8	-36277
chr12	85473713	85474238	526	*	Promoter (<=1kb)	12	85473890	85477273	3384	+	14281	ENSMUST00000021674.6	0
chr12	86501582	86502081	500	*	Promoter (2-3kb)	12	86504409	86509967	5559	+	26380	ENSMUST00000136464.2	-2328
chr12	86678674	86679173	500	*	Promoter (<=1kb)	12	86678700	86692091	13392	+	238328	ENSMUST00000021681.3	0
chr12	86884404	86884903	500	*	Promoter (<=1kb)	12	86880701	86884798	4098	-	238330	ENSMUST00000038422.7	0
chr12	86946921	86947273	353	*	Promoter (<=1kb)	12	86947043	86962667	15625	+	217732	ENSMUST00000189246.6	0
chr12	87147428	87147606	179	*	Promoter (<=1kb)	12	87108804	87147474	38671	-	217734	ENSMUST00000222634.1	0
chr12	87147649	87147816	168	*	Promoter (<=1kb)	12	87147718	87164723	17006	+	14874	ENSMUST00000063117.9	0
chr12	87443425	87443897	473	*	Promoter (<=1kb)	12	87426169	87443839	17671	-	211064	ENSMUST00000162961.7	0
chr12	87471952	87472242	291	*	Promoter (<=1kb)	12	87449910	87472274	22365	-	66354	ENSMUST00000021428.8	32
chr12	87757623	87757709	87	*	Distal Intergenic	12	87772425	87775755	3331	-	100861908	ENSMUST00000164517.2	18046
chr12	88512146	88512448	303	*	Distal Intergenic	12	88420296	88461724	41429	+	72113	ENSMUST00000223538.1	91850
chr12	90767348	90767648	301	*	Intron (ENSMUST00000221942.1/ENSMUST00000221942.1, intron 3 of 5)	12	90724552	90738438	13887	-	13371	ENSMUST00000082432.4	-28910
chr12	90976440	90976820	381	*	Distal Intergenic	12	90999342	91030078	30737	-	75216	ENSMUST00000123400.7	53258
chr12	91227870	91228386	517	*	Intron (ENSMUST00000143415.7/75216, intron 5 of 12)	12	91213697	91260048	46352	-	75216	ENSMUST00000140674.1	31662
chr12	91590138	91590637	500	*	Promoter (<=1kb)	12	91558688	91590487	31800	-	83602	ENSMUST00000063314.6	0
chr12	93259054	93259109	56	*	Distal Intergenic	12	93416458	93444823	28366	-	75295	ENSMUST00000223202.1	185714
chr12	93259265	93259646	382	*	Distal Intergenic	12	93416458	93444823	28366	-	75295	ENSMUST00000223202.1	185177
chr12	93510112	93510138	27	*	Distal Intergenic	12	93416458	93444823	28366	-	75295	ENSMUST00000223202.1	-65289
chr12	93510380	93510865	486	*	Distal Intergenic	12	93416458	93444823	28366	-	75295	ENSMUST00000223202.1	-65557
chr12	93510907	93511117	211	*	Distal Intergenic	12	93416458	93444823	28366	-	75295	ENSMUST00000223202.1	-66084
chr12	93576909	93577249	341	*	Distal Intergenic	12	93416458	93444823	28366	-	75295	ENSMUST00000223202.1	-132086
chr12	94041678	94042080	403	*	Distal Intergenic	12	93927338	93927464	127	+	102465890	ENSMUST00000183568.1	114340
chr12	94273479	94273856	378	*	Distal Intergenic	12	93927338	93927464	127	+	102465890	ENSMUST00000183568.1	346141
chr12	94273953	94274058	106	*	Distal Intergenic	12	93927338	93927464	127	+	102465890	ENSMUST00000183568.1	346615
chr12	94274433	94274543	111	*	Distal Intergenic	12	93927338	93927464	127	+	102465890	ENSMUST00000183568.1	347095
chr12	94274603	94274901	299	*	Distal Intergenic	12	93927338	93927464	127	+	102465890	ENSMUST00000183568.1	347265
chr12	95249069	95249130	62	*	Distal Intergenic	12	95692226	95785215	92990	+	399558	ENSMUST00000057324.3	-443096
chr12	95822358	95822498	141	*	Distal Intergenic	12	95695357	95781107	85751	+	399558	ENSMUST00000110117.1	127001
chr12	96232921	96233421	501	*	Distal Intergenic	12	96046767	96047120	354	-	69423	ENSMUST00000073560.4	-185801
chr12	96233773	96233865	93	*	Distal Intergenic	12	96046767	96047120	354	-	69423	ENSMUST00000073560.4	-186653
chr12	96937003	96937549	547	*	Distal Intergenic	12	96046767	96047120	354	-	69423	ENSMUST00000073560.4	-889883
chr12	97819850	97820432	583	*	Distal Intergenic	12	98207453	98216528	9076	-	14420	ENSMUST00000222703.1	396096
chr12	97820494	97821277	784	*	Distal Intergenic	12	98207453	98216528	9076	-	14420	ENSMUST00000222703.1	395251
chr12	98355513	98355976	464	*	Distal Intergenic	12	98268635	98276644	8010	+	14744	ENSMUST00000075072.5	86878
chr12	98356375	98356877	503	*	Distal Intergenic	12	98268635	98276644	8010	+	14744	ENSMUST00000075072.5	87740
chr12	99645034	99645771	738	*	Intron (ENSMUST00000222616.1/ENSMUST00000222616.1, intron 1 of 1)	12	99626053	99627974	1922	-	73457	ENSMUST00000185726.1	-17060
chr12	101029110	101029541	432	*	Promoter (<=1kb)	12	100911523	101029056	117534	-	68339	ENSMUST00000068411.4	-54
chr12	101369533	101370084	552	*	Intron (ENSMUST00000222371.1/ENSMUST00000222371.1, intron 20 of 21)	12	101404653	101588185	183533	+	271036	ENSMUST00000221965.1	-34569
chr12	101976052	101976332	281	*	Promoter (<=1kb)	12	101975988	102006424	30437	+	51786	ENSMUST00000047357.9	64
chr12	103241997	103242396	400	*	Promoter (<=1kb)	12	103196908	103242146	45239	-	170952	ENSMUST00000127843.7	0
chr12	103721975	103722131	157	*	Distal Intergenic	12	103728156	103738158	10003	-	20701	ENSMUST00000095450.10	16027
chr12	103753550	103753704	155	*	Intron (ENSMUST00000164454.2/20701, intron 2 of 5)	12	103728156	103740515	12360	-	20701	ENSMUST00000186166.6	-13035
chr12	104307009	104307201	193	*	Distal Intergenic	12	104314553	104320725	6173	+	238395	ENSMUST00000109957.2	-7352
chr12	104309755	104309942	188	*	Distal Intergenic	12	104314553	104320725	6173	+	238395	ENSMUST00000109957.2	-4611
chr12	104447320	104447344	25	*	Distal Intergenic	12	104471209	104473330	2122	-	14836	ENSMUST00000021513.5	25986
chr12	104472817	104473316	500	*	Promoter (<=1kb)	12	104471209	104473330	2122	-	14836	ENSMUST00000021513.5	14
chr12	105023661	105023815	155	*	Intron (ENSMUST00000222271.1/ENSMUST00000222271.1, intron 1 of 3)	12	105031077	105031141	65	-	100526471	ENSMUST00000198802.1	7326
chr12	105305726	105306243	518	*	Distal Intergenic	12	105336594	105383932	47339	+	69952	ENSMUST00000180458.8	-30351
chr12	105306592	105307213	622	*	Distal Intergenic	12	105336594	105383932	47339	+	69952	ENSMUST00000180458.8	-29381
chr12	105322171	105322560	390	*	Distal Intergenic	12	105336594	105383932	47339	+	69952	ENSMUST00000180458.8	-14034
chr12	105627785	105628268	484	*	Promoter (1-2kb)	12	105616138	105629629	13492	-	76559	ENSMUST00000220960.1	1361
chr12	105628356	105628896	541	*	Promoter (<=1kb)	12	105616138	105629629	13492	-	76559	ENSMUST00000220960.1	733
chr12	108005950	108006052	103	*	Promoter (2-3kb)	12	107910403	108003602	93200	-	58208	ENSMUST00000066060.10	-2348
chr12	108006140	108006397	258	*	Promoter (2-3kb)	12	107910403	108003602	93200	-	58208	ENSMUST00000066060.10	-2538
chr12	108275531	108276037	507	*	Promoter (<=1kb)	12	108203602	108275425	71824	-	668158	ENSMUST00000222310.1	-106
chr12	108327676	108328271	596	*	3' UTR	12	108334381	108362234	27854	+	13116	ENSMUST00000021684.5	-6110
chr12	108792146	108792645	500	*	Promoter (<=1kb)	12	108792973	108820148	27176	+	22632	ENSMUST00000021692.8	-328
chr12	108894071	108894463	393	*	Promoter (<=1kb)	12	108894272	108898201	3930	+	212198	ENSMUST00000220667.1	0
chr12	109528101	109528667	567	*	Distal Intergenic	12	109541001	109545319	4319	+	17263	ENSMUST00000129245.7	-12334
chr12	109822346	109822854	509	*	Distal Intergenic	12	109747964	109749458	1495	+	100040724	ENSMUST00000182300.1	74382
chr12	109903025	109903524	500	*	Distal Intergenic	12	109747964	109749458	1495	+	100040724	ENSMUST00000182300.1	155061
chr12	109948267	109948734	468	*	Distal Intergenic	12	109747964	109749458	1495	+	100040724	ENSMUST00000182300.1	200303
chr12	110279026	110279525	500	*	Promoter (<=1kb)	12	110279068	110281097	2030	+	107585	ENSMUST00000173014.1	0
chr12	110695933	110696432	500	*	Promoter (<=1kb)	12	110690605	110696395	5791	-	15519	ENSMUST00000094361.10	0
chr12	110850058	110850198	141	*	Promoter (<=1kb)	12	110850253	110855310	5058	+	72805	ENSMUST00000221549.1	-55
chr12	110850254	110850464	211	*	Promoter (<=1kb)	12	110850279	110869996	19718	+	72805	ENSMUST00000170060.3	0
chr12	111038736	111039112	377	*	Promoter (<=1kb)	12	111039351	111115901	76551	+	217864	ENSMUST00000084968.13	-239
chr12	111389303	111389698	396	*	Distal Intergenic	12	111292976	111377718	84743	-	217866	ENSMUST00000041965.4	-11585
chr12	111537588	111537975	388	*	Promoter (<=1kb)	12	111538016	111546752	8737	+	217869	ENSMUST00000166123.8	-41
chr12	111814299	111814719	421	*	Promoter (<=1kb)	12	111814241	111825325	11085	+	68520	ENSMUST00000221488.1	58
chr12	111966715	111967074	360	*	Promoter (<=1kb)	12	111961375	111966977	5603	-	70257	ENSMUST00000021719.6	0
chr12	112060824	112061083	260	*	Promoter (2-3kb)	12	112063154	112067620	4467	+	74691	ENSMUST00000193630.1	-2071
chr12	112146229	112146579	351	*	Promoter (<=1kb)	12	112146208	112181747	35540	+	668303	ENSMUST00000128402.2	21
chr12	112778167	112778666	500	*	Exon (ENSMUST00000137195.1/ENSMUST00000137195.1, exon 1 of 1)	12	112766544	112767561	1018	+	104759	ENSMUST00000222886.1	11623
chr12	112829050	112829297	248	*	Promoter (<=1kb)	12	112820229	112829389	9161	-	71963	ENSMUST00000062092.6	92
chr12	112829325	112829404	80	*	Promoter (<=1kb)	12	112820229	112829389	9161	-	71963	ENSMUST00000062092.6	0
chr12	112887741	112888272	532	*	Distal Intergenic	12	112853147	112868228	15082	-	56696	ENSMUST00000222776.1	-19513
chr12	112889928	112890427	500	*	Distal Intergenic	12	112853147	112868228	15082	-	56696	ENSMUST00000222776.1	-21700
chr12	113197025	113197451	427	*	Distal Intergenic	12	113185930	113189523	3594	+	69195	ENSMUST00000058491.7	11095
chr12	113199482	113199986	505	*	Distal Intergenic	12	113185930	113189523	3594	+	69195	ENSMUST00000058491.7	13552
chr12	113200344	113200792	449	*	Distal Intergenic	12	113185930	113189523	3594	+	69195	ENSMUST00000058491.7	14414
chr12	114524866	114525352	487	*	Distal Intergenic	12	114513635	114513694	60	-	102465664	ENSMUST00000184622.1	-11172
chr12	114633753	114634075	323	*	Distal Intergenic	12	114513635	114513694	60	-	102465664	ENSMUST00000184622.1	-120059
chr12	114634619	114635175	557	*	Distal Intergenic	12	114513635	114513694	60	-	102465664	ENSMUST00000184622.1	-120925
chr12	114638693	114638915	223	*	Distal Intergenic	12	114513635	114513694	60	-	102465664	ENSMUST00000184622.1	-124999
chr12	114941531	114942050	520	*	Distal Intergenic	12	114513635	114513694	60	-	102465664	ENSMUST00000184622.1	-427837
chr12	115558377	115558895	519	*	Distal Intergenic	12	115695720	115695794	75	-	102465205	ENSMUST00000184417.1	136899
chr12	115559397	115559816	420	*	Distal Intergenic	12	115695720	115695794	75	-	102465205	ENSMUST00000184417.1	135978
chr12	115563939	115564037	99	*	Distal Intergenic	12	115695720	115695794	75	-	102465205	ENSMUST00000184417.1	131757
chr12	116280904	116281637	734	*	Promoter (<=1kb)	12	116281196	116373091	91896	+	52635	ENSMUST00000100986.3	0
chr12	116405644	116405839	196	*	Promoter (<=1kb)	12	116405434	116412495	7062	+	76044	ENSMUST00000221970.1	210
chr12	118354492	118354993	502	*	Distal Intergenic	12	118261792	118301440	39649	-	20688	ENSMUST00000221844.1	-53052
chr12	118355432	118355660	229	*	Distal Intergenic	12	118261792	118301440	39649	-	20688	ENSMUST00000221844.1	-53992
chr12	118355769	118355923	155	*	Distal Intergenic	12	118261792	118301440	39649	-	20688	ENSMUST00000221844.1	-54329
chr12	118795036	118795569	534	*	Distal Intergenic	12	118846329	118852576	6248	+	320145	ENSMUST00000063918.3	-50760
chr12	118848173	118848672	500	*	Promoter (<=1kb)	12	118847586	118848955	1370	+	320145	ENSMUST00000223305.1	587
chr12	118848715	118849622	908	*	Promoter (1-2kb)	12	118847586	118848955	1370	+	320145	ENSMUST00000223305.1	1129
chr12	119591138	119591419	282	*	Distal Intergenic	12	119443410	119466934	23525	+	238455	ENSMUST00000048880.6	147728
chr12	119591873	119592138	266	*	Distal Intergenic	12	119443410	119466934	23525	+	238455	ENSMUST00000048880.6	148463
chr12	119592147	119592415	269	*	Distal Intergenic	12	119443410	119466934	23525	+	238455	ENSMUST00000048880.6	148737
chr12	119777464	119777904	441	*	Distal Intergenic	12	119945957	120019211	73255	+	217951	ENSMUST00000058644.14	-168053
chr13	3017394	3017912	519	*	Distal Intergenic	13	3149475	3189678	40204	+	73266	ENSMUST00000223482.1	-131563
chr13	3337159	3337490	332	*	Intron (ENSMUST00000220658.1/ENSMUST00000220658.1, intron 1 of 1)	13	3478230	3486177	7948	+	76937	ENSMUST00000186183.1	-140740
chr13	3348615	3348926	312	*	Intron (ENSMUST00000220658.1/ENSMUST00000220658.1, intron 1 of 1)	13	3478230	3486177	7948	+	76937	ENSMUST00000186183.1	-129304
chr13	3350109	3350498	390	*	Intron (ENSMUST00000220658.1/ENSMUST00000220658.1, intron 1 of 1)	13	3478230	3486177	7948	+	76937	ENSMUST00000186183.1	-127732
chr13	3372958	3373448	491	*	Distal Intergenic	13	3478230	3486177	7948	+	76937	ENSMUST00000186183.1	-104782
chr13	3406228	3406300	73	*	Distal Intergenic	13	3478230	3486177	7948	+	76937	ENSMUST00000186183.1	-71930
chr13	3422359	3422649	291	*	Distal Intergenic	13	3478230	3486177	7948	+	76937	ENSMUST00000186183.1	-55581
chr13	3485979	3486290	312	*	Exon (ENSMUST00000186183.1/76937, exon 2 of 2)	13	3478326	3498110	19785	+	76937	ENSMUST00000190547.1	7653
chr13	3610570	3610747	178	*	Promoter (<=1kb)	13	3596870	3610807	13938	-	105203	ENSMUST00000223327.1	60
chr13	3610839	3611267	429	*	Promoter (<=1kb)	13	3566035	3611108	45074	-	105203	ENSMUST00000096069.4	0
chr13	3615383	3615900	518	*	Distal Intergenic	13	3566035	3611108	45074	-	105203	ENSMUST00000096069.4	-4275
chr13	4339409	4340098	690	*	Distal Intergenic	13	4268176	4279433	11258	-	622402	ENSMUST00000021632.4	-59976
chr13	4461339	4461523	185	*	Distal Intergenic	13	4447095	4457877	10783	+	83702	ENSMUST00000223118.1	14244
chr13	4463929	4464236	308	*	Distal Intergenic	13	4447095	4457877	10783	+	83702	ENSMUST00000223118.1	16834
chr13	4658469	4658705	237	*	Intron (ENSMUST00000221900.1/ENSMUST00000221900.1, intron 1 of 6)	13	4590757	4609174	18418	-	56043	ENSMUST00000110691.9	-49295
chr13	4827586	4827742	157	*	Intron (ENSMUST00000065956.4/ENSMUST00000065956.4, intron 1 of 2)	13	4590757	4609174	18418	-	56043	ENSMUST00000110691.9	-218412
chr13	4829406	4829970	565	*	Intron (ENSMUST00000065956.4/ENSMUST00000065956.4, intron 1 of 2)	13	4590757	4609174	18418	-	56043	ENSMUST00000110691.9	-220232
chr13	4871167	4871624	458	*	Distal Intergenic	13	4590757	4609174	18418	-	56043	ENSMUST00000110691.9	-261993
chr13	4871648	4871678	31	*	Distal Intergenic	13	4590757	4609174	18418	-	56043	ENSMUST00000110691.9	-262474
chr13	4873992	4874318	327	*	Distal Intergenic	13	4590757	4609174	18418	-	56043	ENSMUST00000110691.9	-264818
chr13	4902493	4902749	257	*	Distal Intergenic	13	4590757	4609174	18418	-	56043	ENSMUST00000110691.9	-293319
chr13	4903361	4903775	415	*	Distal Intergenic	13	4590757	4609174	18418	-	56043	ENSMUST00000110691.9	-294187
chr13	4904236	4904702	467	*	Distal Intergenic	13	4590757	4609174	18418	-	56043	ENSMUST00000110691.9	-295062
chr13	4981669	4981986	318	*	Distal Intergenic	13	4590757	4609174	18418	-	56043	ENSMUST00000110691.9	-372495
chr13	4989909	4990385	477	*	Distal Intergenic	13	4590757	4609174	18418	-	56043	ENSMUST00000110691.9	-380735
chr13	5177518	5177831	314	*	Distal Intergenic	13	4590757	4609174	18418	-	56043	ENSMUST00000110691.9	-568344
chr13	5178052	5178551	500	*	Distal Intergenic	13	4590757	4609174	18418	-	56043	ENSMUST00000110691.9	-568878
chr13	5278499	5278801	303	*	Distal Intergenic	13	5855515	5857561	2047	-	71867	ENSMUST00000223142.1	578760
chr13	5279356	5279743	388	*	Distal Intergenic	13	5855515	5857561	2047	-	71867	ENSMUST00000223142.1	577818
chr13	6268678	6269216	539	*	Exon (ENSMUST00000222170.1/ENSMUST00000222170.1, exon 1 of 2)	13	6548149	6580042	31894	+	69617	ENSMUST00000021611.9	-278933
chr13	7169320	7169770	451	*	Intron (ENSMUST00000221816.1/ENSMUST00000221816.1, intron 1 of 4)	13	6579768	6648777	69010	-	56421	ENSMUST00000138703.7	-520543
chr13	7169973	7170472	500	*	Intron (ENSMUST00000221816.1/ENSMUST00000221816.1, intron 1 of 4)	13	6579768	6648777	69010	-	56421	ENSMUST00000138703.7	-521196
chr13	7279030	7279283	254	*	Distal Intergenic	13	6579768	6648777	69010	-	56421	ENSMUST00000138703.7	-630253
chr13	7602420	7602655	236	*	Distal Intergenic	13	8202866	8761530	558665	+	94191	ENSMUST00000064473.12	-600211
chr13	7603076	7603658	583	*	Distal Intergenic	13	8202866	8761530	558665	+	94191	ENSMUST00000064473.12	-599208
chr13	7604533	7605077	545	*	Distal Intergenic	13	8202866	8761530	558665	+	94191	ENSMUST00000064473.12	-597789
chr13	7954574	7954816	243	*	Distal Intergenic	13	8202866	8761530	558665	+	94191	ENSMUST00000064473.12	-248050
chr13	7954964	7955122	159	*	Distal Intergenic	13	8202866	8761530	558665	+	94191	ENSMUST00000064473.12	-247744
chr13	8023724	8024235	512	*	Intron (ENSMUST00000165220.3/ENSMUST00000165220.3, intron 3 of 4)	13	8202866	8761530	558665	+	94191	ENSMUST00000064473.12	-178631
chr13	8269088	8269616	529	*	Intron (ENSMUST00000064473.12/94191, intron 1 of 9)	13	8202922	8758872	555951	+	94191	ENSMUST00000123187.1	66166
chr13	9438135	9438141	7	*	Intron (ENSMUST00000174552.7/208440, intron 1 of 36)	13	9276982	9666178	389197	+	208440	ENSMUST00000166299.1	161153
chr13	9438230	9438691	462	*	Intron (ENSMUST00000174552.7/208440, intron 1 of 36)	13	9276982	9666178	389197	+	208440	ENSMUST00000166299.1	161248
chr13	9834219	9834601	383	*	Exon (ENSMUST00000157984.1/ENSMUST00000157984.1, exon 1 of 1)	13	9691049	9765330	74282	-	66505	ENSMUST00000157035.8	-68889
chr13	9854071	9854573	503	*	Distal Intergenic	13	9691049	9765330	74282	-	66505	ENSMUST00000157035.8	-88741
chr13	9858521	9859020	500	*	Distal Intergenic	13	9691049	9765330	74282	-	66505	ENSMUST00000157035.8	-93191
chr13	9859352	9859866	515	*	Distal Intergenic	13	9691049	9765330	74282	-	66505	ENSMUST00000157035.8	-94022
chr13	10777440	10777949	510	*	Intron (ENSMUST00000221855.1/ENSMUST00000221855.1, intron 1 of 1)	13	10120484	10360847	240364	-	12671	ENSMUST00000223242.1	-416593
chr13	10894617	10895290	674	*	Distal Intergenic	13	10120484	10360847	240364	-	12671	ENSMUST00000223242.1	-533770
chr13	10895556	10896098	543	*	Distal Intergenic	13	10120484	10360847	240364	-	12671	ENSMUST00000223242.1	-534709
chr13	10963363	10963824	462	*	Distal Intergenic	13	11522052	11526436	4385	+	664793	ENSMUST00000222293.1	-558228
chr13	11127336	11127856	521	*	Distal Intergenic	13	11522052	11526436	4385	+	664793	ENSMUST00000222293.1	-394196
chr13	11273897	11274170	274	*	Distal Intergenic	13	11522052	11526436	4385	+	664793	ENSMUST00000222293.1	-247882
chr13	11502240	11502673	434	*	Distal Intergenic	13	11522052	11526436	4385	+	664793	ENSMUST00000222293.1	-19379
chr13	11502755	11502787	33	*	Distal Intergenic	13	11522052	11526436	4385	+	664793	ENSMUST00000222293.1	-19265
chr13	12826578	12826644	67	*	Distal Intergenic	13	12790816	12800079	9264	-	18812	ENSMUST00000099805.2	-26499
chr13	12826698	12827050	353	*	Distal Intergenic	13	12790816	12800079	9264	-	18812	ENSMUST00000099805.2	-26619
chr13	12829206	12829379	174	*	Distal Intergenic	13	12790816	12800079	9264	-	18812	ENSMUST00000099805.2	-29127
chr13	12859940	12860588	649	*	Distal Intergenic	13	12790816	12800079	9264	-	18812	ENSMUST00000099805.2	-59861
chr13	12861201	12862236	1036	*	Distal Intergenic	13	12790816	12800079	9264	-	18812	ENSMUST00000099805.2	-61122
chr13	12889736	12889891	156	*	Distal Intergenic	13	12790816	12800079	9264	-	18812	ENSMUST00000099805.2	-89657
chr13	13042732	13043076	345	*	Distal Intergenic	13	12996125	13005383	9259	-	18811	ENSMUST00000110594.3	-37349
chr13	13938302	13938809	508	*	Distal Intergenic	13	13954469	13999074	44606	+	97884	ENSMUST00000099747.4	-15660
[truncated: 7,120 more rows]
