# Supplementary material for: The role of MORC3 in silencing transposable elements in mouse embryonic stem cells
Source: Epigenetics Chromatin. 2021 Oct 27;14:49. doi: 10.1186/s13072-021-00420-9 (PMC8555065; doi:10.1186/s13072-021-00420-9)
Supplement: Supplementary file 5 — Additional file 5: Table S4. Annotation of H3K9me3 ChIP-seq peaks shared across replicates. [file 13072_2021_420_MOESM5_ESM.xlsx]

## Sheet: MommeD H3K9me3 peaks
Chr	Start	End	Annotation	Name	Family	subfamily	Nearest Ensembl	Gene Name	Distance to TSS	Nearest PromoterID
chr17	13540001	13555399	intron (NR_045436, intron 2 of 4)	L1MEc	LINE	L1	ENSMUSG00000117042	2700054A10Rik	6394	NR_045436
chr13	119595401	119617799	intron (NM_001370626, intron 2 of 2)	intron (NM_001370626, intron 2 of 2)			ENSMUSG00000074715	Ccl28	-17219	NM_020279
chr10	83362601	83488999	Intergenic	LTRIS4B	LTR	ERV1	ENSMUSG00000020255	D10Wsu102e	65579	NM_026579
chrY	6470601	6498399	Intergenic	Intergenic			ENSMUSG00000094081	Gm20826	683277	NM_001101623
chrY	6514201	6563799	Intergenic	Lx3B	LINE	L1	ENSMUSG00000094081	Gm20826	628777	NM_001101623
chr8	20047001	20134999	Intergenic	L1_Mus3	LINE	L1	ENSMUSG00000071796	6820431F20Rik	206432	NR_030708
chr13	12793601	12896999	Intergenic	Lx3_Mus	LINE	L1	ENSMUSG00000056457	Prl2c3	-45221	NM_011118
chrY	6773201	6827599	Intergenic	L1_Mur2	LINE	L1	ENSMUSG00000094081	Gm20826	367377	NM_001101623
chrY	6693401	6750399	Intergenic	Intergenic			ENSMUSG00000094081	Gm20826	445877	NM_001101623
chrY	6751401	6760599	Intergenic	L1_Mus3	LINE	L1	ENSMUSG00000094081	Gm20826	411777	NM_001101623
chr1	85173801	85174399	Intergenic	MERVL-int	LTR	ERVL		Gm7609	-25511	NM_001081746
chr1	85042801	85079399	Intergenic	L1Md_T	LINE	L1	ENSMUSG00000089844	A530032D15Rik	48753	NM_213615
chr1	85080201	85172999	Intergenic	Lx5	LINE	L1	ENSMUSG00000089844	A530032D15Rik	-16747	NM_213615
chr13	74527201	74533199	Intergenic	(CACAG)n	Simple_repeat	Simple_repeat	ENSMUSG00000069208	Zfp825	-36250	NM_146231
chr7	47562801	47626199	intron (NM_153067, intron 1 of 1)	intron (NM_153067, intron 1 of 1)			ENSMUSG00000078698	Mrgpra3	6872	NM_153067
chr4	147171001	147254199	Intergenic	Intergenic			ENSMUSG00000093617	4933438K21Rik	-144164	NR_045446
chr13	22890001	22988199	Intergenic	Intergenic			ENSMUSG00000071490	Vmn1r212	-54939	NM_134241
chr12	20217401	20281199	Intergenic	Intergenic			ENSMUSG00000099759	1700030C10Rik	566479	NR_015521
chr5	15457801	15518399	Intergenic	L1_Mus1	LINE	L1	ENSMUSG00000106445	Gm21190	41122	NM_001310449
chr5	15519201	15519599	Intergenic	Intergenic			ENSMUSG00000106445	Gm21190	9822	NM_001310449
chr4	147457401	147512599	intron (NM_001371348, intron 2 of 4)	(CAAA)n	Simple_repeat	Simple_repeat	ENSMUSG00000078496	Zfp982	-7417	NM_001365422
chr3	93863001	93874599	Intergenic	ORR1B1	LTR	ERVL-MaLR	ENSMUSG00000058005	Tdpoz3	42780	NM_207271
chr3	93800601	93860999	Intergenic	ERVB4_2-I_MM-int	LTR	ERVK	ENSMUSG00000058005	Tdpoz3	4780	NM_207271
chr8	19929401	20003999	intron (NM_001270553, intron 6 of 9).2	L1_Mus2	LINE	L1	ENSMUSG00000096265	4930467E23Rik	237124	NM_001039553
chr7	59470201	59555999	intron (NR_146211, intron 101 of 171)	intron (NR_146211, intron 101 of 171)			ENSMUSG00000096019	Gm26504	162979	NR_002895
chr7	59573601	59589199	intron (NR_146211, intron 91 of 171)	intron (NR_146211, intron 91 of 171)			ENSMUSG00000096019	Gm26504	94679	NR_002895
chr7	59457001	59469199	intron (NR_146211, intron 110 of 171)	intron (NR_146211, intron 110 of 171)				Gm22496	-115676	NR_146600
chr7	59566601	59572799	intron (NR_146211, intron 91 of 171)	intron (NR_146211, intron 91 of 171)			ENSMUSG00000096019	Gm26504	106379	NR_002895
chr7	59557201	59565799	intron (NR_146211, intron 91 of 171)	intron (NR_146211, intron 91 of 171)			ENSMUSG00000096019	Gm26504	114579	NR_002895
chr7	59590601	59599399	intron (NR_146211, intron 91 of 171)	intron (NR_146211, intron 91 of 171)			ENSMUSG00000096019	Gm26504	81079	NR_002895
chr17	13350401	13380399	intron (NM_001167578, intron 8 of 11)	intron (NM_001167578, intron 8 of 11)			ENSMUSG00000052469	Tcp10c	10828	NM_001167578
chr17	13305801	13349399	Intergenic	Lx4A	LINE	L1	ENSMUSG00000052469	Tcp10c	-26972	NM_001167578
chr1	85212401	85287599	intron (NM_001037909, intron 5 of 6)	B1_Mus2	SINE	Alu	ENSMUSG00000052477	C130026I21Rik	20566	NM_175219
chr13	12947401	12970399	Intergenic	Intergenic			ENSMUSG00000079092	Prl2c2	46493	NM_031191
chr13	12908001	12946599	Intergenic	IAPEY4_I-int	LTR	ERVK	ENSMUSG00000079092	Prl2c2	78093	NM_031191
chr5	15667401	15715999	intron (NR_001585, intron 1 of 4)	intron (NR_001585, intron 1 of 4)			ENSMUSG00000089871	Speer4cos	10990	NR_001585
chr4	60360201	60425799	Intergenic	L1_Mus3	LINE	L1	ENSMUSG00000078686	Mup9	28952	NM_001281979
chr4	3050001	3091599	Intergenic	IAPEY3-int	LTR	ERVK	ENSMUSG00000115072	Vmn1r2	-101283	NM_001167534
chr1	195312601	195313199	Intergenic	MTB	LTR	ERVL-MaLR	ENSMUSG00000026616	Cr2	-136181	NM_007758
chr1	195314001	195371999	Intergenic	MMVL30-int	LTR	ERV1	ENSMUSG00000026616	Cr2	-166281	NM_007758
chr4	145415801	145463399	Intergenic	Lx8	LINE	L1	ENSMUSG00000052912	Smarca5-ps	-24610	NR_002888
chr5	145646801	145703199	Intergenic	IAPEY5_LTR	LTR	ERVK	ENSMUSG00000075551	Cyp3a41a	45136	NM_017396
chr8	20407401	20443199	promoter-TSS (NR_028428)	promoter-TSS (NR_028428)			ENSMUSG00000071793	2610005L07Rik	-486	NR_028428
chr12	23250201	23313399	Intergenic	MMETn-int	LTR	ERVK	ENSMUSG00000073164	2410018L13Rik	-271557	NR_015504
chr1	85447201	85510599	Intergenic	L1Md_F2	LINE	L1	ENSMUSG00000070034	Sp110	119910	NM_030194
chr9	7361001	7434799	Intergenic	Intergenic			ENSMUSG00000041620	Mmp1b	-9874	NM_032007
chr2	181893801	181933799	Intergenic	Intergenic			ENSMUSG00000038628	Polr3k	49440	NM_025901
chr8	123537401	123582599	TTS (NR_046155).2	TTS (NR_046155).2			ENSMUSG00000094270	Gm22291	1006	NR_046154
chr10	130544001	130594999	Intergenic	Intergenic			ENSMUSG00000091511	Vmn2r87	-72121	NM_001103366
chr4	61546001	61582599	Intergenic	RLTR10-int	LTR	ERVK		Gm2083	31525	NM_001134644
chr3	94204201	94243799	Intergenic	Intergenic			ENSMUSG00000074424	Gm10696	-45807	NM_001146107
chr7	33495201	33569199	Intergenic	RMER4B	LTR	ERVK	ENSMUSG00000099900	Scgb2b21	-11745	NM_001310615
chr1	84987401	85033199	Intergenic	Intergenic			ENSMUSG00000026220	Slc16a14	-75217	NM_027921
chr8	123583601	123625399	Intergenic	Intergenic			ENSMUSG00000095350	Gm23284	-38413	NR_046155
chr14	124798801	124802399	Intergenic	ORR1C1	LTR	ERVL-MaLR	ENSMUSG00000025551	Fgf14	-123473	NM_207667
chr4	146459801	146512399	Intergenic	Intergenic			ENSMUSG00000056300	Zfp981	-15900	NM_001243138
chr4	145824201	145869399	Intergenic	Intergenic			ENSMUSG00000096233	Gm13238	9581	NR_033612
chr17	13381201	13427399	Intergenic	Intergenic			ENSMUSG00000052469	Tcp10c	49728	NM_001167578
chr13	77587401	77649799	Intergenic	L1Md_A	LINE	L1	ENSMUSG00000064138	Fam172a	-90090	NM_138312
chr15	15042201	15092599	Intergenic	L1Md_F2	LINE	L1	ENSMUSG00000025370	Cdh9	-1661515	NM_009869
chr8	3749601	3814199	Intergenic	MERVL-int	LTR	ERVL		Rprl3	21461	NR_024198
chr14	6142001	6185799	Intergenic	MMETn-int	LTR	ERVK	ENSMUSG00000079396	LOC100861615	123350	NM_001270812
chr11	74105601	74152399	Intergenic	IAPLTR1a_Mm	LTR	ERVK	ENSMUSG00000070380	Olfr401	7709	NM_146706
chr2	177508601	177558999	Intergenic	L1VL1	LINE	L1		Gm14403	35574	NR_036450
chr15	103749801	103817399	intron (NM_009268, intron 2 of 5)	IAPEz-int	LTR	ERVK	ENSMUSG00000060311	Mucl1	-28102	NR_126081
chr3	93743401	93790799	Intergenic	B1_Mus1	SINE	Alu	ENSMUSG00000060256	Tdpoz4	-29298	NM_207272
chr4	146050001	146075999	Intergenic	IAPEY3-int	LTR	ERVK		Gm13034	-4524	NR_030771
chr7	26856601	26914799	Intergenic	RLTR1B-int	LTR	ERV1	ENSMUSG00000005547	Cyp2a5	50361	NM_007812
chr4	147407801	147434599	Intergenic	Intergenic					-21914	NM_001371348
chr7	43119601	43119999	Intergenic	Intergenic			ENSMUSG00000064194	Zfp936	-57790	NM_001034893
chr7	43120801	43157599	Intergenic	Lx3B	LINE	L1	ENSMUSG00000064194	Zfp936	-38390	NM_001034893
chrX	94874601	94875599	Intergenic	B1_Mus1	SINE	Alu		Zxda	-76811	NR_003292
chrX	94877201	94917999	Intergenic	Intergenic				Zxda	-99311	NR_003292
chr5	15031201	15062599	Intergenic	L1Md_T	LINE	L1	ENSMUSG00000091897	Gm17019	-13893	NM_182957
chr19	7976801	7989799	Intergenic	ETnERV3-int	LTR	ERVK	ENSMUSG00000067656	Slc22a27	-17273	NM_001361980
chr19	7990801	7993399	Intergenic	Intergenic			ENSMUSG00000067656	Slc22a27	-26073	NM_001361980
chr19	7998201	8044799	Intergenic	IAPLTR3-int	LTR	ERVK	ENSMUSG00000067656	Slc22a27	-55473	NM_001361980
chr19	7994401	7997199	Intergenic	LTRIS2	LTR	ERV1	ENSMUSG00000067656	Slc22a27	-29773	NM_001361980
chrX	31195201	31245199	Intergenic	Lx7	LINE	L1	ENSMUSG00000094558	Btbd35f11	-116169	NM_001085551
chrX	31246401	31251399	Intergenic	L1_Mus3	LINE	L1	ENSMUSG00000094558	Btbd35f11	-87469	NM_001085551
chr7	64473401	64493199	Intergenic	Intergenic			ENSMUSG00000030519	Apba2	-18406	NM_007461
chr7	64494601	64495999	Intergenic	Intergenic			ENSMUSG00000030519	Apba2	-6406	NM_007461
chr7	64472001	64472599	Intergenic	Intergenic			ENSMUSG00000030519	Apba2	-29406	NM_007461
chr18	3024001	3069999	Intergenic	IAPEY4_I-int	LTR	ERVK	ENSMUSG00000091539	Vmn1r238	76412	NM_001167539
chr11	15259001	15306799	Intergenic	IAPLTR2_Mm	LTR	ERVK	ENSMUSG00000084135	Pom121l12	683660	NM_001164166
chr6	20108801	20172599	Intergenic	IAPEz-int	LTR	ERVK	ENSMUSG00000099149	Mir6370	585358	NR_105789
chr7	32277401	32323599	Intergenic	L1Md_T	LINE	L1	ENSMUSG00000097982	Scgb2b12	26745	NM_001281508
chr7	32249601	32276399	Intergenic	RLTR11A	LTR	ERVK	ENSMUSG00000099729	Scgb2b11	-51858	NM_001310657
chr4	60456201	60490199	Intergenic	RLTR10A	LTR	ERVK	ENSMUSG00000078683	Mup1	28760	NM_001163011
chr1	171524201	171570199	Intergenic	RMER21B	LTR	ERV1	ENSMUSG00000038209	Itln1	-11906	NM_010584
chr7	145337801	145341599	Intergenic	ORR1D1	LTR	ERVL-MaLR	ENSMUSG00000051207	Mrgprd	24865	NM_203490
chr9	6797401	6814599	Intergenic	RLTR6-int	LTR	ERV1	ENSMUSG00000032002	Dcun1d5	-370590	NM_001357484
chr9	6758401	6796599	Intergenic	Intergenic			ENSMUSG00000032002	Dcun1d5	-399090	NM_001357484
chr6	29745201	29750999	intron (NM_176996, intron 1 of 11)	(CTGTG)n	Simple_repeat	Simple_repeat	ENSMUSG00000001761	Smo	12603	NM_176996
chr12	18778001	18827399	Intergenic	B1_Mus1	SINE	Alu	ENSMUSG00000073197	5730507C01Rik	288190	NM_001033157
chr11	6780001	6814599	Intergenic	L1Md_F2	LINE	L1	ENSMUSG00000086808	Gm11981	-77263	NR_046025
chr4	73668201	73681199	Intergenic	L1Md_F2	LINE	L1	ENSMUSG00000095048	Gm11239	-6478	NM_001277487
chr4	73622201	73667399	Intergenic	L1Md_F2	LINE	L1		Gm11238	-6110	NM_001277512
chr4	73682001	73700199	Intergenic	L1Md_F2	LINE	L1	ENSMUSG00000095341	Gm428	7586	NM_001081644
chr8	19765801	19802799	intron (NM_001270553, intron 6 of 9).2	RLTR1D2_MM	LTR	ERV1	ENSMUSG00000096265	4930467E23Rik	54724	NM_001039553
chr16	98084001	98107799	Intergenic	RLTR10D	LTR	ERVK	ENSMUSG00000116673	A630089N07Rik	-13461	NR_015491
chrY	6665601	6691999	Intergenic	Intergenic			ENSMUSG00000094081	Gm20826	488977	NM_001101623
chr5	15520401	15556999	Intergenic	ETnERV3-int	LTR	ERVK	ENSMUSG00000106445	Gm21190	-9478	NM_001310449
chr9	11785401	11829999	Intergenic	L1_Mur2	LINE	L1	ENSMUSG00000039488	Cntn5	-902925	NM_001170787
chr9	11780801	11784399	Intergenic	ID4_	SINE	ID	ENSMUSG00000039488	Cntn5	-877825	NM_001170787
chr8	106475001	106507599	Intergenic	IAPEz-int	LTR	ERVK	ENSMUSG00000061048	Cdh3	-19552	NM_007665
chr5	151495801	151543799	Intergenic	L1Md_T	LINE	L1	ENSMUSG00000091794	Vmn2r18	67124	NM_001102582
chr1	118069401	118121199	Intergenic	Intergenic			ENSMUSG00000026374	Tsn	215428	NR_153836
chr3	90967801	91017599	Intergenic	IAPEz-int	LTR	ERVK	ENSMUSG00000086377	4930529C04Rik	-78962	NR_033593
chr7	31207401	31256799	Intergenic	RMER16-int	LTR	ERVK		Scgb2b1	-31636	NM_001310660
chr12	120022801	120029199	Intergenic	Intergenic			ENSMUSG00000048004	Tmem196	80038	NM_001160385
chr10	129354601	129402199	Intergenic	RLTR46A2	LTR	ERVK	ENSMUSG00000094347	Olfr784	-9235	NM_146729
chr11	35532001	35563599	intron (NM_011412, intron 6 of 35)	intron (NM_011412, intron 6 of 35)			ENSMUSG00000065583	Mir218-2	-69016	NR_029799
chr11	35526001	35530399	intron (NM_011412, intron 5 of 35)	intron (NM_011412, intron 5 of 35)			ENSMUSG00000065583	Mir218-2	-88616	NR_029799
chr11	35564401	35566199	intron (NM_011412, intron 7 of 35)	intron (NM_011412, intron 7 of 35)			ENSMUSG00000065583	Mir218-2	-51516	NR_029799
chr11	35488601	35501799	intron (NM_011412, intron 4 of 35)	intron (NM_011412, intron 4 of 35)			ENSMUSG00000065583	Mir218-2	-121616	NR_029799
chr11	35567001	35583599	intron (NM_011412, intron 8 of 35)	intron (NM_011412, intron 8 of 35)			ENSMUSG00000065583	Mir218-2	-41516	NR_029799
chr10	58219801	58235399	Intergenic	Intergenic				Dux	5075	NM_001081954
chr3	106236401	106273199	Intergenic	ETnERV2-int	LTR	ERVK	ENSMUSG00000063779	Chil4	-35321	NM_145126
chr10	41769401	41807999	intron (NM_026643, intron 1 of 10)	MusHAL1	LINE	L1	ENSMUSG00000019813	Cep57l1	20963	NM_029132
chr6	128898201	128944799	Intergenic	IAPEz-int	LTR	ERVK	ENSMUSG00000098359	Mir7649	10345	NR_106107
chr5	6179401	6234599	Intergenic	Lx4A	LINE	L1	ENSMUSG00000015652	Steap1	-457683	NM_027399
chr7	38183001	38198599	intron (NM_028166, intron 2 of 3)	intron (NM_028166, intron 2 of 3)				1600014C10Rik	7013	NM_028166
chr1	166559001	166606799	Intergenic	IAPEz-int	LTR	ERVK	ENSMUSG00000051081	Gm4847	64793	NM_001164312
chr14	15845401	15857999	Intergenic	L1Md_T	LINE	L1	ENSMUSG00000021786	Oxsm	391631	NM_001359883
chr14	15812201	15844399	Intergenic	L1Md_F3	LINE	L1	ENSMUSG00000045201	Lrrc3b	-389313	NM_146052
chr2	23946401	23950199	Intergenic	L1Md_T	LINE	L1	ENSMUSG00000026986	Hnmt	101079	NM_080462
chr2	23952001	23956399	Intergenic	L1Md_T	LINE	L1	ENSMUSG00000026986	Hnmt	95179	NM_080462
chr2	23901601	23943399	Intergenic	IAPEz-int	LTR	ERVK	ENSMUSG00000026986	Hnmt	126879	NM_080462
chr18	90594001	90602599	Intergenic	MERV1_LTR	LTR	ERV1	ENSMUSG00000110277	Gm45871	18475	NM_001362365
chr11	51420601	51466199	intron (NM_153393, intron 2 of 28)	intron (NM_153393, intron 2 of 28)			ENSMUSG00000020359	Phykpl	-141357	NM_028398
chr11	51408601	51417199	intron (NM_153393, intron 2 of 28)	RLTR20A4	LTR	ERVK	ENSMUSG00000063564	Col23a1	122980	NM_153393
chr12	19535601	19571399	Intergenic	Intergenic			ENSMUSG00000073197	5730507C01Rik	1038990	NM_001033157
chr17	13218801	13255399	TTS (NM_001167913)	TTS (NM_001167913)			ENSMUSG00000073457	Smok2b	6837	NM_001167913
chr12	23127001	23172599	Intergenic	B2_Mm1a	SINE	B2	ENSMUSG00000073164	2410018L13Rik	-139557	NR_015504
chr4	145870401	145899999	Intergenic	IAPEz-int	LTR	ERVK	ENSMUSG00000096233	Gm13238	47981	NR_033612
chr8	73519401	73562799	Intergenic	L1Md_T	LINE	L1	ENSMUSG00000004383	Large1	-187560	NM_001317391
chr7	32419801	32439199	Intergenic	IAPLTR3-int	LTR	ERVK	ENSMUSG00000078757	Scgb1b29	-12041	NM_001256066
chr7	32378401	32418999	Intergenic	ORR1B1-int	LTR	ERVL-MaLR	ENSMUSG00000078757	Scgb1b29	-42841	NM_001256066
chr11	27597601	27644799	Intergenic	L1_Mus2	LINE	L1		Gm12070	836092	NR_002890
chr18	50659601	50669599	Intergenic	L1Md_A	LINE	L1	ENSMUSG00000048875	Pudp	-95901	NM_026108
chr18	50617201	50658799	Intergenic	Intergenic			ENSMUSG00000048875	Pudp	-69301	NM_026108
chr14	7377201	7390399	Intergenic	L1Md_F	LINE	L1	ENSMUSG00000091676	4930521O11Rik	-1881	NR_152169
chr14	7391201	7406199	Intergenic	MMERGLN-int	LTR	ERV1	ENSMUSG00000090585	4933406F09Rik	-13773	NR_015568
chr2	182002201	182013199	Intergenic	MT2_Mm	LTR	ERVL	ENSMUSG00000098505	Gm14496	16474	NM_001205282
chr5	138199601	138224999	Intergenic	IAPEY3-int	LTR	ERVK	ENSMUSG00000047592	Nxpe5	-13604	NM_001013773
chr12	19103201	19150599	Intergenic	Intergenic			ENSMUSG00000073197	5730507C01Rik	612390	NM_001033157
chr16	19573401	19606199	Intergenic	IAPEz-int	LTR	ERVK	ENSMUSG00000062245	Olfr170	16866	NM_146957
chr11	20499601	20526799	Intergenic	Intergenic			ENSMUSG00000049800	Sertad2	-29966	NM_021372
chr3	106170401	106199799	Intergenic	IAPEY3-int	LTR	ERVK	ENSMUSG00000040809	Chil3	-17536	NM_009892
chr12	44752201	44774599	Intergenic	MTB_Mm	LTR	ERVL-MaLR	ENSMUSG00000046314	Stxbp6	311083	NM_144552
chr12	44775401	44797199	Intergenic	L1Md_F2	LINE	L1	ENSMUSG00000046314	Stxbp6	288183	NM_144552
chr4	62104401	62145799	Intergenic	RLTR10	LTR	ERVK	ENSMUSG00000066153	Mup21	25741	NM_001009550
chr14	41450001	41477599	Intergenic	IAPEz-int	LTR	ERVK	ENSMUSG00000090440	1700049E17Rik2	-109411	NM_001358037
chr4	60096001	60125199	intron (NM_001200004, intron 3 of 6)	MMERVK10C-int	LTR	ERVK	ENSMUSG00000078688	Mup2	29256	NM_001045550
chr4	60126001	60129399	intron (NM_001200004, intron 3 of 6)	intron (NM_001200004, intron 3 of 6)			ENSMUSG00000078688	Mup2	12156	NM_001045550
chr8	19903401	19921199	intron (NM_001270553, intron 6 of 9).2	L1Md_A	LINE	L1	ENSMUSG00000096265	4930467E23Rik	182724	NM_001039553
chr13	119480601	119495599	promoter-TSS (NM_001370626)	promoter-TSS (NM_001370626)			ENSMUSG00000074634	Tmem267	14	NM_001039244
chr6	27108201	27145799	Intergenic	IAPEz-int	LTR	ERVK	ENSMUSG00000076067	Mir592	809750	NR_030420
chr7	62631001	62676399	Intergenic	L1_Mus1	LINE	L1	ENSMUSG00000070526	Peg12	-189190	NM_013788
chr7	103268201	103304999	Intergenic	L1Md_A	LINE	L1	ENSMUSG00000073953	Olfr596	-23123	NM_001190381
chr19	9474001	9476399	Intergenic	L1_Mus1	LINE	L1		Stxbp3-ps	84048	NR_073559
chr19	9477201	9498199	Intergenic	Intergenic				Stxbp3-ps	71548	NR_073559
chr19	9499001	9513399	Intergenic	MMERVK10C-int	LTR	ERVK		Stxbp3-ps	53048	NR_073559
chrX	31153801	31155599	Intergenic	L1Md_T	LINE	L1	ENSMUSG00000094558	Btbd35f11	-181669	NM_001085551
chrX	31157601	31187599	Intergenic	ETnERV3-int	LTR	ERVK	ENSMUSG00000094558	Btbd35f11	-163769	NM_001085551
chr7	20287601	20326799	Intergenic	L1Md_A	LINE	L1	ENSMUSG00000093871	Gm4187	26865	NM_001167159
chr18	36805601	36843999	Intergenic	IAPEz-int	LTR	ERVK		Vaultrc5	23037	NR_027885
chr10	121582801	121621999	exon (NM_001359618, exon 19 of 25)	exon (NM_001359618, exon 19 of 25)			ENSMUSG00000020115	Tbk1	-15606	NM_019786
chr4	147257601	147275399	Intergenic	MYSERV6-int	LTR	ERVK			-176614	NM_001371348
chr7	26982801	26998799	Intergenic	RLTR45-int	LTR	ERVK	ENSMUSG00000060407	Cyp2a12	-38290	NM_133657
chr7	26956201	26980599	Intergenic	L1Md_F2	LINE	L1	ENSMUSG00000091867	Cyp2a22	-29014	NM_001101467
chrY	10352401	10370199	Intergenic	RLTR44-int	LTR	ERVK	ENSMUSG00000095172	Gm20822	836548	NM_001199331
chr4	3453401	3490599	Intergenic	Intergenic			ENSMUSG00000094253	Mir3471-2	-65090	NR_037306
chr8	67383001	67383599	Intergenic	Intergenic			ENSMUSG00000025588	Nat1	-107668	NM_008673
chr8	67336401	67381799	Intergenic	L1Md_A	LINE	L1	ENSMUSG00000025588	Nat1	-131868	NM_008673
chr7	20965801	20999199	Intergenic	L1VL4	LINE	L1	ENSMUSG00000094010	Vmn1r119	29955	NM_001166708
chr7	21000001	21007199	Intergenic	IAPLTR4_I	LTR	ERVK	ENSMUSG00000094010	Vmn1r119	8855	NM_001166708
chr5	77749001	77785799	Intergenic	L1Md_T	LINE	L1	ENSMUSG00000107232	1700017L05Rik	301912	NR_131050
chr1	118132401	118170599	Intergenic	IAPEz-int	LTR	ERVK	ENSMUSG00000026374	Tsn	159228	NR_153836
chr11	108464001	108494999	intron (NM_029606, intron 7 of 27)	L1MEf	LINE	L1	ENSMUSG00000020728	Cep112	54234	NM_029606
chr7	22284601	22324199	Intergenic	RLTR6B_Mm	LTR	ERV1	ENSMUSG00000095745	Gm4133	25317	NM_001167158
chr11	12540801	12545599	Intergenic	Intergenic			ENSMUSG00000020173	Cobl	-78240	NM_172496
chr11	12546401	12576999	Intergenic	ERVB5_1-I_MM-int	LTR	ERVK	ENSMUSG00000020173	Cobl	-96740	NM_172496
chr11	12577801	12580599	Intergenic	Intergenic			ENSMUSG00000020173	Cobl	-114240	NM_172496
chr17	27258601	27282399	Intergenic	Intergenic			ENSMUSG00000117916	9630028I04Rik	-22434	NR_131118
chr17	27247601	27257399	Intergenic	ID_B1	SINE	B4	ENSMUSG00000117916	9630028I04Rik	-4434	NR_131118
chr13	3372601	3406599	Intergenic	IAPEY3-int	LTR	ERVK	ENSMUSG00000097709	2810429I04Rik	-88703	NR_015522
chr12	3000001	3024599	Intergenic	Intergenic			ENSMUSG00000079179	Rab10os	-223491	NR_015551
chr5	64885001	64917799	Intergenic	RLTR9E	LTR	ERVK	ENSMUSG00000044827	Tlr1	31299	NM_030682
chr18	6364201	6405199	Intergenic	AT_rich	Low_complexity	Low_complexity	ENSMUSG00000084514	Mir1893	105946	NR_035446
chr7	6599601	6628399	Intergenic	L1_Mus2	LINE	L1	ENSMUSG00000056696	Olfr1350	44007	NM_146389
chr7	33805801	33846599	Intergenic	L1_Mus1	LINE	L1	ENSMUSG00000078753	Scgb1b24	82417	NM_001099329
chr16	4795401	4831999	Intergenic	MurERV4_19-int	LTR	ERVK	ENSMUSG00000022518	4930562C15Rik	-21716	NM_030192
chr16	12324801	12352199	Intergenic	L1Md_A	LINE	L1	ENSMUSG00000022494	Shisa9	354387	NM_001174086
chr16	12353001	12361399	Intergenic	Intergenic			ENSMUSG00000022494	Shisa9	373087	NM_001174086
chr6	123912801	123956199	Intergenic	Intergenic			ENSMUSG00000094672	Vmn2r25	-81310	NM_001104641
chr5	151447401	151479599	Intergenic	MTA_Mm-int	LTR	ERVL-MaLR	ENSMUSG00000097321	Gm3704	56996	NR_131166
chr4	96361201	96409999	Intergenic	MMETn-int	LTR	ERVK	ENSMUSG00000066097	Cyp2j11	-36920	NM_001004141
chr11	94405601	94467599	intron (NM_001112813, intron 15 of 34)	intron (NM_001112813, intron 15 of 34)			ENSMUSG00000020866	Cacna1g	37598	NM_001112813
chr11	120316801	120338599	Intergenic	IAPEz-int	LTR	ERVK	ENSMUSG00000098955	Mir6935	19713	NR_105900
chr2	36337401	36372399	Intergenic	IAPEz-int	LTR	ERVK	ENSMUSG00000068950	Olfr338	-21878	NM_146947
chr13	33856201	33889199	Intergenic	Lx8b	LINE	L1	ENSMUSG00000069248	Serpinb6e	-29292	NM_001045535
chr16	98007801	98043799	Intergenic	L1VL2	LINE	L1	ENSMUSG00000080717	B230307C23Rik	28485	NM_001362097
chr7	29612201	29650799	Intergenic	L1Md_A	LINE	L1	ENSMUSG00000049123	Catsperg2	95532	NM_029714
chr8	129264601	129301399	exon (NM_001346808, exon 4 of 4)	exon (NM_001346808, exon 4 of 4)				Gm32856	19370	NM_001346808
chr6	124603201	124629199	Intergenic	L1Md_T	LINE	L1	ENSMUSG00000079343	C1s2	19885	NM_173864
chr6	124592001	124600799	Intergenic	L1Md_T	LINE	L1	ENSMUSG00000098470	C1rb	25970	NM_001113356
chr11	112897001	112916599	Intergenic	Intergenic				1700012H19Rik	-81672	NR_130164
chr11	112917601	112941199	Intergenic	Intergenic				1700012H19Rik	-104272	NR_130164
chr11	112891001	112895999	Intergenic	Intergenic				1700012H19Rik	-68372	NR_130164
chr11	112943801	112958199	Intergenic	L2b	LINE	L2		1700012H19Rik	-125872	NR_130164
chr18	3191001	3199799	Intergenic	L1Md_T	LINE	L1	ENSMUSG00000091539	Vmn1r238	-71988	NM_001167539
chr18	3224601	3231399	Intergenic	L1Md_F2	LINE	L1	ENSMUSG00000063889	Crem	53132	NM_001311067
chr18	3208601	3223599	Intergenic	ETnERV-int	LTR	ERVK	ENSMUSG00000063889	Crem	65032	NM_001311067
chr18	3202801	3204399	Intergenic	L1Md_F2	LINE	L1	ENSMUSG00000063889	Crem	77532	NM_001311067
chr3	99406401	99439999	Intergenic	Intergenic			ENSMUSG00000027868	Tbx15	169440	NM_009323
chr7	24032001	24047599	Intergenic	LTRIS3	LTR	ERV1	ENSMUSG00000118318	Vmn1r183	-14974	NM_203489
chr7	24007801	24031199	Intergenic	MMERVK9E_I-int	LTR	ERVK	ENSMUSG00000092456	V1rd19	16389	NM_207619
chr8	20987201	21003799	Intergenic	Intergenic			ENSMUSG00000074447	Defa21	-30045	NM_183253
chr8	21004601	21016199	Intergenic	Intergenic			ENSMUSG00000074447	Defa21	-15145	NM_183253
chr15	82584201	82613999	Intergenic	MusHAL1	LINE	L1	ENSMUSG00000094559	Cyp2d34	21807	NM_145474
chr5	151691601	151734799	Intergenic	B3	SINE	B2	ENSMUSG00000033970	Rfc3	-61992	NM_027009
chr17	22459201	22497799	Intergenic	L1_Mus2	LINE	L1	ENSMUSG00000071266	Zfp946	54298	NM_001331198
chr13	3321001	3356199	Intergenic	RLTR10A	LTR	ERVK	ENSMUSG00000097709	2810429I04Rik	-139703	NR_015522
chr13	3357401	3359799	Intergenic	CpG			ENSMUSG00000097709	2810429I04Rik	-119703	NR_015522
chr4	4881201	4917599	Intergenic	L1Md_A	LINE	L1	ENSMUSG00000066324	Impad1	-106094	NM_177730
chr11	10430201	10454799	Intergenic	RLTR6-int	LTR	ERV1	ENSMUSG00000050830	Vwc2	-671516	NM_177033
chr5	145742601	145758199	Intergenic	ERVB4_2-I_MM-int	LTR	ERVK	ENSMUSG00000075551	Cyp3a41a	-30264	NM_017396
chr15	33782601	33821599	Intergenic	MMERVK9C_I-int	LTR	ERVK	ENSMUSG00000038984	Tspyl5	-114217	NM_001085421
chr5	145759001	145786999	TTS (NM_177380)	TTS (NM_177380)			ENSMUSG00000054417	Cyp3a44	32874	NM_177380
chr6	59567801	59600599	Intergenic	L1Md_F	LINE	L1	ENSMUSG00000045441	Gprin3	-157894	NM_183183
chr11	98607801	98634599	Intergenic	Intergenic			ENSMUSG00000064224	Gsdma3	-5149	NM_001007461
chr13	81055401	81090599	intron (NR_015587, intron 1 of 1)	intron (NR_015587, intron 1 of 1)			ENSMUSG00000097098	9330111N05Rik	108926	NR_015587
chr8	55111801	55123799	Intergenic	Intergenic			ENSMUSG00000031517	Gpm6a	163072	NM_153581
chr14	6910801	6931399	Intergenic	Intergenic			ENSMUSG00000093985	Gm10406	106349	NM_001164727
chr14	6935201	6953599	Intergenic	Intergenic			ENSMUSG00000093985	Gm10406	83049	NM_001164727
chr8	4058801	4101599	Intergenic	L1Md_A	LINE	L1	ENSMUSG00000051906	Cd209f	25564	NM_026956
chrX	169998601	170011399	Intergenic	Intergenic			ENSMUSG00000072844	G530011O06Rik	-26083	NR_029457
chr3	60043201	60046799	Intergenic	Intergenic			ENSMUSG00000027761	Aadac	13212	NM_023383
chr11	47414401	47435799	Intergenic	RLTR6-int	LTR	ERV1	ENSMUSG00000020354	Sgcd	-45775	NM_011891
chr11	47404401	47413599	Intergenic	L1Md_F	LINE	L1	ENSMUSG00000020354	Sgcd	-29675	NM_011891
chr17	34746001	34776199	Intergenic	ETnERV2-int	LTR	ERVK	ENSMUSG00000073418	C4b	-17203	NM_009780
chr8	20006201	20029399	intron (NM_001270553, intron 6 of 9).2	MLTR11A	LTR	ERVK	ENSMUSG00000071796	6820431F20Rik	279632	NR_030708
chr1	146102001	146137599	Intergenic	Intergenic			ENSMUSG00000035131	Brinp3	-375829	NM_001357571
chr17	74889601	74915999	Intergenic	MTEb	LTR	ERVL-MaLR	ENSMUSG00000001870	Ltbp1	-102729	NM_019919
chr1	17934001	17966999	Intergenic	MYSERV6-int	LTR	ERVK	ENSMUSG00000025774	Crisp4	195402	NM_001347047
chr4	38853201	38887599	Intergenic	IAPLTR1_Mm	LTR	ERVK	ENSMUSG00000085632	Gm12381	-14917	NR_151606
chr11	20409001	20442599	Intergenic	ERVB5_1-I_MM-int	LTR	ERVK	ENSMUSG00000020142	Slc1a4	-93087	NM_018861
chr11	118845601	118894799	intron (NM_001285437, intron 1 of 13)	intron (NM_001285437, intron 1 of 13)			ENSMUSG00000025576	Rbfox3	39372	NM_001039167
chr11	118833601	118844799	intron (NM_001285437, intron 1 of 13)	intron (NM_001285437, intron 1 of 13)			ENSMUSG00000025576	Rbfox3	70372	NM_001039167
chr5	96268401	96301999	Intergenic	L1Md_F2	LINE	L1	ENSMUSG00000029486	Mrpl1	75085	NM_053158
chr9	119856001	119880599	Intergenic	IAPEz-int	LTR	ERVK	ENSMUSG00000032512	Wdr48	-26595	NM_026236
chr2	138555001	138588799	Intergenic	L1MC	LINE	L1	ENSMUSG00000088983	Mir1952	-248029	NR_035477
chr16	89142401	89176799	Intergenic	Lx8b	LINE	L1	ENSMUSG00000044227	Gm9789	1684	NM_001357999
chr4	146163001	146197799	intron (NM_001177546, intron 2 of 4)	intron (NM_001177546, intron 2 of 4)			ENSMUSG00000066007	Zfp600	22710	NM_001177545
chr7	17830801	17869399	Intergenic	L1Md_A	LINE	L1	ENSMUSG00000023185	Ceacam14	37418	NM_025957
chr7	34069001	34104799	Intergenic	Intergenic			ENSMUSG00000078752	Scgb1b30	-8531	NM_001099330
chr7	15586601	15621399	Intergenic	L1Md_F3	LINE	L1	ENSMUSG00000066772	Obox3	35777	NM_145707
chr11	71056801	71079399	Intergenic	IAPEz-int	LTR	ERVK	ENSMUSG00000018451	6330403K07Rik	-34483	NM_134022
chr11	83081801	83108599	Intergenic	L1Md_F2	LINE	L1	ENSMUSG00000078763	Slfn1	-21620	NM_011407
chr7	26328401	26365999	Intergenic	MMERVK10C-int	LTR	ERVK	ENSMUSG00000074254	Cyp2a4	40008	NM_009997
chr3	64025801	64058199	Intergenic	ERVB4_1C-LTR_Mm	LTR	ERVK	ENSMUSG00000027824	Vmn2r1	-39642	NM_019918
chr11	41077601	41112799	Intergenic	L1Md_A	LINE	L1	ENSMUSG00000020326	Ccng1	-339914	NM_009831
chr1	195240801	195271399	Intergenic	ETnERV-int	LTR	ERVK	ENSMUSG00000026616	Cr2	-79381	NM_007758
chr17	29100401	29110399	Intergenic	Intergenic			ENSMUSG00000064147	Rab44	-8781	NM_001364848
chr13	33722601	33760799	Intergenic	Intergenic			ENSMUSG00000047889	Serpinb6d	80225	NM_001300892
chr3	64786001	64825599	intron (NR_003962, intron 1 of 8)	L1Md_F3	LINE	L1	ENSMUSG00000097538	Vmn2r-ps11	38943	NR_003962
chr3	3000201	3033999	Intergenic	Intergenic			ENSMUSG00000017688	Hnf4g	-490930	NM_013920
chr6	149264601	149298399	Intergenic	B1_Mm	SINE	Alu	ENSMUSG00000032712	Resf1	-27914	NM_001289662
chr13	50709201	50739999	Intergenic	Intergenic			ENSMUSG00000094918	Gm8765	26271	NM_001244649
chr13	62533201	62558599	intron (NM_175252, intron 1 of 4)	MT2B1	LTR	ERVL	ENSMUSG00000074865	Zfp934	12729	NM_001360915
chr2	30214201	30236799	Intergenic	IAPLTR1a_Mm	LTR	ERVK		1700084E18Rik	12131	NR_028299
chr6	89755801	89788199	Intergenic	IAPEY3_LTR	LTR	ERVK	ENSMUSG00000094586	Vmn1r41	31112	NM_053230
chr7	140003401	140031999	intron (NM_001286011, intron 4 of 16)	IAPEz-int	LTR	ERVK	ENSMUSG00000025474	Tubgcp2	18650	NM_133755
chr10	22321801	22354199	intron (NM_009018, intron 6 of 6)	ETnERV-int	LTR	ERVK	ENSMUSG00000078452	Raet1d	-23894	NM_020030
chr9	12437801	12480399	Intergenic	Intergenic			ENSMUSG00000111830	4930568E12Rik	646755	NR_040755
chr14	43680801	43718199	Intergenic	Intergenic			ENSMUSG00000095528	Gm10375	-91487	NM_001098269
chr14	42157601	42177799	Intergenic	L1Md_A	LINE	L1	ENSMUSG00000090462	1700091H14Rik	-72423	NR_073362
chr9	18988001	19031599	Intergenic	Lx3C	LINE	L1	ENSMUSG00000095525	Olfr834	21810	NM_001011823
chr8	129186201	129216399	Intergenic	Lx3_Mus	LINE	L1	ENSMUSG00000071302	2610044O15Rik8	32746	NM_153780
chr4	114114201	114148199	Intergenic	Intergenic			ENSMUSG00000057977	Skint11	-32184	NM_001166027
chr4	114153001	114159999	Intergenic	L1_Mus3	LINE	L1	ENSMUSG00000057977	Skint11	-6884	NM_001166027
chr4	114149601	114152199	Intergenic	L1_Mus3	LINE	L1	ENSMUSG00000057977	Skint11	-12484	NM_001166027
chr17	72432601	72465199	intron (NM_007439, intron 1 of 28)	intron (NM_007439, intron 1 of 28)			ENSMUSG00000055471	Alk	155407	NM_007439
chr4	73183001	73214399	Intergenic	RMER16-int	LTR	ERVK	ENSMUSG00000066137	Gm11487	206372	NM_001013393
chr11	74216801	74246599	Intergenic	L1Md_F2	LINE	L1	ENSMUSG00000070377	Olfr43	-24411	NM_146711
chr9	4235201	4267599	Intergenic	L1Md_F	LINE	L1	ENSMUSG00000025894	Aasdhppt	58094	NR_136941
chr2	155018001	155027599	intron (NM_015770, intron 1 of 3)	ERVB4_1-I_MM-int	LTR	ERVK	ENSMUSG00000027596	a	9230	NM_015770
chr17	13188401	13217799	Intergenic	Intergenic			ENSMUSG00000117051	Gm10512	-1942	NR_033458
chr11	103765401	103816599	intron (NM_009521, intron 1 of 4)	B1F2	SINE	Alu	ENSMUSG00000000125	Wnt3	16825	NM_009521
chr6	57073001	57105799	Intergenic	IAPEz-int	LTR	ERVK	ENSMUSG00000091541	Vmn1r9	18505	NM_134185
chr1	112254801	112296999	Intergenic	MusHAL1	LINE	L1		Gm32810	141018	NR_157044
chr12	18021201	18048799	Intergenic	MMERVK10C-int	LTR	ERVK	ENSMUSG00000071379	Hpcal1	344191	NM_016677
chr7	18376001	18392999	Intergenic	MURVY-int	LTR	ERV1	ENSMUSG00000003505	Psg18	-29493	NM_011963
chr7	18394601	18411399	Intergenic	CpG			ENSMUSG00000030373	Psg28	29055	NM_054063
chr13	68012801	68036599	Intergenic	ERVB4_2-I_MM-int	LTR	ERVK	ENSMUSG00000064063	BC048507	161374	NM_001001185
chr2	151330601	151357199	Intergenic	L1Md_A	LINE	L1	ENSMUSG00000087609	4930442J19Rik	41861	NR_040747
chrX	124342201	124360599	Intergenic	Lx3A	LINE	L1	ENSMUSG00000072049	Vmn2r121	-215490	NM_001100616
chr10	30470001	30502199	Intergenic	L1VL4	LINE	L1	ENSMUSG00000019792	Trmt11	114600	NM_001358806
chr10	30468601	30469199	Intergenic	L1VL4	LINE	L1	ENSMUSG00000019792	Trmt11	131800	NM_001358806
chr7	33234201	33243799	Intergenic	L1Md_F2	LINE	L1	ENSMUSG00000096467	Scgb2b19	41341	NM_001199336
chr7	33244601	33276399	Intergenic	IAPEY3-int	LTR	ERVK	ENSMUSG00000096467	Scgb2b19	19841	NM_001199336
chr4	60024801	60053999	Intergenic	Intergenic			ENSMUSG00000073842	Mup7	31075	NM_001347129
chr11	28265601	28302399	Intergenic	Intergenic			ENSMUSG00000032878	Ccdc85a	300324	NM_001346759
chr2	80217601	80254999	Intergenic	L1Md_F2	LINE	L1	ENSMUSG00000050114	Prdx6b	-56170	NM_177256
chr7	26479601	26510199	Intergenic	IAPLTR3-int	LTR	ERVK	ENSMUSG00000054102	Nlrp9a	-40123	NM_001302792
chr5	145933801	145967999	Intergenic	L1Md_F2	LINE	L1	ENSMUSG00000029630	Cyp3a25	58717	NM_019792
chr16	98047201	98082799	intron (NR_015491, intron 4 of 4)	MMSAT4	Satellite	Satellite	ENSMUSG00000116673	A630089N07Rik	17439	NR_015491
chr1	85860201	85886199	Intergenic	L2a	LINE	L2	ENSMUSG00000026223	Itm2c	-21310	NM_022417
chr1	149494401	149525999	Intergenic	IAPEz-int	LTR	ERVK	ENSMUSG00000056220	Pla2g4a	412239	NM_001305632
chr13	103924401	103956399	Intergenic	RLTR17B_Mm	LTR	ERVK	ENSMUSG00000021709	Erbin	-19814	NM_001005868
chr9	53997401	54024199	Intergenic	Intergenic			ENSMUSG00000041986	Elmod1	-35499	NM_177769
chr7	31851001	31896399	Intergenic	L1_Mus1	LINE	L1	ENSMUSG00000078759	Scgb1b7	161035	NM_001270542
chr10	79397801	79429399	Intergenic	IAPEY4_I-int	LTR	ERVK	ENSMUSG00000091381	Vmn2r83	-55358	NM_001104537
chr3	16229601	16263399	Intergenic	B3	SINE	B2	ENSMUSG00000047213	Ythdf3	63335	NM_001358042
chr12	115802001	115829999	Intergenic	Lx	LINE	L1	ENSMUSG00000098336	Mir6388	-120206	NR_105810
chr10	3616201	3629399	Intergenic	L1Md_T	LINE	L1	ENSMUSG00000019762	Iyd	82526	NM_027391
chr10	3597201	3615399	Intergenic	IAPEz-int	LTR	ERVK	ENSMUSG00000019762	Iyd	66026	NM_027391
chr18	4468401	4499799	Intergenic	Intergenic			ENSMUSG00000024234	Mtpap	108508	NM_001361009
chr7	43182601	43205999	Intergenic	L1Md_F2	LINE	L1	ENSMUSG00000064194	Zfp936	16710	NM_001034893
chr4	9991001	10022399	Intergenic	IAPEz-int	LTR	ERVK	ENSMUSG00000082843	4930448K20Rik	-89303	NR_004448
chr6	122102801	122130599	Intergenic	ERVB4_2-I_MM-int	LTR	ERVK	ENSMUSG00000071204	Gm10319	-19928	NR_003624
chr7	104829201	104833999	Intergenic	L1Md_A	LINE	L1	ENSMUSG00000062369	Usp17lb	10983	NM_201409
chr7	104795201	104828399	Intergenic	L1_Mur2	LINE	L1	ENSMUSG00000062369	Usp17lb	30783	NM_201409
chr3	22233001	22268599	promoter-TSS (NR_004439)	promoter-TSS (NR_004439)				Rprl2	-570	NR_004439
chr10	11677401	11706399	Intergenic	L1_Mus3	LINE	L1	ENSMUSG00000048007	Timm8a1	82676	NM_013898
chr8	125625601	125648799	Intergenic	Intergenic			ENSMUSG00000050930	Map10	-32618	NM_028908
chr3	3229001	3265999	Intergenic	Intergenic			ENSMUSG00000017688	Hnf4g	-260530	NM_013920
chr11	19765001	19798599	Intergenic	B2_Mm2	SINE	B2	ENSMUSG00000045671	Spred2	-142642	NM_033523
chr3	11123201	11150799	Intergenic	Intergenic			ENSMUSG00000027534	Snx16	-696870	NM_029068
chr7	106354401	106387399	Intergenic	RLTR6-int	LTR	ERV1		Gm8989	-46372	NR_030720
chr11	68461001	68479199	intron (NM_177320, intron 1 of 18)	intron (NM_177320, intron 1 of 18)			ENSMUSG00000046207	Pik3r6	-32919	NR_126153
chr11	68433401	68460199	intron (NM_177320, intron 1 of 18)	L1M5	LINE	L1	ENSMUSG00000020901	Pik3r5	14675	NM_177320
chr1	140958201	140975399	Intergenic	RLTR6-int	LTR	ERV1	ENSMUSG00000102368	4930590L20Rik	-310398	NR_040604
chr9	3928601	3959599	Intergenic	RLTR6-int	LTR	ERV1	ENSMUSG00000025894	Aasdhppt	365394	NR_136941
chr7	62832801	62866399	Intergenic	Lx3C	LINE	L1	ENSMUSG00000030525	Chrna7	362926	NM_007390
chr1	5800401	5832799	Intergenic	ORR1C2	LTR	ERVL-MaLR	ENSMUSG00000033774	Npbwr1	100798	NM_010342
chrY	90803001	90813999	intron (NM_133362, intron 2 of 3)	L1_Mm	LINE	L1	ENSMUSG00000096768	Erdr1	23058	NM_133362
chr4	118547001	118548799	Intergenic	G-rich	Low_complexity	Low_complexity	ENSMUSG00000050854	Tmem125	-4174	NM_172383
chr4	118551601	118551799	Intergenic	Intergenic			ENSMUSG00000050854	Tmem125	-7974	NM_172383
chr3	14437801	14476799	Intergenic	L1Md_F3	LINE	L1	ENSMUSG00000039710	Slc7a12	-23397	NM_080852
chr1	125338801	125367199	Intergenic	Intergenic			ENSMUSG00000026341	Actr3	82727	NM_023735
chr1	85582001	85619799	5' UTR (NM_001013817, exon 1 of 17)	5' UTR (NM_001013817, exon 1 of 17)			ENSMUSG00000070031	Sp140	197	NM_001013817
chr13	62316001	62348599	Intergenic	Intergenic			ENSMUSG00000094942	Gm3604	50874	NM_001162910
chr12	23755601	23782399	Intergenic	B3A	SINE	B2	ENSMUSG00000073158	9030624G23Rik	328269	NM_001256489
chr10	47659601	47664599	Intergenic	Lx2	LINE	L1	ENSMUSG00000095118	Snord14d	1417352	NR_028274
chr10	47666001	47692399	Intergenic	Lx6	LINE	L1	ENSMUSG00000095118	Snord14d	1434452	NR_028274
chr17	13429401	13456599	Intergenic	RMER12B	LTR	ERVK	ENSMUSG00000079711	Smok4a	-78456	NR_030763
chr19	9546001	9574199	promoter-TSS (NR_073559)	promoter-TSS (NR_073559)				Stxbp3-ps	-852	NR_073559
chr17	3002201	3039399	Intergenic	(CTGTG)n	Simple_repeat	Simple_repeat		Pisd-ps2	63383	NR_003519
chr3	94727001	94753599	Intergenic	Lx8	LINE	L1	ENSMUSG00000068876	Cgn	46182	NM_001293727
chr11	27119401	27143799	Intergenic	IAPLTR4_I	LTR	ERVK		Gm12070	346492	NR_002890
chr7	24087601	24113199	intron (NM_001289641, intron 3 of 4)	RSINE1	SINE	B4	ENSMUSG00000052675	Zfp112	-11920	NM_021307
chr7	33319001	33361999	Intergenic	L1Md_F3	LINE	L1	ENSMUSG00000094305	Scgb2b20	25819	NM_001009952
chr10	66710601	66735799	Intergenic	IAPEz-int	LTR	ERVK		1110002J07Rik	197184	NR_138561
chrY	6585201	6597799	Intergenic	RLTR6-int	LTR	ERV1	ENSMUSG00000094081	Gm20826	576277	NM_001101623
chr3	158729001	158758999	Intergenic	Intergenic			ENSMUSG00000028176	Lrrc7	-182239	NM_001370781
chr14	7329001	7358999	Intergenic	IAPLTR2a2_Mm	LTR	ERVK	ENSMUSG00000072726	Gm5797	-11605	NM_001025085
chr3	146074001	146098599	intron (NM_172864, intron 7 of 22)	IAPEz-int	LTR	ERVK	ENSMUSG00000043020	Wdr63	21736	NM_172864
chr11	73607401	73632199	Intergenic	L1_Mus3	LINE	L1	ENSMUSG00000060335	Olfr384	17218	NM_207224
chrX	123721401	123745799	Intergenic	L1_Mur1	LINE	L1		Astx5	160153	NR_152851
chr1	85325801	85346999	Intergenic	L1Md_A	LINE	L1	ENSMUSG00000052477	C130026I21Rik	-65834	NM_001037909
chr18	36867001	36897999	Intergenic	Intergenic			ENSMUSG00000063514	Gm6756	-37805	NR_076393
chr4	115365401	115394199	Intergenic	L1Md_F3	LINE	L1	ENSMUSG00000078597	Cyp4a12b	-31824	NM_172306
chr19	8301001	8327999	Intergenic	IAPEY4_I-int	LTR	ERVK	ENSMUSG00000052562	Slc22a30	90605	NM_177002
chr19	8289201	8300199	Intergenic	Intergenic			ENSMUSG00000075044	Slc22a29	-75800	NM_172776
chr12	22092201	22112999	Intergenic	B1_Mm	SINE	Alu	ENSMUSG00000093846	Gm4425	54046	NR_136920
chr7	108487401	108506799	Intergenic	RLTR19-int	LTR	ERVK	ENSMUSG00000058014	Olfr502	26848	NM_146739
chr7	108469401	108486599	Intergenic	RLTR25B	LTR	ERVK	ENSMUSG00000096679	Olfr498	12674	NM_146307
chr10	79314601	79326199	Intergenic	IAPEY4_I-int	LTR	ERVK	ENSMUSG00000091468	Vmn2r82	-36191	NM_001101572
chr10	79327001	79349599	Intergenic	L1Md_F2	LINE	L1	ENSMUSG00000091468	Vmn2r82	-18291	NM_001101572
chr16	19103601	19135999	Intergenic	L1Md_A	LINE	L1	ENSMUSG00000050742	Olfr164	166941	NM_146451
chr12	44709401	44746399	Intergenic	Intergenic			ENSMUSG00000046314	Stxbp6	346583	NM_144552
chr11	33819201	33869599	promoter-TSS (NM_001190885)	promoter-TSS (NM_001190885)			ENSMUSG00000053519	Kcnip1	-714	NM_027398
chr5	109715601	109737199	Intergenic	IAPEz-int	LTR	ERVK	ENSMUSG00000105044	Gm10416	107742	NR_027964
chr11	113975201	113981799	intron (NM_172800, intron 1 of 44)	IMPB_01	Satellite	Satellite	ENSMUSG00000041592	Sdk2	88529	NM_172800
chr11	113940201	113974399	intron (NM_172800, intron 1 of 44)	intron (NM_172800, intron 1 of 44)			ENSMUSG00000041592	Sdk2	109729	NM_172800
chr7	32170601	32204399	Intergenic	IAPEz-int	LTR	ERVK	ENSMUSG00000099729	Scgb2b11	23642	NM_001310657
chr5	147794601	147818399	Intergenic	Intergenic			ENSMUSG00000029649	Pomp	-54128	NM_025624
chr7	44157201	44187199	Intergenic	L1_Mus3	LINE	L1	ENSMUSG00000063713	Klk1b24	-16036	NM_010643
chr7	44153001	44156199	Intergenic	MMERVK10C-int	LTR	ERVK	ENSMUSG00000038968	Klk1b16	17310	NM_008454
chr13	4349401	4351399	Intergenic	(TGGGGG)n	Simple_repeat	Simple_repeat	ENSMUSG00000021211	Akr1c12	-71001	NM_013777
chr13	4320801	4347799	Intergenic	MMERVK9E_I-int	LTR	ERVK	ENSMUSG00000021211	Akr1c12	-54901	NM_013777
chr2	37228201	37266399	Intergenic	B1_Mus1	SINE	Alu		Olfr367-ps	-19651	NM_001081010
chr14	52746201	52751999	Intergenic	L1Md_F2	LINE	L1	ENSMUSG00000059887	Olfr1507	-253405	NM_001170918
chr14	52720201	52745199	Intergenic	Lx3C	LINE	L1	ENSMUSG00000059887	Olfr1507	-237005	NM_001170918
chr14	18128401	18155999	Intergenic	IAPEz-int	LTR	ERVK	ENSMUSG00000021775	Nr1d2	96906	NM_011584
chr4	96935001	96960999	Intergenic	IAPEz-int	LTR	ERVK	ENSMUSG00000078639	Gm12695	-162840	NM_001081284
chr6	81838601	81839199	Intergenic	Intergenic			ENSMUSG00000106154	Mir7232	56763	NR_106091
chr6	81845401	81869599	Intergenic	IAPEz-int	LTR	ERVK	ENSMUSG00000106154	Mir7232	38163	NR_106091
chr6	81840801	81843799	Intergenic	RLTR13A1	LTR	ERVK	ENSMUSG00000106154	Mir7232	53363	NR_106091
chr11	19551601	19578799	Intergenic	MER33	DNA	hAT-Charlie	ENSMUSG00000045671	Spred2	-359242	NM_033523
chr1	98614201	98623999	Intergenic	L1Md_A	LINE	L1	ENSMUSG00000026336	Slco6d1	197976	NM_027584
chr1	98588801	98612999	Intergenic	IAPEz-int	LTR	ERVK	ENSMUSG00000026336	Slco6d1	179776	NM_027584
chr7	25548401	25562799	intron (NR_015569, intron 6 of 6)	LTRIS_Mus	LTR	ERV1	ENSMUSG00000054385	Ceacam2	-15596	NM_001113369
chr11	27941401	27967399	Intergenic	IAPEz-int	LTR	ERVK	ENSMUSG00000032878	Ccdc85a	629924	NM_001346759
chr7	25532401	25547599	promoter-TSS (NM_007543)	promoter-TSS (NM_007543)			ENSMUSG00000054385	Ceacam2	4	NM_001113368
chr11	51140801	51160599	Intergenic	IAPEY3-int	LTR	ERVK	ENSMUSG00000072982	9230009I02Rik	65613	NR_045865
chr15	27270401	27297799	Intergenic	B4A	SINE	B4	ENSMUSG00000022265	Ank	-182577	NM_020332
chr7	62706001	62746199	Intergenic	L1Md_F2	LINE	L1	ENSMUSG00000070526	Peg12	-261590	NM_013788
chr8	72850401	72874399	intron (NM_001317391, intron 10 of 15)	RLTR13B2	LTR	ERVK	ENSMUSG00000050147	F2rl3	100741	NM_007975
chr5	146029401	146039399	Intergenic	L1Md_F3	LINE	L1	ENSMUSG00000029630	Cyp3a25	-24782	NR_030782
chr5	146040201	146062599	Intergenic	L1Md_F3	LINE	L1	ENSMUSG00000061292	Cyp3a59	-27858	NM_001105160
chr12	20843001	20860799	Intergenic	IAPEY4_I-int	LTR	ERVK	ENSMUSG00000099759	1700030C10Rik	-36121	NR_015521
chr12	20861801	20872799	Intergenic	RLTR27	LTR	ERVK	ENSMUSG00000099759	1700030C10Rik	-51521	NR_015521
chr14	27555201	27558399	Intergenic	LTRIS_Mus	LTR	ERV1	ENSMUSG00000046753	Ccdc66	-48340	NM_177111
chr14	27559201	27579599	Intergenic	IAPLTR3-int	LTR	ERVK	ENSMUSG00000040640	Erc2	-53007	NM_177814
chr16	20019401	20047399	Intergenic	MERVL_2A-int	LTR	ERVL	ENSMUSG00000043008	Klhl6	-50351	NM_183390
chr13	32937201	32959199	Intergenic	IAPEz-int	LTR	ERVK	ENSMUSG00000042842	Serpinb6b	-17061	NM_011454
chr3	9725601	9747399	intron (NM_053182, intron 2 of 7)	IAPEz-int	LTR	ERVK	ENSMUSG00000027508	Pag1	97179	NM_053182
chrY	90728401	90735799	Intergenic	L1_Mm	LINE	L1	ENSMUSG00000072844	G530011O06Rik	22950	NR_137283
chrY	90736801	90744799	Intergenic	L1M4c	LINE	L1	ENSMUSG00000072844	G530011O06Rik	14250	NR_137283
chr9	118124001	118145999	intron (NM_026442, intron 1 of 3)	intron (NM_026442, intron 1 of 3)			ENSMUSG00000039163	Cmc1	15196	NM_026442
chrY	5874801	5882399	Intergenic	Intergenic			ENSMUSG00000094081	Gm20826	1289177	NM_001101623
chr3	14222201	14247599	Intergenic	IAPLTR2_Mm	LTR	ERVK		Gm6300	-128217	NR_033591
chrY	5884601	5886399	Intergenic	IAPEy-int	LTR	ERVK	ENSMUSG00000094081	Gm20826	1282277	NM_001101623
chrY	5883201	5883599	Intergenic	IAPEy-int	LTR	ERVK	ENSMUSG00000094081	Gm20826	1284377	NM_001101623
chr7	60531201	60556799	Intergenic	Intergenic			ENSMUSG00000100826	Snhg14	-93823	NR_146211
chr15	97542001	97564599	Intergenic	IAPEz-int	LTR	ERVK	ENSMUSG00000022466	Rpap3	152522	NM_028003
chr11	73730201	73757999	Intergenic	URR1A	DNA	hAT-Charlie	ENSMUSG00000070383	Olfr389	36489	NM_147009
chr11	73728201	73729399	Intergenic	Intergenic			ENSMUSG00000060630	Zfp735	40022	NM_001126489
chr11	63462401	63483399	Intergenic	IAPEz-int	LTR	ERVK	ENSMUSG00000018217	Pmp22	340097	NM_001302260
chr3	22689801	22719599	Intergenic	RLTR10-int	LTR	ERVK		Rprl2	453330	NR_004439
chr11	81539801	81559799	intron (NM_001034013, intron 1 of 9)	IAPEz-int	LTR	ERVK		1700071K01Rik	23739	NM_001033765
chr6	23157001	23167799	Intergenic	L1_Mus2	LINE	L1	ENSMUSG00000029695	Aass	-29414	NM_013930
chr1	44371001	44383399	Intergenic	MMERVK10C-int	LTR	ERVK	ENSMUSG00000046828	Mettl21e	-158269	NM_207281
chr1	44384201	44399399	Intergenic	MuRRS4-int	LTR	ERV1	ENSMUSG00000056870	Gulp1	-159871	NM_028450
chr3	158616601	158642399	Intergenic	IAPEz-int	LTR	ERVK	ENSMUSG00000028176	Lrrc7	-67739	NM_001370781
chr18	9888401	9916999	Intergenic	Intergenic			ENSMUSG00000024287	Thoc1	-55480	NM_153552
chr17	67419401	67444599	Intergenic	Lx9	LINE	L1	ENSMUSG00000033278	Ptprm	-77509	NM_001357625
chr3	14700401	14725599	Intergenic	IAPLTR2b	LTR	ERVK	ENSMUSG00000027556	Car1	65460	NM_001083957
chr12	20777401	20803399	Intergenic	L1Md_F2	LINE	L1	ENSMUSG00000099759	1700030C10Rik	25379	NR_015521
chr2	47529201	47556999	Intergenic	L1Md_F2	LINE	L1	ENSMUSG00000052155	Acvr2a	-1271009	NM_007396
chr7	142765601	142788599	Intergenic	IAPEz-int	LTR	ERVK	ENSMUSG00000000215	Ins2	-97374	NM_008387
chr11	29275601	29299999	Intergenic	Lx2B2	LINE	L1	ENSMUSG00000020462	Cfap36	-40528	NM_025740
chr12	23554801	23588199	Intergenic	MTC	LTR	ERVL-MaLR	ENSMUSG00000073158	9030624G23Rik	525769	NM_001256489
chr6	129914601	129945799	Intergenic	MURVY-int	LTR	ERV1	ENSMUSG00000030173	Klra5	-16976	NM_008463
chr14	19045401	19082599	Intergenic	L1Md_F3	LINE	L1	ENSMUSG00000058317	Ube2e2	-169733	NM_001360327
chr11	85277001	85297799	Intergenic	IAPEz-int	LTR	ERVK	ENSMUSG00000020525	Ppm1d	-23854	NM_016910
chr12	20892601	20917799	Intergenic	Lx4B	LINE	L1	ENSMUSG00000099759	1700030C10Rik	-89421	NR_015521
chr11	100657601	100677199	Intergenic	IAPEz-int	LTR	ERVK	ENSMUSG00000014198	Zfp385c	-16707	NM_177790
chr14	6887001	6906799	Intergenic	IAPEz-int	LTR	ERVK	ENSMUSG00000093985	Gm10406	130549	NM_001164727
chr11	12904001	12929599	Intergenic	MLTR11B	LTR	ERVK	ENSMUSG00000020173	Cobl	-451840	NM_172496
chr11	12899801	12902999	Intergenic	L1Md_T	LINE	L1	ENSMUSG00000020173	Cobl	-436440	NM_172496
chr11	15243001	15245199	Intergenic	RMER17D	LTR	ERVK	ENSMUSG00000084135	Pom121l12	644860	NM_001164166
chr11	15218201	15242199	Intergenic	IAPEz-int	LTR	ERVK	ENSMUSG00000084135	Pom121l12	630960	NM_001164166
chr11	83229001	83256199	Intergenic	RLTR26_Mus	LTR	ERVK	ENSMUSG00000087107	AI662270	19024	NR_015519
chr8	15735401	15764199	Intergenic	Intergenic			ENSMUSG00000093142	Mir3106	419038	NR_037214
chr1	7286201	7316399	Intergenic	L1Md_F2	LINE	L1	ENSMUSG00000051285	Pcmtd1	212380	NM_183028
chr1	7281001	7284999	Intergenic	L1Md_T	LINE	L1	ENSMUSG00000051285	Pcmtd1	194080	NM_183028
chr13	65644201	65673399	Intergenic	L1_Mus2	LINE	L1			-310206	NM_001371118
chr13	65674201	65677199	Intergenic	L1_Mus2	LINE	L1			-327106	NM_001371118
chr6	43778201	43799599	Intergenic	IAPEz-int	LTR	ERVK	ENSMUSG00000029735	Tpk1	-122622	NM_013861
chr6	43800601	43809399	Intergenic	L1Md_A	LINE	L1	ENSMUSG00000029735	Tpk1	-138722	NM_013861
chr11	113933001	113939199	intron (NM_172800, intron 2 of 44)	intron (NM_172800, intron 2 of 44)			ENSMUSG00000041592	Sdk2	130929	NM_172800
chr11	113900601	113932199	intron (NM_172800, intron 2 of 44)	IAPEz-int	LTR	ERVK	ENSMUSG00000041592	Sdk2	150629	NM_172800
chr1	18065401	18086399	Intergenic	RLTR48B	LTR	ERV1	ENSMUSG00000025774	Crisp4	70002	NM_001347047
chr1	18087201	18100799	Intergenic	IAP-d-int	LTR	ERVK	ENSMUSG00000025774	Crisp4	51902	NM_001347047
chr11	111174401	111198799	Intergenic	IAPEz-int	LTR	ERVK	ENSMUSG00000041695	Kcnj2	120436	NM_008425
chr8	4881801	4910199	Intergenic	Intergenic			ENSMUSG00000022322	Shcbp1	-116433	NM_011369
chr1	5319601	5338199	Intergenic	L1_Mm	LINE	L1	ENSMUSG00000033793	Atp6v1h	245814	NM_001310442
chr1	5339001	5350399	Intergenic	RLTR44-int	LTR	ERVK	ENSMUSG00000025905	Oprk1	-243793	NM_001204371
chrX	32120601	32149999	Intergenic	L1Md_Gf	LINE	L1	ENSMUSG00000096194	Btbd35f2	-143094	NM_001168334
chr15	5363601	5388999	Intergenic	L1_Mus1	LINE	L1	ENSMUSG00000110018	5430437J10Rik	-120018	NR_045274
chr4	3238001	3260999	Intergenic	(CAAA)n	Simple_repeat	Simple_repeat	ENSMUSG00000115466	Vmn1r3	-64195	NM_001167535
chr9	36072201	36107999	Intergenic	ETnERV-int	LTR	ERVK	ENSMUSG00000091411	Gm5916	38679	NM_001167587
chr10	33731401	33760199	Intergenic	L1_Mus1	LINE	L1	ENSMUSG00000090298	Sult3a2	36315	NM_001101452
chr9	36486401	36516199	Intergenic	MMERVK10C-int	LTR	ERVK	ENSMUSG00000090710	Pate11	25717	NM_001128510
chr3	78540401	78573799	Intergenic	ETnERV-int	LTR	ERVK	ENSMUSG00000062232	Rapgef2	588646	NM_001310536
chr12	23195801	23212599	Intergenic	IAPEz-int	LTR	ERVK	ENSMUSG00000073164	2410018L13Rik	-193957	NR_015504
chr4	5172401	5204599	Intergenic	IAPEz-int	LTR	ERVK	ENSMUSG00000066324	Impad1	-395194	NM_177730
chr17	65453601	65474999	intron (NM_001008973, intron 8 of 14)	IAPEz-int	LTR	ERVK	ENSMUSG00000045036	Tmem232	45757	NM_001360185
chr11	117496601	117512199	Intergenic	IAPEz-int	LTR	ERVK	ENSMUSG00000069588	Gm11733	20032	NR_130966
chr18	3695801	3715799	Intergenic	L1Md_T	LINE	L1	ENSMUSG00000024232	Bambi	197843	NM_026505
chr18	3720201	3726799	Intergenic	RLTR10-int	LTR	ERVK	ENSMUSG00000024232	Bambi	215543	NM_026505
chr5	32521001	32543399	Intergenic	Intergenic			ENSMUSG00000014956	Ppp1cb	73230	NM_172707
chr6	24922601	24949999	Intergenic	Intergenic			ENSMUSG00000048022	Tmem229a	19825	NM_177013
chr11	35608001	35614199	intron (NM_011412, intron 13 of 35)	B2_Mm2	SINE	B2	ENSMUSG00000065583	Mir218-2	-5716	NR_029799
chr11	35591601	35603999	intron (NM_011412, intron 11 of 35)	intron (NM_011412, intron 11 of 35)			ENSMUSG00000065583	Mir218-2	-19016	NR_029799
chr11	35615001	35637999	intron (NM_011412, intron 16 of 35)	MER102a	DNA	hAT-Charlie	ENSMUSG00000065583	Mir218-2	9684	NR_029799
chr11	54572201	54589199	intron (NM_001252496, intron 6 of 28)	IAPEz-int	LTR	ERVK	ENSMUSG00000037533	Rapgef6	-15446	NM_001252497
chr4	156137801	156165199	Intergenic	RLTR1B-int	LTR	ERV1	ENSMUSG00000110404	Rnf223	20985	NM_001220499
chr12	114815401	114844399	Intergenic	Intergenic			ENSMUSG00000098357	Mir7094-2	-316206	NR_106063
chr11	70345001	70372199	Intergenic	Intergenic			ENSMUSG00000018924	Alox15	-6569	NM_009660
chr4	106380601	106404199	exon (NM_183225, exon 37 of 68)	exon (NM_183225, exon 37 of 68)			ENSMUSG00000044254	Pcsk9	71925	NM_153565
chr18	3602201	3629199	Intergenic	L1_Mus3	LINE	L1	ENSMUSG00000024232	Bambi	107743	NM_026505
chr11	10089201	10115999	Intergenic	RLTR1B	LTR	ERV1	ENSMUSG00000004668	Abca13	910658	NM_178259
chr15	77646001	77669199	Intergenic	MTA_Mm	LTR	ERVL-MaLR	ENSMUSG00000091694	Apol11b	-14314	NM_001143686
chr15	77624201	77630599	Intergenic	Intergenic			ENSMUSG00000091694	Apol11b	15886	NM_001143686
chr7	59679801	59704999	intron (NR_146211, intron 82 of 171)	IAPEz-int	LTR	ERVK	ENSMUSG00000096019	Gm26504	3435	NR_002895
chr7	108424601	108455199	Intergenic	Intergenic			ENSMUSG00000095239	Olfr497	17327	NM_146738
chr17	94292201	94315599	Intergenic	L1Md_F2	LINE	L1	ENSMUSG00000055660	Mettl4	446119	NM_001357135
chr6	58159401	58189399	Intergenic	L1Md_T	LINE	L1	ENSMUSG00000071428	Vmn1r27	41617	NM_134436
chr7	42879001	42899199	Intergenic	IAPLTR2a2_Mm	LTR	ERVK	ENSMUSG00000092225	Gm2381	-21866	NR_046214
chr8	71807201	71822799	Intergenic	ERVB4_2-I_MM-int	LTR	ERVK	ENSMUSG00000056019	Zfp709	-67068	NM_145624
chr7	28214601	28238599	Intergenic	B1_Mm	SINE	Alu	ENSMUSG00000046058	Eid2	-41281	NM_198425
chr1	117616601	117649599	Intergenic	IAPEz-int	LTR	ERVK	ENSMUSG00000026374	Tsn	677628	NR_153836
chr17	66159201	66183799	Intergenic	ERVB4_2-I_MM-int	LTR	ERVK	ENSMUSG00000035842	Ddx11	47980	NM_001003919
chrY	10420201	10424999	Intergenic	RLTR6-int	LTR	ERV1	ENSMUSG00000095172	Gm20822	775248	NM_001199331
chr7	31930601	31959599	Intergenic	L1Md_F2	LINE	L1	ENSMUSG00000078759	Scgb1b7	232435	NM_001270542
chrY	10413201	10419399	Intergenic	L1_Mus3	LINE	L1	ENSMUSG00000095172	Gm20822	781548	NM_001199331
chr18	6851201	6874599	Intergenic	IAPEz-int	LTR	ERVK	ENSMUSG00000073639	Rab18	97733	NM_181070
chr7	64123001	64135599	Intergenic	RLTR4_MM-int	LTR	ERV1	ENSMUSG00000030523	Trpm1	-24535	NM_001039104
chr7	64118801	64122199	Intergenic	L1Md_T	LINE	L1	ENSMUSG00000030523	Trpm1	-33335	NM_001039104
chr7	64104001	64115999	Intergenic	L1Md_F2	LINE	L1	ENSMUSG00000030523	Trpm1	-43835	NM_001039104
chr15	4849801	4870399	Intergenic	L1Md_A	LINE	L1	ENSMUSG00000022155	Mroh2b	-38637	NM_001166066
chr14	80418801	80456999	Intergenic	IAPEz-int	LTR	ERVK	ENSMUSG00000022026	Olfm4	437598	NM_001351947
chrY	4844201	4852999	Intergenic	Lx3B	LINE	L1	ENSMUSG00000096520	Gm3376	1076927	NM_001270512
chr3	94132401	94155199	Intergenic	MMERVK10C-int	LTR	ERVK	ENSMUSG00000074424	Gm10696	34393	NM_001146107
chr15	60793801	60822599	Intergenic	IAPLTR2_Mm	LTR	ERVK		9930014A18Rik	-14765	NR_030696
chr12	119546201	119575599	Intergenic	Lx3_Mus	LINE	L1	ENSMUSG00000041886	Macc1	117490	NM_001163136
chr11	111208001	111229399	Intergenic	IAPEz-int	LTR	ERVK	ENSMUSG00000041695	Kcnj2	152536	NM_008425
chrX	123276801	123294999	Intergenic	L1_Mus2	LINE	L1	ENSMUSG00000095005	Astx6	-72597	NR_152852
chrX	123270601	123275999	Intergenic	ERVB7_3-LTR_MM	LTR	ERVK	ENSMUSG00000095005	Astx6	-59997	NR_152852
chr12	5049601	5060399	Intergenic	RLTR10	LTR	ERVK	ENSMUSG00000052812	Atad2b	137647	NM_001362349
chr3	139244801	139275199	intron (NM_198659, intron 6 of 13)	IAP1-MM_I-int	LTR	ERVK	ENSMUSG00000047940	Stpg2	54107	NM_198659
chr11	10754801	10780399	Intergenic	Intergenic			ENSMUSG00000050830	Vwc2	-346416	NM_177033
chr18	6337801	6359599	Intergenic	RLTR6-int	LTR	ERV1	ENSMUSG00000006740	Kif5b	-107176	NM_008448
chr14	29757001	29777599	Intergenic	MLTR11A	LTR	ERVK	ENSMUSG00000021991	Cacna2d3	-45436	NM_009785
chr9	73394601	73415399	Intergenic	Intergenic			ENSMUSG00000032215	Rsl24d1	291531	NM_198609
chr12	20282001	20304199	Intergenic	Intergenic			ENSMUSG00000099759	1700030C10Rik	522679	NR_015521
chrY	7040001	7053199	Intergenic	L1Md_F2	LINE	L1	ENSMUSG00000094081	Gm20826	121177	NM_001101623
chrY	7054001	7055199	Intergenic	L1Md_A	LINE	L1	ENSMUSG00000094081	Gm20826	113177	NM_001101623
chr10	70779001	70801599	Intergenic	Intergenic			ENSMUSG00000037747	D630013N20Rik	-134337	NR_045292
chr12	20121201	20141399	Intergenic	Intergenic			ENSMUSG00000099759	1700030C10Rik	684479	NR_015521
chr17	40171601	40195799	Intergenic	LTRIS2	LTR	ERV1	ENSMUSG00000031233	Pgk2	24909	NM_031190
chr9	38616801	38644999	Intergenic	(TA)n	Simple_repeat	Simple_repeat	ENSMUSG00000057444	Olfr915	16622	NM_146785
chr8	55501601	55520399	Intergenic	(GA)n	Simple_repeat	Simple_repeat	ENSMUSG00000046258	Adam29	395964	NM_175939
chr5	15001001	15014399	Intergenic	Lx	LINE	L1	ENSMUSG00000091897	Gm17019	25307	NM_182957
chr14	4800601	4814999	Intergenic	PB1D7	SINE	Alu	ENSMUSG00000094132	Gm3264	-47723	NM_001242945
chr14	4815801	4824399	Intergenic	Intergenic			ENSMUSG00000094132	Gm3264	-35423	NM_001242945
chr9	9292001	9316799	Intergenic	MMERVK9E_I-int	LTR	ERVK	ENSMUSG00000050730	Arhgap42	-65387	NM_027823
chr11	20751201	20777999	Intergenic	L1Md_F3	LINE	L1	ENSMUSG00000049659	Aftph	-23044	NM_181411
chr12	52158601	52180599	intron (NM_029760, intron 4 of 10)	ORR1B2-int	LTR	ERVL-MaLR	ENSMUSG00000035142	Nubpl	71854	NM_029760
chr11	85057001	85072399	intron (NM_001029934, intron 5 of 33)	IAPEz-int	LTR	ERVK	ENSMUSG00000000804	Usp32	75255	NM_001029934
chr9	6692601	6721799	Intergenic	RMER19B	LTR	ERVK	ENSMUSG00000047619	Ddi1	-440653	NM_027942
chr12	21865201	21884399	Intergenic	Intergenic			ENSMUSG00000093846	Gm4425	281846	NR_136920
chr11	86842001	86856799	Intergenic	IAPEz-int	LTR	ERVK		Mir12182	3258	NR_162780
chr15	92718601	92736999	intron (NM_001164593, intron 5 of 9)	IAPEz-int	LTR	ERVK	ENSMUSG00000036218	Pdzrn4	130691	NM_001164594
chr5	143772001	143783799	Intergenic	RLTR6-int	LTR	ERV1		D130017N08Rik	19546	NR_015486
chr5	143784601	143794399	Intergenic	IAPEz-int	LTR	ERVK		D130017N08Rik	31146	NR_015486
chr5	143795401	143797999	Intergenic	RLTR10-int	LTR	ERVK		D130017N08Rik	38346	NR_015486
chr7	62543801	62576199	Intergenic	L1Md_F	LINE	L1	ENSMUSG00000070526	Peg12	-95490	NM_013788
chr7	106259401	106280199	Intergenic	IAPLTR4	LTR	ERVK	ENSMUSG00000045868	Gvin1	-54460	NM_001039160
chr11	5137801	5163199	promoter-TSS (NM_001371004)	promoter-TSS (NM_001371004)					-426	NM_001371004
chr11	5165001	5177799	Intergenic	(TG)n	Simple_repeat	Simple_repeat	ENSMUSG00000034164	Emid1	-19170	NR_152138
chr16	3096201	3112799	Intergenic	RLTR6-int	LTR	ERV1	ENSMUSG00000051003	Olfr161	-487898	NM_146860
chr11	3100201	3122999	Intergenic	Intergenic				Pisd-ps1	-12402	NR_003517
chr4	7080001	7107199	Intergenic	Intergenic			ENSMUSG00000041272	Tox	-102877	NM_145711
chr4	61812201	61840799	Intergenic	RMER16A3	LTR	ERVK	ENSMUSG00000058523	Mup5	8680	NM_008649
chr17	13149201	13171199	Intergenic	IAPLTR1_Mm	LTR	ERVK	ENSMUSG00000067049	Unc93a	-28409	NM_199252
chr12	70932001	70937199	Intergenic	Intergenic			ENSMUSG00000021076	Actr10	-3257	NM_019785
chr12	70914601	70929199	Intergenic	IAPEz-int	LTR	ERVK	ENSMUSG00000021076	Actr10	-15957	NM_019785
chr10	7370401	7385799	Intergenic	L1Md_F	LINE	L1	ENSMUSG00000079685	Ulbp1	95377	NM_029975
chr10	7359801	7369599	Intergenic	AT_rich	Low_complexity	Low_complexity	ENSMUSG00000079685	Ulbp1	108777	NM_029975
chr5	50996401	51023399	Intergenic	Lx8b	LINE	L1	ENSMUSG00000029167	Ppargc1a	544021	NR_027710
chr11	35363001	35370799	intron (NM_011412, intron 4 of 35)	intron (NM_011412, intron 4 of 35)			ENSMUSG00000056427	Slit3	245444	NM_011412
chr11	35330801	35362199	intron (NM_011412, intron 4 of 35)	intron (NM_011412, intron 4 of 35)			ENSMUSG00000056427	Slit3	225044	NM_011412
chr11	35371801	35374999	intron (NM_011412, intron 4 of 35)	L1Md_F2	LINE	L1	ENSMUSG00000065583	Mir218-2	-243416	NR_029799
chr11	30050201	30079999	Intergenic	L1Md_F2	LINE	L1	ENSMUSG00000044072	Eml6	-39067	NM_146016
chr9	11064001	11093799	Intergenic	L1Md_F2	LINE	L1	ENSMUSG00000039488	Cntn5	-174125	NM_001170787
chr16	15493401	15514199	Intergenic	IAPEz-int	LTR	ERVK	ENSMUSG00000022674	Ube2v2	90718	NM_001159351
chr5	4370201	4371799	Intergenic	L1Md_F3	LINE	L1	ENSMUSG00000053178	Mterf1b	178633	NM_001042670
chr5	4372601	4397199	Intergenic	Intergenic			ENSMUSG00000053178	Mterf1b	192533	NM_001042670
chr7	11199401	11224199	Intergenic	Intergenic			ENSMUSG00000090714	Zscan4d	-45652	NM_001100186
chr11	106281601	106302599	Intergenic	Intergenic			ENSMUSG00000020713	Gh	9796	NM_008117
chr3	159932201	159939799	3' UTR (NM_026582, exon 12 of 12)	3' UTR (NM_026582, exon 12 of 12)			ENSMUSG00000028173	Wls	96350	NM_001356349
chr9	25839801	25866199	Intergenic	ETnERV2-int	LTR	ERVK	ENSMUSG00000036611	Eepd1	371403	NM_026189
chr7	20454201	20471199	Intergenic	ERVB4_1-I_MM-int	LTR	ERVK	ENSMUSG00000094762	Gm10670	12225	NM_001167161
chr7	20441801	20453199	Intergenic	Intergenic			ENSMUSG00000094545	Vmn1r101	-4907	NM_001166836
chr11	59015201	59057799	intron (NM_001171512, intron 59 of 103)	intron (NM_001171512, intron 59 of 103)			ENSMUSG00000020455	Trim11	58407	NM_053168
chr1	58860601	58888599	Intergenic	ERVB4_1B-I_MM-int	LTR	ERVK	ENSMUSG00000026029	Casp8	72098	NM_001277926
chr12	48988201	49015799	Intergenic	Lx3A	LINE	L1	ENSMUSG00000020950	Foxg1	-380883	NM_001160112
chr4	61704801	61733599	Intergenic	Intergenic			ENSMUSG00000078674	Mup18	-45106	NM_001199333
chr10	38585801	38613199	Intergenic	MYSERV16_I-int	LTR	ERVK	ENSMUSG00000094311	Rfpl4b	222279	NM_001177783
chr12	19511201	19529199	Intergenic	IAPEY3-int	LTR	ERVK	ENSMUSG00000073197	5730507C01Rik	1005690	NM_001033157
chrX	123942801	123964399	Intergenic	MMERVK9C_I-int	LTR	ERVK		Astx5	-59847	NR_152851
chr12	21628401	21653399	Intergenic	L1Md_F	LINE	L1	ENSMUSG00000076432	Ywhaq	-223464	NM_011739
chr2	89895601	89916199	Intergenic	Lx2A	LINE	L1	ENSMUSG00000049149	Olfr1258	-23911	NM_146978
chr2	89888001	89894199	Intergenic	MMERVK10C-int	LTR	ERVK	ENSMUSG00000049057	Olfr1257	10272	NM_146982
chr9	19951201	19971599	Intergenic	RLTR6-int	LTR	ERV1	ENSMUSG00000051118	Olfr77	44171	NM_146339
chr9	80028201	80052399	Intergenic	B3	SINE	B2	ENSMUSG00000034252	Senp6	-26603	NM_146003
chr18	70307401	70335999	Intergenic	RLTR17	LTR	ERVK	ENSMUSG00000024512	Dynap	-77116	NM_029346
chr8	13707801	13724999	intron (NM_001101519, intron 1 of 3)	L1MC5	LINE	L1	ENSMUSG00000090336	Cfap97d2	10511	NM_001101519
chr5	6254601	6286399	Intergenic	L1_Mur1	LINE	L1	ENSMUSG00000015652	Steap1	-521183	NM_027399
chr7	4573401	4598399	intron (NM_207270, intron 5 of 19)	L1Md_A	LINE	L1	ENSMUSG00000035429	Ptprh	18141	NM_207270
chr14	15528601	15541599	Intergenic	Intergenic			ENSMUSG00000045201	Lrrc3b	-96113	NM_146052
chr14	15542601	15562599	Intergenic	MuRRS-int	LTR	ERV1	ENSMUSG00000045201	Lrrc3b	-113613	NM_146052
chr13	119655801	119674799	Intergenic	IAPEY4_I-int	LTR	ERVK	ENSMUSG00000099872	1700074H08Rik	-14742	NR_138420
chr9	20178801	20204199	Intergenic	L1VL4	LINE	L1	ENSMUSG00000066899	Olfr870	-19931	NM_146904
chr10	127779001	127798399	exon (NM_153133, exon 2 of 4)	exon (NM_153133, exon 2 of 4)			ENSMUSG00000056148	Rdh9	12295	NM_153133
chr8	113559001	113580199	Intergenic	L1Md_A	LINE	L1		4930571O06Rik	52318	NR_110476
chr11	74159801	74184399	Intergenic	L1Md_F3	LINE	L1	ENSMUSG00000070379	Olfr402	16944	NM_146708
chr18	74353801	74376399	Intergenic	IAPEY_LTR	LTR	ERVK	ENSMUSG00000025885	Myo5b	-77519	NM_201600
chr7	42513601	42535999	Intergenic	(GAAA)n	Simple_repeat	Simple_repeat	ENSMUSG00000092416	Zfp141	-19047	NM_001309388
chr11	55237801	55254399	Intergenic	IAPEz-int	LTR	ERVK	ENSMUSG00000020261	Slc36a1	41760	NM_153139
chr5	42823201	42845599	Intergenic	IAPEz-int	LTR	ERVK	ENSMUSG00000039782	Cpeb2	-398853	NM_001368807
chr12	18641201	18658799	Intergenic	L1_Mus1	LINE	L1	ENSMUSG00000073197	5730507C01Rik	135490	NM_001033157
chr12	18630001	18640399	Intergenic	Intergenic			ENSMUSG00000073197	5730507C01Rik	120690	NM_001033157
chr11	28090001	28112399	Intergenic	IAPEz-int	LTR	ERVK	ENSMUSG00000032878	Ccdc85a	483124	NM_001346759
chr6	7094801	7116599	Intergenic	IAPEz-int	LTR	ERVK	ENSMUSG00000042505	Sdhaf3	149682	NM_001077713
chr15	38607201	38624999	Intergenic	IAPEz-int	LTR	ERVK	ENSMUSG00000102106	2310043O21Rik	-21166	NR_045757
chr11	9075401	9091599	Intergenic	L1Md_T	LINE	L1	ENSMUSG00000020407	Upp1	-34508	NM_001159401
chr9	109456401	109478999	Intergenic	RMER16-int	LTR	ERVK	ENSMUSG00000074062	Fbxw16	-18560	NM_177070
chr8	71830401	71847799	Intergenic	L1Md_F2	LINE	L1	ENSMUSG00000056019	Zfp709	-42968	NM_145624
chr9	82776801	82785399	Intergenic	L1Md_F2	LINE	L1	ENSMUSG00000032251	Irak1bp1	-48706	NM_022986
chr9	82763401	82775999	Intergenic	IAPEz-int	LTR	ERVK	ENSMUSG00000032251	Irak1bp1	-60106	NM_022986
chr19	61322601	61331599	Intergenic	MurSatRep1	Unknown	Unknown	ENSMUSG00000059326	Csf2ra	-98682	NM_009970
chr1	149570601	149593999	Intergenic	IAPEz-int	LTR	ERVK	ENSMUSG00000056220	Pla2g4a	340139	NM_001305632
chr7	15800201	15821399	Intergenic	MERVL-int	LTR	ERVL	ENSMUSG00000041583	Obox6	28879	NM_145710
chr11	82326601	82344199	Intergenic	IAPEz-int	LTR	ERVK	ENSMUSG00000020701	Tmem132e	-53500	NM_001304439
chr3	68732001	68742399	Intergenic	IAPEz-int	LTR	ERVK	ENSMUSG00000102936	Gm35584	-24295	NR_153374
chr3	68718601	68729399	Intergenic	ORR1A2	LTR	ERVL-MaLR	ENSMUSG00000027776	Il12a	32576	NM_008351
chr7	85438601	85469999	Intergenic	RLTR6-int	LTR	ERV1	ENSMUSG00000091006	Vmn2r69	-38624	NM_001105182
chr13	22628201	22652799	Intergenic	MMERVK10C-int	LTR	ERVK	ENSMUSG00000101578	Vmn1r206	-19465	NM_134216
chr2	14370401	14393599	Intergenic	L1_Mus2	LINE	L1	ENSMUSG00000036949	Slc39a12	-6398	NM_001012305
chr3	126118201	126146199	Intergenic	IAPEz-int	LTR	ERVK	ENSMUSG00000032854	Ugt8a	-193548	NR_149311
chr12	18360601	18379999	Intergenic	ERVB4_1B-I_MM-int	LTR	ERVK	ENSMUSG00000073197	5730507C01Rik	-144210	NM_001201330
chr6	60886601	60894199	Intergenic	MMVL30-int	LTR	ERV1	ENSMUSG00000054641	Mmrn1	-53917	NM_027613
chr6	60895001	60916799	Intergenic	RLTR42-int	LTR	ERVK	ENSMUSG00000054641	Mmrn1	-38417	NM_027613
chr7	42956601	42982599	Intergenic	Intergenic			ENSMUSG00000090751	Vmn2r63	-35811	NM_001105060
chr5	30042801	30064799	Intergenic	L1Md_F2	LINE	L1	ENSMUSG00000025747	Tyms	19825	NR_033402
chr12	31351801	31370599	Intergenic	IAPEz-int	LTR	ERVK	ENSMUSG00000020664	Dld	-9729	NM_007861
chr16	31371801	31398399	Intergenic	B2_Mm1a	SINE	B2	ENSMUSG00000046598	Bdh1	-37197	NM_175177
chr11	23215001	23229999	Intergenic	IAPEz-int	LTR	ERVK	ENSMUSG00000020290	Xpo1	-33541	NM_134014
chr3	59543801	59562599	Intergenic	L1Md_F2	LINE	L1	ENSMUSG00000090527	Gm5538	-176586	NM_001101531
chr3	59563401	59574199	Intergenic	RLTR10-int	LTR	ERVK	ENSMUSG00000090527	Gm5538	-160986	NM_001101531
chr10	6395601	6419799	Intergenic	L1_Mus3	LINE	L1	ENSMUSG00000000766	Oprm1	-350893	NM_001302795
chrY	90773001	90786199	Intergenic	Intergenic			ENSMUSG00000096768	Erdr1	-5842	NR_137282
chr17	37627001	37652799	Intergenic	RLTR43C	LTR	ERVK	ENSMUSG00000061336	Olfr116	-15267	NM_146632
chr13	3415801	3438799	Intergenic	IAPLTR4	LTR	ERVK	ENSMUSG00000097709	2810429I04Rik	-51003	NR_015522
chr8	123161601	123181399	Intergenic	RLTR4_Mm	LTR	ERV1	ENSMUSG00000000739	Sult5a1	-13220	NM_020564
chr16	3324601	3343199	Intergenic	MMERGLN-int	LTR	ERV1	ENSMUSG00000051003	Olfr161	-258498	NM_146860
chr4	38894401	38921999	Intergenic	IAPEz-int	LTR	ERVK	ENSMUSG00000085632	Gm12381	-52717	NR_151606
chr18	9455201	9482199	Intergenic	MMETn-int	LTR	ERVK	ENSMUSG00000024286	Ccny	-18546	NM_026484
chr14	85515601	85537599	Intergenic	ORR1A4	LTR	ERVL-MaLR	ENSMUSG00000115271	4930529K09Rik	-719370	NR_040457
chr8	104995001	105015399	intron (NM_001272045, intron 1 of 11)	IAPEz-int	LTR	ERVK	ENSMUSG00000091813	Ces2h	4370	NM_001272045
chrY	90762801	90769999	Intergenic	Intergenic			ENSMUSG00000072844	G530011O06Rik	-11350	NR_137283
chr8	119324801	119343399	Intergenic	IAPEz-int	LTR	ERVK	ENSMUSG00000031839	Hsbp1	-10438	NM_024219
chr13	77682201	77688999	Intergenic	MuLV-int	LTR	ERV1	ENSMUSG00000064138	Fam172a	-23090	NM_138312
chr13	77661601	77680999	Intergenic	IAPEz-int	LTR	ERVK	ENSMUSG00000064138	Fam172a	-37390	NM_138312
chr13	8893001	8916199	Intergenic	Intergenic			ENSMUSG00000058258	Idi1	18994	NM_145360
chrX	123878401	123893199	Intergenic	L1_Mus2	LINE	L1		Astx5	7953	NR_152851
chr12	4795001	4811199	Intergenic	RLTR6-int	LTR	ERV1	ENSMUSG00000037361	Sf3b6	-14508	NM_025323
chr16	22272801	22293599	Intergenic	RSINE1	SINE	B4		Gng5-ps	-11788	NR_153764
chr2	151195001	151215599	Intergenic	IAPLTR1_Mm	LTR	ERVK	ENSMUSG00000087609	4930442J19Rik	-96739	NR_040747
chr12	76731401	76751199	Intergenic	RLTR6-int	LTR	ERV1	ENSMUSG00000090258	Churc1	-24238	NR_154884
chr4	25836801	25862199	Intergenic	IAPEz-int	LTR	ERVK	ENSMUSG00000055373	Fut9	-49497	NM_010243
chr18	6251201	6272199	Intergenic	IAPEz-int	LTR	ERVK	ENSMUSG00000006740	Kif5b	-20176	NM_008448
chr12	22040001	22050799	Intergenic	IAPEz-int	LTR	ERVK	ENSMUSG00000093846	Gm4425	111246	NR_136920
chr4	23190601	23218799	Intergenic	L1Md_A	LINE	L1	ENSMUSG00000107859	Gm30731	714152	NR_131335
chr7	10343401	10346199	Intergenic	Intergenic			ENSMUSG00000043066	Vmn1r66	-69449	NM_134230
chr7	10308601	10339799	Intergenic	IAPLTR3-int	LTR	ERVK	ENSMUSG00000043066	Vmn1r66	-48849	NM_134230
chr15	27379801	27403199	Intergenic	Intergenic			ENSMUSG00000022265	Ank	-75177	NM_020332
chr4	92986001	92991399	Intergenic	L1Md_T	LINE	L1	ENSMUSG00000054000	Tusc1	346811	NM_026954
chr4	92992201	93012999	Intergenic	IAPEz-int	LTR	ERVK	ENSMUSG00000054000	Tusc1	332911	NM_026954
chr4	108279601	108296799	intron (NM_001033634, intron 1 of 13)	IAPEz-int	LTR	ERVK	ENSMUSG00000034636	Zyg11b	12890	NM_001033634
chr6	43905801	43931599	Intergenic	L1_Mur3	LINE	L1	ENSMUSG00000029735	Tpk1	-252422	NM_013861
chr7	108546401	108570599	Intergenic	L1Md_A	LINE	L1	ENSMUSG00000060105	Olfr504	7293	NM_001011858
chr11	114149401	114186199	Intergenic	Intergenic			ENSMUSG00000078600	1700092K14Rik	-30458	NR_045930
chr11	32852001	32874199	Intergenic	ORR1E	LTR	ERVL-MaLR	ENSMUSG00000020270	Smim23	-38506	NM_027050
chr11	32837601	32850399	Intergenic	Intergenic			ENSMUSG00000020270	Smim23	-19406	NM_027050
chr11	32831001	32833399	Intergenic	Intergenic			ENSMUSG00000020270	Smim23	-7606	NM_027050
chr14	18853601	18877799	intron (NM_001360327, intron 3 of 5)	IAPEz-int	LTR	ERVK	ENSMUSG00000058317	Ube2e2	27713	NM_001360328
chr8	60812001	60831399	Intergenic	IAPEz-int	LTR	ERVK	ENSMUSG00000038005	Hpf1	-68693	NM_001357271
chr11	7570201	7587599	Intergenic	IAPEz-int	LTR	ERVK	ENSMUSG00000020427	Igfbp3	-364977	NM_008343
chr12	17953601	17972399	Intergenic	IAPEz-int	LTR	ERVK	ENSMUSG00000071379	Hpcal1	272191	NM_016677
chr6	3640801	3664399	Intergenic	IAPEz-int	LTR	ERVK	ENSMUSG00000076357	Mir653	68785	NR_030612
chr4	96147001	96172399	Intergenic	L1Md_F2	LINE	L1	ENSMUSG00000081225	Cyp2j12	-18548	NM_001355721
chr14	8866201	8894599	Intergenic	L1Md_A	LINE	L1	ENSMUSG00000097898	4930455B14Rik	214010	NR_045968
chr12	18741401	18743199	Intergenic	Intergenic			ENSMUSG00000073197	5730507C01Rik	227790	NM_001033157
chr9	60721801	60738599	intron (NM_026235, intron 2 of 2)	IAPEz-int	LTR	ERVK	ENSMUSG00000034839	Larp6	17079	NM_026235
chr12	18744401	18761599	Intergenic	Intergenic			ENSMUSG00000073197	5730507C01Rik	238490	NM_001033157
chr5	16660801	16681599	Intergenic	IAPEz-int	LTR	ERVK	ENSMUSG00000028864	Hgf	117299	NM_001289461
chr5	145547801	145568199	TTS (NM_001105159)	TTS (NM_001105159)			ENSMUSG00000075552	Cyp3a41b	26730	NM_001105159
chr17	65137201	65161799	Intergenic	Intergenic			ENSMUSG00000024088	4930583I09Rik	-313429	NM_030031
chr5	145541201	145544199	Intergenic	MERVL-int	LTR	ERVL	ENSMUSG00000075552	Cyp3a41b	42030	NM_001105159
chr10	7081601	7103199	Intergenic	MMERVK10C-int	LTR	ERVK	ENSMUSG00000064065	Ipcef1	-69215	NM_001033391
chr8	55345801	55356799	Intergenic	Intergenic			ENSMUSG00000031517	Gpm6a	396572	NM_153581
chr15	89941001	89964399	Intergenic	Intergenic			ENSMUSG00000063260	Syt10	-110840	NM_018803
chr1	146273201	146294399	Intergenic	IAPEz-int	LTR	ERVK	ENSMUSG00000035131	Brinp3	-211829	NM_001357571
chr11	73667601	73685199	Intergenic	IAPEY3-int	LTR	ERVK	ENSMUSG00000060630	Zfp735	-12378	NM_001126489
chr12	17821601	17846199	Intergenic	L1_Mus3	LINE	L1	ENSMUSG00000071379	Hpcal1	143091	NM_016677
chr6	128678801	128702199	Intergenic	IAPEz-int	LTR	ERVK	ENSMUSG00000030364	Clec2h	28115	NM_053165
chrX	123243401	123261199	Intergenic	Intergenic			ENSMUSG00000095005	Astx6	-38997	NR_152852
chr15	97477201	97496599	Intergenic	RLTR10C	LTR	ERVK	ENSMUSG00000022466	Rpap3	218922	NM_028003
chr2	39768201	39791399	Intergenic	IAPEz-int	LTR	ERVK	ENSMUSG00000026753	Ppp6c	-553451	NM_024209
chrX	126039601	126059799	Intergenic	Lx7	LINE	L1	ENSMUSG00000058670	4932411N23Rik	784304	NM_177705
chr13	29878001	29899599	Intergenic	Intergenic			ENSMUSG00000006191	Cdkal1	-33127	NM_144536
chr16	64960201	64985599	intron (NM_008310, intron 2 of 2)	ORR1A1	LTR	ERVL-MaLR	ENSMUSG00000054604	Cggbp1	120899	NM_001357416
chr14	16633001	16658799	intron (NM_001289760, intron 2 of 9)	RMER13B	LTR	ERVK	ENSMUSG00000017491	Rarb	-70424	NM_001289762
chr16	22974801	22995599	TTS (NM_001102409)	TTS (NM_001102409)			ENSMUSG00000022877	Hrg	34128	NM_053176
chr1	116645801	116669999	Intergenic	(GGA)n	Simple_repeat	Simple_repeat			973163	NM_001371013
chr13	33431801	33455199	Intergenic	IAPEz-int	LTR	ERVK	ENSMUSG00000057726	Serpinb9g	-41290	NM_011455
chr13	52377801	52396599	Intergenic	IAPEz-int	LTR	ERVK	ENSMUSG00000047842	Diras2	143636	NM_001024474
chr3	74580201	74602399	Intergenic	IAPLTR1_Mm	LTR	ERVK	ENSMUSG00000034151	Zbbx	552472	NM_001310529
chr19	9667601	9680399	Intergenic	IAPLTR3-int	LTR	ERVK		Stxbp3-ps	-114752	NR_073559
chr19	9658801	9666799	Intergenic	IAPEY3C_LTR	LTR	ERVK		Stxbp3-ps	-103552	NR_073559
chr2	148901201	148924399	Intergenic	Lx2B2	LINE	L1	ENSMUSG00000027447	Cst3	-37288	NM_009976
chr19	9681601	9689999	Intergenic	L1Md_F2	LINE	L1		Stxbp3-ps	-126552	NR_073559
chr5	21094601	21109999	Intergenic	IAPEz-int	LTR	ERVK	ENSMUSG00000028771	Ptpn12	-46389	NM_001356591
chr10	78852601	78872199	Intergenic	RLTR6-int	LTR	ERV1	ENSMUSG00000062873	Olfr1355	-13149	NM_207571
chr1	146388601	146408999	Intergenic	IAPEz-int	LTR	ERVK	ENSMUSG00000035131	Brinp3	-96829	NM_001357571
chr10	34735201	34754199	Intergenic	IAPEz-int	LTR	ERVK	ENSMUSG00000019779	Frk	261300	NM_010237
chr1	107216801	107244199	Intergenic	L1Md_A	LINE	L1	ENSMUSG00000073601	Serpinb3c	47871	NM_201363
chr1	107212801	107215999	Intergenic	Intergenic			ENSMUSG00000073602	Serpinb3b	-53286	NM_198680
chr3	93200001	93219999	intron (NM_001013804, intron 5 of 6)	intron (NM_001013804, intron 5 of 6)				Flg2	12727	NM_001013804
chr11	51505601	51533399	intron (NM_153393, intron 3 of 28)	intron (NM_153393, intron 3 of 28)			ENSMUSG00000020359	Phykpl	-65257	NM_028398
chr7	13968401	13995799	intron (NM_001101534, intron 3 of 5)	L1_Mus3	LINE	L1	ENSMUSG00000074377	Sult2a4	7488	NM_001101534
chr1	171504201	171521399	Intergenic	MLT1C	LTR	ERVL-MaLR	ENSMUSG00000060244	Alyref2	9322	NM_019484
chr14	15457201	15477199	Intergenic	IAPLTR2_Mm	LTR	ERVK	ENSMUSG00000045201	Lrrc3b	-28213	NM_146052
chr16	4738001	4756199	intron (NM_010443, intron 1 of 5)	IAPEz-int	LTR	ERVK	ENSMUSG00000004070	Hmox2	5487	NM_010443
chrX	124848201	124859199	Intergenic	L1_Mus2	LINE	L1	ENSMUSG00000072049	Vmn2r121	-717790	NM_001100616
chrX	124845601	124846999	Intergenic	ID_B1	SINE	B4	ENSMUSG00000072049	Vmn2r121	-710390	NM_001100616
chrX	125398401	125405799	Intergenic	IAPEy-int	LTR	ERVK	ENSMUSG00000072049	Vmn2r121	-1266190	NM_001100616
chrX	125406601	125408399	Intergenic	Lx3A	LINE	L1	ENSMUSG00000072049	Vmn2r121	-1271590	NM_001100616
chrX	125409401	125415799	Intergenic	IAPLTR2b	LTR	ERVK	ENSMUSG00000072049	Vmn2r121	-1276690	NM_001100616
chr13	68044801	68064399	Intergenic	Intergenic				Urml	177220	NR_155296
chrY	5042801	5062999	Intergenic	Intergenic			ENSMUSG00000096520	Gm3376	1281227	NM_001270512
chr6	58310601	58337999	Intergenic	IAPLTR3-int	LTR	ERVK	ENSMUSG00000091734	Vmn1r29	17003	NM_053232
chr7	60569801	60589799	Intergenic	L1_Mur3	LINE	L1	ENSMUSG00000100826	Snhg14	-129623	NR_146211
chr10	78806801	78826799	Intergenic	IAPLTR1a_Mm	LTR	ERVK	ENSMUSG00000051190	Olfr1356	31113	NM_146308
chr7	42381601	42402599	Intergenic	RLTR6-int	LTR	ERV1		Vmn2r-ps60	38269	NR_028441
chr6	132511601	132538999	Intergenic	ETnERV-int	LTR	ERVK	ENSMUSG00000059934	Prh1	-44542	NM_011174
chr7	59764201	59779599	intron (NR_146211, intron 58 of 171)	intron (NR_146211, intron 58 of 171)			ENSMUSG00000096759	Snord116l2	-20320	NR_033779
chr7	4182401	4187199	Intergenic	L1Md_F2	LINE	L1	ENSMUSG00000063838	Cdc42ep5	-20095	NM_021454
chr7	4188001	4205199	Intergenic	IAPEz-int	LTR	ERVK	ENSMUSG00000063838	Cdc42ep5	-31895	NM_021454
chr15	14721601	14746199	Intergenic	Intergenic			ENSMUSG00000039385	Cdh6	-1560225	NM_007666
chr6	14298201	14321599	Intergenic	L1Md_F2	LINE	L1	ENSMUSG00000097616	1110019D14Rik	438331	NR_045995
chr1	87131001	87146399	Intergenic	IAPEz-int	LTR	ERVK	ENSMUSG00000036500	Akp3	13746	NM_007432
chr1	87147201	87154199	intron (NM_021306, intron 10 of 17)	intron (NM_021306, intron 10 of 17)			ENSMUSG00000026247	Ecel1	5436	NM_001277925
chr10	130036601	130062399	Intergenic	L1Md_T	LINE	L1	ENSMUSG00000044897	Olfr821	15872	NM_146776
chr18	7523201	7542799	intron (NM_001081287, intron 2 of 16)	IAPEz-int	LTR	ERVK	ENSMUSG00000057440	Mpp7	75154	NM_001360860
chr8	4568601	4585999	Intergenic	IAPEz-int	LTR	ERVK	ENSMUSG00000058748	Zfp958	-35870	NM_145591
chr10	48988201	49013199	Intergenic	L1Md_A	LINE	L1	ENSMUSG00000056073	Grik2	787237	NM_001358866
chr15	32865601	32888599	Intergenic	RLTR6-int	LTR	ERV1	ENSMUSG00000022261	Sdc2	-43623	NM_008304
chr10	33674001	33698999	Intergenic	IAP1-MM_I-int	LTR	ERVK	ENSMUSG00000019785	Clvs2	-61816	NM_175448
chr11	73854401	73875599	Intergenic	L1Md_T	LINE	L1	ENSMUSG00000094488	Olfr393	-16877	NM_147008
chrX	170748401	170758599	Intergenic	B1_Mur3	SINE	Alu	ENSMUSG00000093806	Asmt	80856	NM_001308488
chr1	52919201	52943399	intron (NM_001368274, intron 2 of 2)	L1_Rod	LINE	L1	ENSMUSG00000043629	1700019D03Rik	16680	NM_001368281
chr1	52944201	52947199	intron (NM_001368274, intron 2 of 2)	L1Md_T	LINE	L1	ENSMUSG00000043629	1700019D03Rik	2280	NM_001368281
chr11	66944601	66961199	Intergenic	IAPEz-int	LTR	ERVK	ENSMUSG00000085683	Tmem238l	-3738	NR_130645
chr8	22479601	22502199	intron (NM_011394, intron 1 of 10)	MT2B1	LTR	ERVL	ENSMUSG00000031534	Smim19	-14021	NM_001012667
chr15	32780401	32806799	Intergenic	Intergenic			ENSMUSG00000115749	Gm41289	-20448	NR_155440
chr13	65530401	65542999	Intergenic	L1Md_T	LINE	L1			-188106	NM_001371118
chr1	6422601	6440799	Intergenic	IAPEz-int	LTR	ERVK	ENSMUSG00000033740	St18	-55531	NM_001244693
chr7	23543201	23563999	Intergenic	IAPEz-int	LTR	ERVK	ENSMUSG00000074291	Vmn1r168	12880	NM_001166842
chr12	105296201	105314999	Intergenic	IAPEz-int	LTR	ERVK	ENSMUSG00000097929	Tunar	-30994	NR_045047
chr4	96043401	96061999	intron (NM_001346539, intron 7 of 7)	IAPEz-int	LTR	ERVK	ENSMUSG00000028571	Cyp2j13	24840	NM_145548
chr8	120185201	120206199	Intergenic	IAPEz-int	LTR	ERVK	ENSMUSG00000042269	Fam92b	-18231	NM_001033980
chr1	82494401	82516799	intron (NM_007735, intron 22 of 47)	IAPEz-int	LTR	ERVK	ENSMUSG00000067158	Col4a4	81249	NM_007735
chr16	30899801	30921399	Intergenic	ETnERV-int	LTR	ERVK	ENSMUSG00000047434	Xxylt1	170832	NM_198626
chr6	123353001	123375199	Intergenic	L1Md_T	LINE	L1	ENSMUSG00000094145	Vmn2r20	53961	NM_001104634
chr19	39644401	39673799	Intergenic	L1Md_F	LINE	L1	ENSMUSG00000062624	Cyp2c67	-10058	NM_001024719
chrY	7073801	7077599	Intergenic	Intergenic			ENSMUSG00000094081	Gm20826	92077	NM_001101623
chrY	7069401	7072999	Intergenic	RLTR22_Mus	LTR	ERVK	ENSMUSG00000094081	Gm20826	96577	NM_001101623
chrY	7057001	7068599	Intergenic	IAPLTR3	LTR	ERVK	ENSMUSG00000094081	Gm20826	104977	NM_001101623
chr11	10155601	10179799	Intergenic	L1Md_F2	LINE	L1	ENSMUSG00000050830	Vwc2	-946316	NM_177033
chr15	46545801	46571199	Intergenic	L1Md_A	LINE	L1	ENSMUSG00000115177	4930523O13Rik	-62321	NR_040451
chr15	34216801	34235399	Intergenic	IAPEz-int	LTR	ERVK	ENSMUSG00000022257	Laptm4b	-11926	NM_033521
chr11	110008401	110027799	Intergenic	L1Md_F3	LINE	L1	ENSMUSG00000020620	Abca8b	-22255	NM_001362749
chr11	13912601	13932599	Intergenic	RLTR13G	LTR	ERVK	ENSMUSG00000085452	4930554G24Rik	256441	NR_131011
chr12	18227001	18241999	Intergenic	L1Md_T	LINE	L1	ENSMUSG00000073197	5730507C01Rik	-280010	NM_001201330
chr6	5597001	5621199	Intergenic	IAPEz-int	LTR	ERVK	ENSMUSG00000019577	Pdk4	-112822	NM_013743
chr1	13550201	13561399	Intergenic	IAPEz-int	LTR	ERVK	ENSMUSG00000025935	Tram1	34110	NM_028173
chr1	13541201	13549399	Intergenic	Intergenic			ENSMUSG00000025935	Tram1	44610	NM_028173
chr15	96884801	96903199	Intergenic	IAPEz-int	LTR	ERVK	ENSMUSG00000022464	Slc38a4	126359	NM_001358059
chr13	34163201	34179599	intron (NM_001101430, intron 2 of 2)	IAPEz-int	LTR	ERVK	ENSMUSG00000071451	Psmg4	8436	NM_001101430
chr16	35508201	35540199	Intergenic	Tigger10	DNA	TcMar-Tigger	ENSMUSG00000099429	1600019K03Rik	-14781	NR_040481
chr10	81963401	81983999	Intergenic	IAPEz-int	LTR	ERVK	ENSMUSG00000096718	Zfp781	-43188	NM_199062
chr8	69657001	69677199	Intergenic	Intergenic			ENSMUSG00000091764	Zfp964	12544	NM_001177527
chr8	69678001	69687999	Intergenic	MMETn-int	LTR	ERVK	ENSMUSG00000091764	Zfp964	28444	NM_001177527
chr8	45918201	45938399	Intergenic	IAPEz-int	LTR	ERVK	ENSMUSG00000071104	Ccdc110	-6319	NM_001033246
chr2	160625401	160643199	Intergenic	IAPEz-int	LTR	ERVK	ENSMUSG00000070544	Top1	-11597	NM_009408
chr4	89174001	89194999	Intergenic	(TG)n	Simple_repeat	Simple_repeat	ENSMUSG00000062937	Mtap	47130	NM_024433
chr12	115611401	115629999	Intergenic	L1Md_F2	LINE	L1	ENSMUSG00000098336	Mir6388	75094	NR_105810
chr16	62374601	62401799	Intergenic	ERVB4_1B-I_MM-int	LTR	ERVK	ENSMUSG00000050312	Nsun3	398516	NM_178925
chr3	3680801	3703799	Intergenic	IAPEz-int	LTR	ERVK	ENSMUSG00000017688	Hnf4g	184270	NM_013920
chr12	119582601	119603799	Intergenic	IAPEz-int	LTR	ERVK	ENSMUSG00000041886	Macc1	149790	NM_001163136
chr3	31175801	31192599	Intergenic	IAPEz-int	LTR	ERVK	ENSMUSG00000037625	Cldn11	34280	NM_008770
chr2	151107001	151125999	Intergenic	L1Md_F2	LINE	L1	ENSMUSG00000079006	Gm14151	18255	NM_001097977
chr14	43570801	43585799	Intergenic	Intergenic			ENSMUSG00000095528	Gm10375	29713	NM_001098269
chr7	31416001	31443199	Intergenic	L1Md_F2	LINE	L1	ENSMUSG00000095257	Scgb1b3	54008	NM_001256073
chr17	21336801	21354999	Intergenic	IAPLTR1_Mm	LTR	ERVK	ENSMUSG00000058030	Vmn1r237	31883	NM_134200
chr12	109897401	109913399	Intergenic	IAPEz-int	LTR	ERVK	ENSMUSG00000093351	Mir3072	157522	NR_037233
chr17	22628201	22650199	Intergenic	L1Md_F2	LINE	L1		Gm9805	-35198	NM_001362121
chr12	3055401	3076799	Intergenic	L1_Mus3	LINE	L1	ENSMUSG00000079179	Rab10os	-169691	NR_015551
chrY	5262201	5268799	Intergenic	MuRRS-int	LTR	ERV1	ENSMUSG00000096520	Gm3376	1493827	NM_001270512
chrY	5251201	5258999	Intergenic	IAPEY3-int	LTR	ERVK	ENSMUSG00000096520	Gm3376	1483427	NM_001270512
chrY	5259801	5261399	Intergenic	IAPLTR3	LTR	ERVK	ENSMUSG00000096520	Gm3376	1488927	NM_001270512
chr2	177899801	177919999	intron (NM_183135, intron 2 of 2)	B1_Mur4	SINE	Alu		Gm14327	12737	NR_038101
chr4	71494401	71519799	Intergenic	Intergenic			ENSMUSG00000008305	Tle1	693793	NM_001285530
chr11	96319401	96353399	intron (NM_001079869, intron 1 of 3)	intron (NM_001079869, intron 1 of 3)			ENSMUSG00000048763	Hoxb3	-7369	NM_010458
chr9	11563201	11577199	Intergenic	L1_Mus4	LINE	L1	ENSMUSG00000039488	Cntn5	-665425	NM_001170787
chr4	145586001	145607599	intron (NM_001324416, intron 1 of 3)	BGLII_B	LTR	ERVK	ENSMUSG00000078502	Gm13212	11600	NM_001324416
chr9	11546801	11562199	Intergenic	IAPEz-int	LTR	ERVK	ENSMUSG00000039488	Cntn5	-649725	NM_001170787
chr9	83163601	83185799	Intergenic	IAPEz-int	LTR	ERVK	ENSMUSG00000066456	Hmgn3	-28093	NM_175074
chr11	6224201	6248799	Intergenic	ERVB4_1B-LTR_MM	LTR	ERVK	ENSMUSG00000020447	Npc1l1	-6255	NM_207242
chr10	8829401	8829599	intron (NM_175155, intron 2 of 19)	(GGA)n	Simple_repeat	Simple_repeat	ENSMUSG00000015305	Sash1	56570	NM_175155
chr10	8830801	8853799	intron (NM_175155, intron 2 of 19)	ORR1F	LTR	ERVL-MaLR	ENSMUSG00000015305	Sash1	43770	NM_175155
chr14	103632401	103650199	Intergenic	IAPEz-int	LTR	ERVK	ENSMUSG00000055717	Slain1	-8928	NM_001361639
chr14	68001001	68017199	Intergenic	IAPEz-int	LTR	ERVK	ENSMUSG00000022055	Nefl	-74763	NM_010910
chr1	7346601	7369199	Intergenic	Intergenic			ENSMUSG00000051285	Pcmtd1	268980	NM_183028
chr7	14812401	14831199	Intergenic	RLTR6-int	LTR	ERV1	ENSMUSG00000055942	Obox7	162092	NM_001038676
chr11	74881401	74894799	intron (NM_197943, intron 2 of 22)	IAPEz-int	LTR	ERVK	ENSMUSG00000038351	Sgsm2	8980	NM_197943
chr1	58804801	58823799	intron (NM_001277926, intron 2 of 9)	IAPEz-int	LTR	ERVK	ENSMUSG00000026029	Casp8	11798	NM_001277926
chr4	147739201	147752199	Intergenic	Intergenic			ENSMUSG00000062518	Zfp534	-43069	NM_001127188
chr15	96572201	96592199	intron (NM_001166458, intron 12 of 15)	ERVB4_1B-I_MM-int	LTR	ERVK	ENSMUSG00000023169	Slc38a1	59762	NM_134086
chr7	82150601	82154999	Intergenic	L1Md_F2	LINE	L1	ENSMUSG00000030638	Sh3gl3	-21996	NM_001277954
chr7	82156601	82174199	Intergenic	L1_Mur2	LINE	L1	ENSMUSG00000030638	Sh3gl3	-9396	NM_001277954
chr1	148075001	148104599	Intergenic	Lx6	LINE	L1	ENSMUSG00000035131	Brinp3	1592113	NM_001357572
chr4	155673601	155689199	Intergenic	IAPEz-int	LTR	ERVK	ENSMUSG00000029060	Mib2	-12146	NM_001256107
chr13	43382001	43397599	intron (NM_178848, intron 7 of 7)	IAPEz-int	LTR	ERVK	ENSMUSG00000063200	Nol7	-8576	NM_023554
chr6	50605401	50624399	Intergenic	IAPEz-int	LTR	ERVK	ENSMUSG00000029828	4921507P07Rik	-18310	NM_027564
chr9	121317801	121333399	intron (NM_001357972, intron 1 of 13)	IAPEz-int	LTR	ERVK	ENSMUSG00000032536	Trak1	28098	NR_152160
chr8	4678801	4698999	Intergenic	Tigger5	DNA	TcMar-Tigger	ENSMUSG00000058748	Zfp958	75560	NM_001368404
chr4	16303001	16326399	Intergenic	Lx5c	LINE	L1	ENSMUSG00000085112	A530072M11Rik	150590	NR_045765
chr10	129202401	129226799	Intergenic	IAPEz-int	LTR	ERVK	ENSMUSG00000096229	Olfr774	-23551	NM_207620
chr6	123672201	123692999	Intergenic	IAPEz-int	LTR	ERVK	ENSMUSG00000091620	Vmn2r23	-20221	NM_001104638
chr1	84962601	84984799	Intergenic	L1Md_F2	LINE	L1	ENSMUSG00000026220	Slc16a14	-38617	NM_027921
chr6	68274001	68295199	Intergenic	IAPEz-int	LTR	ERVK		4930515G16Rik	-718901	NR_003100
chr11	16223201	16244199	Intergenic	L1_Mur3	LINE	L1	ENSMUSG00000048834	Vstm2a	-24042	NM_001290539
chr10	118066201	118083799	Intergenic	IAPEz-int	LTR	ERVK	ENSMUSG00000020212	Mdm1	-66787	NM_001162904
chr8	52953401	52975599	Intergenic	IAPEz-int	LTR	ERVK	ENSMUSG00000031521	Aga	-547202	NM_001205054
chr4	7644001	7645599	Intergenic	L1M4	LINE	L1	ENSMUSG00000086070	8430436N08Rik	84112	NR_040645
chr4	7619801	7640599	Intergenic	L1Md_T	LINE	L1	ENSMUSG00000086070	8430436N08Rik	69512	NR_040645
chr6	123639401	123661399	intron (NM_001104637, intron 1 of 5)	intron (NM_001104637, intron 1 of 5)			ENSMUSG00000095486	Vmn2r22	235	NM_001104637
chr7	63797601	63814399	Intergenic	IAPEz-int	LTR	ERVK	ENSMUSG00000095061	E030018B13Rik	-110857	NM_001256311
chr4	40048201	40065999	Intergenic	IAPEz-int	LTR	ERVK	ENSMUSG00000028405	Aco1	-86165	NM_007386
chr1	115049201	115074399	Intergenic	Intergenic			ENSMUSG00000070695	Cntnap5a	-622937	NM_001077425
chr1	115075201	115082799	Intergenic	L1_Mus2	LINE	L1	ENSMUSG00000070695	Cntnap5a	-605737	NM_001077425
chr17	39446601	39474799	Intergenic	L1_Mur1	LINE	L1	ENSMUSG00000094024	Esp18	54341	NM_001244763
chr13	9849001	9868999	Intergenic	IAPEz-int	LTR	ERVK	ENSMUSG00000021156	Zmynd11	-93679	NM_144516
chr14	104095001	104116199	Intergenic	IAPEz-int	LTR	ERVK	ENSMUSG00000115727	4930432J09Rik	-78458	NR_045953
chr12	6511601	6534599	Intergenic	IAPEz-int	LTR	ERVK	ENSMUSG00000102096	1700101O22Rik	857230	NR_045045
chr16	20570001	20584599	Intergenic	IAPEz-int	LTR	ERVK	ENSMUSG00000046613	Vwa5b2	-12282	NM_001144953
chr7	32063401	32089599	Intergenic	L1Md_F2	LINE	L1	ENSMUSG00000099729	Scgb2b11	134642	NM_001310657
chr1	125309801	125330799	Intergenic	IAPEz-int	LTR	ERVK	ENSMUSG00000026341	Actr3	115427	NM_023735
chr12	22396001	22422999	Intergenic	Intergenic			ENSMUSG00000093846	Gm4425	-252854	NR_136920
chr4	143663201	143689399	Intergenic	L1Md_F	LINE	L1	ENSMUSG00000078513	Gm13088	-19054	NM_001126325
chr16	34012601	34029399	intron (NM_177357, intron 47 of 59)	IAPEz-int	LTR	ERVK	ENSMUSG00000022814	Umps	-53962	NM_009471
chr17	63120001	63139399	intron (NM_015794, intron 7 of 8)	IAPEz-int	LTR	ERVK	ENSMUSG00000090565	4930405O22Rik	183273	NR_130176
chr16	88787601	88807799	Intergenic	IAPLTR1_Mm	LTR	ERVK		4930553J12Rik	-1192	NR_138570
chr2	26875201	26898799	Intergenic	B1_Mur3	SINE	Alu	ENSMUSG00000036160	Surf6	15887	NM_009298
chr16	61318201	61344799	Intergenic	IAPEz-int	LTR	ERVK	ENSMUSG00000055540	Epha6	-725969	NM_007938
chr2	138827201	138849599	Intergenic	Intergenic			ENSMUSG00000088983	Mir1952	18471	NR_035477
chr11	121309401	121322599	Intergenic	RLTR6-int	LTR	ERV1	ENSMUSG00000025173	Wdr45b	38447	NM_025793
chr3	5513801	5530199	Intergenic	IAPEz-int	LTR	ERVK	ENSMUSG00000040374	Pex2	54248	NM_008994
chr14	110348401	110369399	Intergenic	IAPEz-int	LTR	ERVK	ENSMUSG00000045871	Slitrk6	396249	NM_175499
chr10	122499801	122516399	Intergenic	IAPEz-int	LTR	ERVK	ENSMUSG00000020123	Avpr1a	59601	NM_016847
chr9	114225201	114238799	Intergenic	L1Md_A	LINE	L1	ENSMUSG00000053820	Bcl2a1c	-98135	NM_007535
chr12	88506401	88525399	Intergenic	IAPEz-int	LTR	ERVK	ENSMUSG00000113434	3200001D21Rik	-138577	NR_045888
chrY	6110601	6120599	Intergenic	Intergenic			ENSMUSG00000094081	Gm20826	1052177	NM_001101623
chr1	81558401	81580799	Intergenic	IAPEz-int	LTR	ERVK	ENSMUSG00000054976	Nyap2	492193	NM_001356397
chr3	12404201	12432199	Intergenic	L1_Mus3	LINE	L1	ENSMUSG00000104015	Gm10745	-573841	NR_040751
chr5	59174801	59201599	Intergenic	Intergenic			ENSMUSG00000105234	4930459L07Rik	-735202	NR_046190
chr14	24402001	24420799	Intergenic	Intergenic			ENSMUSG00000025280	Polr3a	75658	NM_001081247
chrY	7524801	7540799	Intergenic	Intergenic			ENSMUSG00000094081	Gm20826	104173	NM_001101623
chrY	7542001	7545399	Intergenic	Intergenic			ENSMUSG00000094081	Gm20826	93273	NM_001101623
chr14	14143001	14143999	Intergenic	ORR1A2	LTR	ERVL-MaLR	ENSMUSG00000021737	Psmd6	-22555	NM_025550
chr14	14145201	14147599	Intergenic	MERVL-int	LTR	ERVL	ENSMUSG00000021737	Psmd6	-25455	NM_025550
chr14	14149001	14170799	Intergenic	L1_Mus2	LINE	L1	ENSMUSG00000052417	Olfr720	16180	NM_146392
chr16	17985201	18001199	Intergenic	IAPEY3-int	LTR	ERVK	ENSMUSG00000059280	Vpreb2	12635	NM_016983
chr15	56168001	56187599	Intergenic	IAPEz-int	LTR	ERVK	ENSMUSG00000060429	Sntb1	-270851	NM_016667
chr5	38402201	38417799	intron (NM_001102414, intron 6 of 11)	IAPEz-int	LTR	ERVK	ENSMUSG00000106932	4930487D11Rik	65611	NR_046191
chr3	23167801	23185399	Intergenic	IAPEz-int	LTR	ERVK		Rprl2	925230	NR_004439
chr1	48348801	48371999	Intergenic	IAPEz-int	LTR	ERVK	ENSMUSG00000051616	C230029F24Rik	-884216	NR_151585
chrX	169988801	169990399	3' UTR (NM_001290512, exon 10 of 10)	3' UTR (NM_001290512, exon 10 of 10)			ENSMUSG00000072844	G530011O06Rik	-10683	NR_029457
chrX	169991401	169995999	Intergenic	Intergenic			ENSMUSG00000072844	G530011O06Rik	-14783	NR_029457
chr7	42598601	42618599	TTS (NM_001242388)	TTS (NM_001242388)				Zfp977	-16055	NM_001362112
chr9	122844401	122864599	intron (NM_173364, intron 6 of 6)	intron (NM_173364, intron 6 of 6)				Gm35549	-10477	NM_001363262
chr18	8768601	8787999	Intergenic	ORR1A2	LTR	ERVL-MaLR	ENSMUSG00000036904	Fzd8	-434556	NM_008058
chr4	60187601	60206799	Intergenic	MMERVK10C-int	LTR	ERVK	ENSMUSG00000078687	Mup8	25340	NM_001347131
chr11	59059601	59095799	exon (NM_199152, exon 30 of 90)	exon (NM_199152, exon 30 of 90)			ENSMUSG00000061462	Obscn	58675	NM_199152
chr14	83854401	83877199	Intergenic	Intergenic			ENSMUSG00000115043	Gm32455	209490	NR_153783
chr11	80477401	80514199	intron (NM_177390, intron 21 of 21)	intron (NM_177390, intron 21 of 21)			ENSMUSG00000085078	C030013C21Rik	13306	NR_126552
chr7	59398401	59400399	intron (NR_146211, intron 135 of 171)	L1Md_T	LINE	L1		Gm22496	-51976	NR_146600
chr7	59374401	59395799	intron (NR_146211, intron 138 of 171)	intron (NR_146211, intron 138 of 171)				Gm22496	-37676	NR_146600
chr7	59407201	59411399	non-coding (NR_146211, exon 130 of 172)	non-coding (NR_146211, exon 130 of 172)				Gm22496	-61876	NR_146600
chr9	18081001	18106199	Intergenic	L1_Mus3	LINE	L1	ENSMUSG00000001774	Chordc1	-198667	NM_025844
chr6	22640201	22663999	Intergenic	Intergenic			ENSMUSG00000068748	Ptprz1	-223402	NM_001361349
chr11	108032801	108049199	intron (NM_011101, intron 5 of 16)	intron (NM_011101, intron 5 of 16)			ENSMUSG00000098989	Mir7223	44152	NR_106082
chr11	108065601	108069199	intron (NM_011101, intron 3 of 16)	intron (NM_011101, intron 3 of 16)			ENSMUSG00000098989	Mir7223	70552	NR_106082
chr11	108050001	108055199	intron (NM_011101, intron 5 of 16)	intron (NM_011101, intron 5 of 16)			ENSMUSG00000098989	Mir7223	55752	NR_106082
chr11	108059201	108064799	intron (NM_011101, intron 3 of 16)	intron (NM_011101, intron 3 of 16)			ENSMUSG00000098989	Mir7223	65152	NR_106082
chr8	3823801	3848199	Intergenic	L1Md_F2	LINE	L1	ENSMUSG00000040197	Cd209e	18286	NM_130905
chr3	10450201	10469199	Intergenic	Intergenic			ENSMUSG00000027534	Snx16	-19570	NM_029068
chr2	142190401	142210999	intron (NM_001013802, intron 9 of 18)	IAPEz-int	LTR	ERVK	ENSMUSG00000038844	Kif16b	700764	NM_001081133
chr8	55446201	55467599	Intergenic	RLTR9E	LTR	ERVK	ENSMUSG00000046258	Adam29	450064	NM_175939
chr18	83165601	83181799	Intergenic	IAPEz-int	LTR	ERVK	ENSMUSG00000118333	4921531P14Rik	152184	NR_045361
chr11	83114801	83118799	promoter-TSS (NM_011407)	promoter-TSS (NM_011407)			ENSMUSG00000078763	Slfn1	-20	NM_011407
chr11	83137401	83148999	Intergenic	B2_Mm1a	SINE	B2	ENSMUSG00000078763	Slfn1	26380	NM_011407
chr11	83119601	83136599	Intergenic	RMER1B	Other	Other	ENSMUSG00000078763	Slfn1	11280	NM_011407
chr14	42764001	42782599	Intergenic	Lx5b	LINE	L1	ENSMUSG00000095226	Gm10377	24635	NM_001244671
chr7	30922801	30937599	Intergenic	IAPEz-int	LTR	ERVK	ENSMUSG00000056978	Hamp2	-6019	NM_183257
chr11	118702001	118722399	intron (NM_001039168, intron 2 of 14)	intron (NM_001039168, intron 2 of 14)			ENSMUSG00000025576	Rbfox3	48841	NM_001285438
chr11	118687801	118701199	intron (NM_001039168, intron 2 of 14)	intron (NM_001039168, intron 2 of 14)			ENSMUSG00000025576	Rbfox3	66541	NM_001285438
chr14	17373601	17399199	Intergenic	Intergenic			ENSMUSG00000021779	Thrb	-274560	NM_001113417
chr12	85398201	85412999	Intergenic	IAPEz-int	LTR	ERVK	ENSMUSG00000021248	Tmed10	-30883	NM_026775
chr7	11322001	11348999	Intergenic	L1_Mus3	LINE	L1	ENSMUSG00000070828	Zscan4f	-62415	NM_001110316
chr17	53360601	53379799	Intergenic	IAPEz-int	LTR	ERVK	ENSMUSG00000023931	Efhb	93121	NM_172497
chr9	79892201	79910799	intron (NM_001357352, intron 1 of 5)	L1Md_A	LINE	L1	ENSMUSG00000034898	Filip1	60581	NM_001357353
chr4	5910401	5932999	Intergenic	L1Md_F	LINE	L1	ENSMUSG00000049119	Fam110b	197388	NM_001355716
chr6	121566601	121583799	Intergenic	Intergenic			ENSMUSG00000030111	A2m	-60973	NM_175628
chr5	100735601	100750999	Intergenic	IAPEz-int	LTR	ERVK	ENSMUSG00000035273	Hpse	-23584	NM_152803
chr13	11493601	11511399	Intergenic	IAPEz-int	LTR	ERVK	ENSMUSG00000113593	Zp4-ps	-19552	NR_027813
chr1	58923601	58944199	intron (NM_172406, intron 3 of 15)	IAPEz-int	LTR	ERVK	ENSMUSG00000026028	Trak2	39582	NM_172406
chr7	20073401	20093999	Intergenic	RLTR13A2	LTR	ERVK	ENSMUSG00000095201	Vmn1r91	-17458	NM_001166736
chr12	51301601	51319199	Intergenic	RLTR6-int	LTR	ERV1	ENSMUSG00000035293	G2e3	-37830	NM_001167964
chrX	152884801	152904799	Intergenic	IAPLTR1_Mm	LTR	ERVK	ENSMUSG00000067215	Usp51	-111669	NM_001137547
chr9	87483801	87504399	Intergenic	IAPEz-int	LTR	ERVK	ENSMUSG00000032419	Tbx18	237160	NM_023814
chr4	5868401	5890199	Intergenic	IAPEY3-int	LTR	ERVK	ENSMUSG00000049119	Fam110b	154988	NM_001355716
chr14	41585601	41604599	Intergenic	Intergenic				1700049E17Rik1	21889	NM_001358038
chr2	12596801	12624799	Intergenic	Intergenic			ENSMUSG00000026767	Mindy3	-191340	NM_001355539
chr16	8030401	8046599	Intergenic	IAPEz-int	LTR	ERVK	ENSMUSG00000022715	Tmem114	386636	NM_029070
chr19	32435401	32453399	Intergenic	IAPEz-int	LTR	ERVK	ENSMUSG00000024896	Minpp1	-41369	NM_010799
chr13	37032801	37049799	intron (NM_028784, intron 2 of 14)	IAPEz-int	LTR	ERVK	ENSMUSG00000039109	F13a1	7913	NM_028784
chr5	21231801	21247599	intron (NM_001359877, intron 12 of 18)	IAPEz-int	LTR	ERVK	ENSMUSG00000039934	Gsap	53433	NM_001359877
chr1	85555201	85575399	Intergenic	Lx5	LINE	L1	ENSMUSG00000070034	Sp110	33510	NM_030194
chr14	85879001	85899999	Intergenic	IAPEz-int	LTR	ERVK	ENSMUSG00000115271	4930529K09Rik	-356470	NR_040457
chr2	73744401	73759599	intron (NM_001113246, intron 1 of 12)	IAPEz-int	LTR	ERVK	ENSMUSG00000056486	Chn1	23346	NM_001113246
chr10	51871601	51891399	Intergenic	Lx	LINE	L1	ENSMUSG00000062224	4933411G06Rik	-124306	NR_045158
chr10	53189201	53212799	Intergenic	L1Md_F2	LINE	L1	ENSMUSG00000112835	Gm36173	-34187	NR_152766
chr12	18893401	18907199	Intergenic	RLTR10D	LTR	ERVK	ENSMUSG00000073197	5730507C01Rik	385790	NM_001033157
chr1	72123201	72137799	Intergenic	IAPEz-int	LTR	ERVK	ENSMUSG00000039395	Mreg	81807	NM_001005423
chr15	4594801	4612399	Intergenic	Intergenic			ENSMUSG00000022181	C6	-123610	NM_016704
chr15	4586201	4592799	Intergenic	L1Md_A	LINE	L1	ENSMUSG00000022181	C6	-137710	NM_016704
chr1	113602401	113631799	Intergenic	MYSERV16_I-int	LTR	ERVK		Gm32810	-1200182	NR_157044
chr14	37616401	37632399	Intergenic	IAPEz-int	LTR	ERVK	ENSMUSG00000041028	Ghitm	-489078	NM_078478
chr14	14327801	14345399	Intergenic	IAPEz-int	LTR	ERVK	ENSMUSG00000072707	Olfr31	8487	NM_147027
chr8	20849001	20869999	Intergenic	RLTR6B_Mm	LTR	ERV1		Gm21944	-16999	NR_002880
chr12	18081001	18106399	Intergenic	MMERVK10C-int	LTR	ERVK	ENSMUSG00000071379	Hpcal1	402891	NM_016677
chr17	61011601	61032199	Intergenic	IAPEz-int	LTR	ERVK	ENSMUSG00000048915	Efna5	1859417	NM_207654
chr9	8776401	8799799	Intergenic	L1Md_A	LINE	L1	ENSMUSG00000111602	Gm32014	-47112	NR_110513
chr11	103737401	103749399	intron (NM_011719, intron 1 of 3)	intron (NM_011719, intron 1 of 3)			ENSMUSG00000018486	Wnt9b	6421	NM_011719
chr11	103723201	103736599	3' UTR (NM_011719, exon 4 of 4)	3' UTR (NM_011719, exon 4 of 4)			ENSMUSG00000018486	Wnt9b	19921	NM_011719
chr11	103750401	103756599	Intergenic	Intergenic			ENSMUSG00000018486	Wnt9b	-3679	NM_011719
chrX	123436801	123454599	Intergenic	RLTR13B1	LTR	ERVK	ENSMUSG00000095005	Astx6	-232397	NR_152852
chr17	40606401	40630799	Intergenic	L1Md_F2	LINE	L1	ENSMUSG00000093957	Esp3	-13475	NM_001251916
chr10	123853001	123873599	Intergenic	IAPEz-int	LTR	ERVK	ENSMUSG00000044071	Tafa2	599224	NM_001252387
chr4	88636201	88662599	Intergenic	Intergenic			ENSMUSG00000063376	Ifna13	-4941	NM_177347
chr14	20275801	20289999	Intergenic	IAPEz-int	LTR	ERVK	ENSMUSG00000021809	Nudt13	-11790	NR_153363
chr7	138683601	138701599	Intergenic	IAPEz-int	LTR	ERVK	ENSMUSG00000110037	4930543N07Rik	138358	NR_131022
chr4	147289001	147310399	Intergenic	Intergenic					-143414	NM_001371348
chr5	10065401	10084999	Intergenic	IAPEz-int	LTR	ERVK	ENSMUSG00000003974	Grm3	-349848	NM_181850
chr3	4165001	4169199	Intergenic	L1Md_T	LINE	L1	ENSMUSG00000098659	1110015O18Rik	-631608	NR_045272
chr3	4170201	4196199	Intergenic	Intergenic			ENSMUSG00000098659	1110015O18Rik	-615508	NR_045272
chr5	83547801	83567999	Intergenic	B1_Mm	SINE	Alu	ENSMUSG00000049537	Tecrl	-202705	NM_153801
chr11	27299401	27320199	Intergenic	L1Md_T	LINE	L1		Gm12070	524692	NR_002890
chr2	116469601	116482199	Intergenic	B4A	SINE	B4		2810405F15Rik	-399804	NR_033447
chr2	116483201	116498199	Intergenic	IAPEz-int	LTR	ERVK	ENSMUSG00000027355	Tmco5	-387991	NM_026104
chr9	120630601	120644599	Intergenic	IAPEz-int	LTR	ERVK	ENSMUSG00000052658	5830454E08Rik	60269	NR_073359
chr14	4610001	4618799	Intergenic	L1Md_F3	LINE	L1	ENSMUSG00000094132	Gm3264	-241123	NM_001242945
chr14	4594001	4595799	Intergenic	Intergenic			ENSMUSG00000079388	2610042L04Rik	260137	NM_001309398
chr14	4596801	4609199	Intergenic	RLTR1F_Mm	LTR	ERVK	ENSMUSG00000094132	Gm3264	-252523	NM_001242945
chr17	9777601	9795999	Intergenic	IAPEz-int	LTR	ERVK	ENSMUSG00000117264	4930452A19Rik	-10934	NR_045433
chr16	89707601	89730799	Intergenic	Intergenic			ENSMUSG00000002489	Tiam1	99152	NM_001145887
chr9	16854001	16874199	Intergenic	MERVK26-int	LTR	ERVK	ENSMUSG00000074505	Fat3	-362046	NM_001080814
chr3	91088001	91091799	intron (NM_001101461, intron 2 of 2)	intron (NM_001101461, intron 2 of 2)			ENSMUSG00000091175	9130204L05Rik	905	NM_001101461
chr3	91092601	91105999	Intergenic	L1Md_A	LINE	L1	ENSMUSG00000091175	9130204L05Rik	-8495	NM_001101461
chr18	79986201	80010599	Intergenic	Intergenic				Gm36718	-20894	NM_001370903
chr16	10169401	10190599	Intergenic	RMER19B2	LTR	ERVK	ENSMUSG00000039209	Rpl39l	9772	NM_026594
chr7	118282801	118295799	Intergenic	IAPEz-int	LTR	ERVK	ENSMUSG00000055159	4930583K01Rik	45393	NR_027879
chr9	39881001	39901399	Intergenic	L1_Mus2	LINE	L1	ENSMUSG00000094449	Olfr972	17923	NM_146610
chr11	6694001	6697199	Intergenic	Intergenic			ENSMUSG00000086808	Gm11981	24437	NR_046025
chr11	6698001	6722199	Intergenic	Intergenic			ENSMUSG00000086808	Gm11981	9937	NR_046025
chr11	121390401	121413399	Intergenic	MMERVK10C-int	LTR	ERVK	ENSMUSG00000025170	Rab40b	-13649	NM_139147
chr6	13761601	13779199	Intergenic	IAPEz-int	LTR	ERVK	ENSMUSG00000048216	Gpr85	69542	NM_145066
chr5	125712801	125729799	intron (NM_001190352, intron 4 of 8)	IAPEz-int	LTR	ERVK		Mir12200	-60383	NR_162806
chr3	6049001	6070999	Intergenic	L1_Mus2	LINE	L1	ENSMUSG00000040374	Pex2	-483752	NM_001267715
chr15	7906801	7923399	intron (NM_001081402, intron 13 of 17)	IAPEz-int	LTR	ERVK	ENSMUSG00000022144	Gdnf	99550	NM_001301357
chr15	66059601	66062199	intron (NM_152923, intron 1 of 14)	L1Md_T	LINE	L1	ENSMUSG00000072511	Hhla1	-84096	NM_001145096
chr15	66041401	66058799	intron (NM_152923, intron 1 of 14)	IAPLTR2a2_Mm	LTR	ERVK	ENSMUSG00000072511	Hhla1	-73296	NM_001145096
chr8	72919401	72935999	intron (NM_001317391, intron 7 of 15)	IAPEz-int	LTR	ERVK	ENSMUSG00000093140	Mir28b	-88812	NR_039551
chr11	40058601	40075799	Intergenic	IAPEz-int	LTR	ERVK	ENSMUSG00000042032	Mat2b	625482	NM_134017
chr10	96188401	96203399	Intergenic	IAPEz-int	LTR	ERVK	ENSMUSG00000112762	4930459C07Rik	-30307	NR_110448
chr14	4944601	4949199	Intergenic	MMERGLN-int	LTR	ERV1	ENSMUSG00000094132	Gm3264	91377	NM_001242945
chr14	4950001	4964599	Intergenic	L1Md_T	LINE	L1	ENSMUSG00000096197	4930555G01Rik	-93329	NM_175393
chr15	35381001	35402399	intron (NM_177151, intron 3 of 61)	L1Md_F2	LINE	L1	ENSMUSG00000037646	Vps13b	20582	NM_177151
chr4	79560601	79571399	Intergenic	IAPEz-int	LTR	ERVK		A430085M09Rik	971953	NR_131142
chr4	79553201	79559799	Intergenic	L1Md_A	LINE	L1		A430085M09Rik	962453	NR_131142
chr4	3347801	3369199	Intergenic	MMERGLN-int	LTR	ERV1	ENSMUSG00000115466	Vmn1r3	-173195	NM_001167535
chr11	112842201	112870399	Intergenic	Intergenic				1700012H19Rik	-31172	NR_130164
chr11	112871401	112871799	Intergenic	Intergenic				1700012H19Rik	-46472	NR_130164
chr9	19888601	19908799	Intergenic	IAPEy-int	LTR	ERVK	ENSMUSG00000063842	Olfr862	-14397	NM_146562
chr8	27300001	27314599	Intergenic	RLTR6-int	LTR	ERV1		Gm9731	11255	NR_003107
chr6	131584401	131613999	Intergenic	L1Md_F	LINE	L1	ENSMUSG00000054497	Tas2r130	31630	NM_199156
chr13	32345201	32361599	Intergenic	IAPEz-int	LTR	ERVK	ENSMUSG00000038372	Gmds	-14856	NM_146041
chr4	21368601	21389999	Intergenic	L1Md_T	LINE	L1	ENSMUSG00000040478	Prdm13	306663	NM_001080771
chr11	30493001	30505399	Intergenic	RMER16A3	LTR	ERVK	ENSMUSG00000040919	4930505A04Rik	-27371	NM_001100394
chr10	19533801	19549799	Intergenic	IAPEz-int	LTR	ERVK	ENSMUSG00000110902	Gm33104	47157	NR_152785
chr9	19041401	19063399	Intergenic	RMER17A2	LTR	ERVK	ENSMUSG00000045204	Olfr835	17275	NM_001012266
chr16	9060201	9074599	Intergenic	IAPEz-int	LTR	ERVK	ENSMUSG00000022507	1810013L24Rik	237300	NM_001081400
chr6	60185001	60209399	Intergenic	ETnERV2-int	LTR	ERVK	ENSMUSG00000073045	Gm5570	119181	NR_152156
chr17	12550201	12570999	Intergenic	MTE2b	LTR	ERVL-MaLR	ENSMUSG00000040966	Slc22a2	-23589	NM_013667
chr17	81227601	81245599	Intergenic	IAPLTR2_Mm	LTR	ERVK	ENSMUSG00000024246	Thumpd2	-171515	NM_028138
chr16	21022201	21047199	Intergenic	MYSERV-int	LTR	ERVK		Gm6557	28640	NM_001370893
chr1	112917801	112942399	Intergenic	IAPEz-int	LTR	ERVK		Gm32810	-513182	NR_157044
chr16	3125801	3143599	Intergenic	MMERGLN-int	LTR	ERV1	ENSMUSG00000051003	Olfr161	-457698	NM_146860
chr4	4648201	4664799	Intergenic	IAPEz-int	LTR	ERVK		Gm11780	-127042	NM_001277919
chr7	47278201	47298399	Intergenic	IAPEy-int	LTR	ERVK	ENSMUSG00000074111	Mrgpra9	-35421	NM_001288801
chr14	63636401	63652999	intron (NM_173393, intron 1 of 2)	IAPEz-int	LTR	ERVK	ENSMUSG00000035067	Xkr6	38170	NM_173393
chr1	181260201	181274799	Intergenic	IAPEz-int	LTR	ERVK	ENSMUSG00000038733	Wdr26	-55522	NM_145514
chr1	79009001	79030999	intron (NR_151519, intron 2 of 3)	IAPEz-int	LTR	ERVK	ENSMUSG00000047330	Kcne4	203089	NM_021342
chr13	94730801	94746599	Intergenic	IAPEz-int	LTR	ERVK	ENSMUSG00000042043	Tbca	-50220	NM_009321
chr10	41836201	41851199	intron (NM_001162908, intron 1 of 9)	IAPEz-int	LTR	ERVK	ENSMUSG00000038332	Sesn1	33126	NM_001162908
chr19	41139401	41155399	intron (NM_011904, intron 3 of 20)	IAPEz-int	LTR	ERVK	ENSMUSG00000025013	Tll2	59374	NM_011904
chr3	3324201	3348799	Intergenic	ERVB5_1-I_MM-int	LTR	ERVK	ENSMUSG00000017688	Hnf4g	-171530	NM_013920
chr7	20335001	20357399	Intergenic	ETnERV-int	LTR	ERVK	ENSMUSG00000095745	Gm4133	-12135	NM_001167158
chr1	64957801	64972199	Intergenic	IAPEz-int	LTR	ERVK	ENSMUSG00000051344	Plekhm3	-8176	NM_001039493
chr8	7677401	7699199	Intergenic	Intergenic			ENSMUSG00000001300	Efnb2	972942	NM_001368299
chr7	22437401	22459999	Intergenic	L1Md_A	LINE	L1	ENSMUSG00000094545	Vmn1r101	-10471	NM_001166836
chr3	20620001	20646399	Intergenic	RLTR6B_Mm	LTR	ERV1	ENSMUSG00000054988	Agtr1b	-266023	NM_175086
chr15	103835001	103859799	intron (NM_009268, intron 2 of 5)	Lx6	LINE	L1	ENSMUSG00000060311	Mucl1	51900	NM_009268
chr8	46344001	46363799	Intergenic	RMER2	LTR	ERV1	ENSMUSG00000047171	Helt	-59229	NM_173789
chr8	4842801	4861799	Intergenic	Intergenic			ENSMUSG00000022322	Shcbp1	-72733	NM_011369
chr7	21229201	21250399	Intergenic	L1_Mus1	LINE	L1	ENSMUSG00000094221	Vmn1r124	20817	NM_001166757
chr1	113009601	113031999	Intergenic	IAPEz-int	LTR	ERVK		Gm32810	-603882	NR_157044
chr1	102244001	102269999	Intergenic	Lx	LINE	L1	ENSMUSG00000100684	Gm20268	1101232	NR_037989
chr6	58059001	58077999	Intergenic	Lx2	LINE	L1	ENSMUSG00000048697	Vmn1r26	-59298	NM_134172
chr17	46341201	46359399	Intergenic	MMERGLN-int	LTR	ERV1	ENSMUSG00000032842	Abcc10	-22277	NM_001347396
chr10	48728601	48758799	Intergenic	RLTR6-int	LTR	ERV1	ENSMUSG00000056073	Grik2	1044237	NM_001358866
chr11	92094001	92109999	Intergenic	IAPEz-int	LTR	ERVK	ENSMUSG00000046755	Kif2b	-524445	NM_028547
chr16	21000801	21005999	Intergenic	ORR1C2	LTR	ERVL-MaLR		Gm6557	59940	NM_001370893
chr16	20981401	20998599	Intergenic	MMERVK9C_I-int	LTR	ERVK		Gm6551	61386	NM_001370894
chr7	11793801	11815399	Intergenic	IAP1-MM_I-int	LTR	ERVK	ENSMUSG00000047655	Vmn1r74	-42175	NM_134206
chr18	7054401	7074999	Intergenic	Intergenic			ENSMUSG00000061013	Mkx	-59921	NM_177595
chr15	91980601	92000399	Intergenic	L1Md_A	LINE	L1	ENSMUSG00000055022	Cntn1	-60665	NM_001159648
chr13	100335601	100347799	Intergenic	Intergenic				Naip7	-24012	NM_021545
chr13	100324401	100328599	Intergenic	RLTR13A	LTR	ERVK		Naip7	-8812	NM_021545
chr13	100329801	100334599	Intergenic	RMER2	LTR	ERV1		Naip7	-14512	NM_021545
chr9	35803201	35808199	Intergenic	L1Md_F2	LINE	L1	ENSMUSG00000032108	Pate6	-15588	NM_026593
chr9	35825201	35830399	Intergenic	L1Md_F2	LINE	L1	ENSMUSG00000047980	Pate5	16350	NM_029863
chr9	35809001	35824399	Intergenic	MMETn-int	LTR	ERVK	ENSMUSG00000032108	Pate6	-26588	NM_026593
chr3	35680401	35681399	Intergenic	(TG)n	Simple_repeat	Simple_repeat	ENSMUSG00000105662	Gm6639	-14737	NR_040748
chr6	38271201	38286999	Intergenic	IAPEz-int	LTR	ERVK	ENSMUSG00000047749	Zc3hav1l	20159	NM_172467
chr2	112158201	112180599	Intergenic	L1Md_A	LINE	L1	ENSMUSG00000049758	Olfr1318	13502	NM_001011802
chr16	94272201	94285999	intron (NM_139145, intron 2 of 10)	IAPEz-int	LTR	ERVK	ENSMUSG00000040820	Hlcs	11191	NM_001360045
chr7	27005001	27023799	Intergenic	RMER16B	LTR	ERVK	ENSMUSG00000060407	Cyp2a12	-14690	NM_133657
chr8	3943201	3960399	Intergenic	MMERVK10C-int	LTR	ERVK	ENSMUSG00000040165	Cd209c	-4937	NM_130903
chr1	88234401	88258599	intron (NM_001281466, intron 24 of 41)	intron (NM_001281466, intron 24 of 41)			ENSMUSG00000079429	Mroh2a	19480	NM_001281466
chr4	75612201	75632599	Intergenic	IAPEz-int	LTR	ERVK	ENSMUSG00000028398	Dmac1	-344108	NM_025849
chr5	86202801	86222999	Intergenic	IAPEY3-int	LTR	ERVK	ENSMUSG00000029255	Gnrhr	-14999	NM_001310653
chr11	118929401	118929599	Intergenic	B1_Mus2	SINE	Alu	ENSMUSG00000025576	Rbfox3	-17903	NM_001285437
chr11	118918801	118928599	Intergenic	(TCTG)n	Simple_repeat	Simple_repeat	ENSMUSG00000025576	Rbfox3	-12103	NM_001285437
chr11	118895801	118917999	intron (NM_001285437, intron 1 of 13)	intron (NM_001285437, intron 1 of 13)			ENSMUSG00000025576	Rbfox3	2672	NM_001039167
chr14	117850601	117869599	intron (NM_001079844, intron 4 of 9)	IAPEz-int	LTR	ERVK	ENSMUSG00000098648	Mir6239	93747	NR_105747
chr6	7713201	7730599	Intergenic	MMERGLN-int	LTR	ERV1	ENSMUSG00000029752	Asns	-28691	NM_012055
chr1	117838801	117865399	Intergenic	RLTR45	LTR	ERVK	ENSMUSG00000026374	Tsn	458628	NR_153836
chr7	22381801	22407999	Intergenic	L1Md_T	LINE	L1	ENSMUSG00000095543	Vmn1r148	-17331	NM_030736
chr2	35515401	35529999	Intergenic	IAPEz-int	LTR	ERVK	ENSMUSG00000026883	Dab2ip	-35758	NM_001114125
chr7	50955801	50986999	Intergenic	L1Md_F2	LINE	L1	ENSMUSG00000084234	4933405O20Rik	372210	NM_172901
chr9	8619801	8637599	TTS (NM_001282087)	TTS (NM_001282087)			ENSMUSG00000031997	Trpc6	84558	NM_013838
chr11	112979601	112996399	Intergenic	Intergenic				1700012H19Rik	-162872	NR_130164
chr11	112961801	112975599	Intergenic	Intergenic				1700012H19Rik	-143572	NR_130164
chr11	112976401	112978799	Intergenic	Intergenic				1700012H19Rik	-152472	NR_130164
chrX	123894001	123906799	Intergenic	Intergenic				Astx5	-6647	NR_152851
chr6	129801601	129813999	Intergenic	RLTR6-int	LTR	ERV1	ENSMUSG00000071158	Gm156	-23530	NM_001356340
chr11	107697201	107720599	intron (NM_007582, intron 1 of 3)	intron (NM_007582, intron 1 of 3)			ENSMUSG00000020722	Cacng1	7576	NM_007582
chr11	107692401	107696399	TTS (NM_198298)	TTS (NM_198298)			ENSMUSG00000020722	Cacng1	22076	NM_007582
chr12	35791001	35812599	Intergenic	L1Md_Gf	LINE	L1	ENSMUSG00000113985	9130015A21Rik	-106682	NR_045050
chr11	33753801	33771999	intron (NM_001190885, intron 1 of 8)	intron (NM_001190885, intron 1 of 8)			ENSMUSG00000053519	Kcnip1	80786	NM_001290690
chr13	51977201	51995599	Intergenic	IAPEz-int	LTR	ERVK	ENSMUSG00000113211	4921525O09Rik	-110341	NR_045061
chr3	26568601	26583799	Intergenic	IAPEz-int	LTR	ERVK	ENSMUSG00000039335	Spata16	-61431	NM_027583
chr18	87946601	87973399	Intergenic	MTC-int	LTR	ERVL-MaLR	ENSMUSG00000056153	Socs6	934207	NM_018821
chr2	116530401	116547999	Intergenic	MMERVK10C-int	LTR	ERVK	ENSMUSG00000027355	Tmco5	-339491	NM_026104
chr10	29952401	29971999	Intergenic	L1Md_A	LINE	L1	ENSMUSG00000075266	Cenpw	238340	NM_001109747
chr7	108820001	108840999	Intergenic	IAPLTR2a2_Mm	LTR	ERVK	ENSMUSG00000066241	Olfr514	-4503	NM_146726
chr5	145318401	145336999	Intergenic	B1_Mur2	SINE	Alu	ENSMUSG00000070419	Cyp3a57	-17569	NM_001100180
chr4	34495201	34512399	Intergenic	IAPEz-int	LTR	ERVK	ENSMUSG00000028291	Akirin2	-46815	NM_001007589
chr7	98001801	98017599	intron (NM_177696, intron 15 of 17)	IAPEz-int	LTR	ERVK	ENSMUSG00000035582	Gdpd4	89742	NM_177696
chr9	18136601	18159399	Intergenic	L1_Mus3	LINE	L1	ENSMUSG00000001774	Chordc1	-144267	NM_025844
chr2	81456201	81475399	Intergenic	IAPEz-int	LTR	ERVK	ENSMUSG00000070866	Zfp804a	-587858	NM_175513
chr4	91964801	91983799	Intergenic	IAPEz-int	LTR	ERVK	ENSMUSG00000028533	Izumo3	172921	NM_027034
chr2	63829401	63848399	Intergenic	IAPEz-int	LTR	ERVK	ENSMUSG00000075324	Fign	259138	NM_001267846
chr7	5552601	5573199	Intergenic	(TTA)n	Simple_repeat	Simple_repeat	ENSMUSG00000118298	Vmn1r60	-17801	NM_001166732
chr7	73170601	73187199	Intergenic	IAPEz-int	LTR	ERVK	ENSMUSG00000108383	Gm6567	-76832	NR_046024
chr11	78985201	78985399	promoter-TSS (NM_010708)	promoter-TSS (NM_010708)			ENSMUSG00000001123	Lgals9	-376	NM_001159301
chr11	78986201	78999999	Intergenic	MMERVK9C_I-int	LTR	ERVK	ENSMUSG00000001123	Lgals9	-8176	NM_001159301
chrX	125575801	125593399	Intergenic	MurSAT1	Satellite	Satellite	ENSMUSG00000058670	4932411N23Rik	1249404	NM_177705
chr14	38101601	38119599	Intergenic	RLTR6-int	LTR	ERV1	ENSMUSG00000093528	Nrg3os	-787702	NR_045713
chr7	22810801	22837599	intron (NM_001270494, intron 1 of 1)	L1Md_T	LINE	L1	ENSMUSG00000095931	Vmn1r159	19405	NM_001166758
chr1	6159401	6180999	Intergenic	IAPEz-int	LTR	ERVK	ENSMUSG00000025907	Rb1cc1	-44462	NM_009826
chr2	55777401	55796799	Intergenic	RLTR6-int	LTR	ERV1	ENSMUSG00000026824	Kcnj3	351130	NM_001304810
chr9	89063801	89080599	Intergenic	IAPEz-int	LTR	ERVK	ENSMUSG00000079162	Trim43b	20635	NM_001170884
chr13	87368801	87392399	Intergenic	RLTR9E	LTR	ERVK	ENSMUSG00000017778	Cox7c	-1333805	NM_007749
chr1	79931401	79947999	Intergenic	IAPEz-int	LTR	ERVK	ENSMUSG00000026249	Serpine2	-81035	NM_009255
chr17	18953801	18975599	Intergenic	IAPEz-int	LTR	ERVK	ENSMUSG00000091491	Vmn2r97	50378	NM_001104549
chr4	105431401	105448399	Intergenic	IAPEz-int	LTR	ERVK	ENSMUSG00000028517	Plpp3	282553	NM_080555
chr14	43321201	43337399	Intergenic	Intergenic			ENSMUSG00000095384	1700001F09Rik	18511	NM_027940
chr9	76728801	76732399	Intergenic	L1Md_F3	LINE	L1	ENSMUSG00000032358	Fam83b	-163485	NM_001045518
chr9	76733201	76751399	Intergenic	L1Md_F2	LINE	L1	ENSMUSG00000032358	Fam83b	-175185	NM_001045518
chr11	30309001	30322399	Intergenic	MuRRS4-int	LTR	ERV1	ENSMUSG00000020315	Sptbn1	-95928	NM_175836
chr19	39466601	39492399	Intergenic	IAPEY3-int	LTR	ERVK	ENSMUSG00000032808	Cyp2c38	-16425	NM_010002
chr13	10885001	10901999	Intergenic	IAPEz-int	LTR	ERVK	ENSMUSG00000046159	Chrm3	-532697	NM_033269
chr8	67788401	67805399	intron (NM_177698, intron 8 of 14)	IAPEz-int	LTR	ERVK	ENSMUSG00000030465	Psd3	21395	NM_027626
chr3	115900401	115908399	intron (NM_027193, intron 4 of 7)	intron (NM_027193, intron 4 of 7)			ENSMUSG00000033554	Dph5	16217	NM_027193
chr12	14590801	14609399	Intergenic	IAPEz-int	LTR	ERVK	ENSMUSG00000113336	Gm16497	338566	NR_045003
chr9	32836401	32852599	Intergenic	IAPEz-int	LTR	ERVK		Gm27162	84466	NR_131058
chr11	21184201	21196199	Intergenic	ERVB4_2-I_MM-int	LTR	ERVK	ENSMUSG00000020128	Vps54	-48832	NM_139061
chr5	6480201	6500399	Intergenic	RLTR6-int	LTR	ERV1	ENSMUSG00000015652	Steap1	-740983	NM_027399
chr7	5970001	5992199	Intergenic	ETnERV-int	LTR	ERVK	ENSMUSG00000066850	Vmn1r65	29910	NM_030738
chr7	5993601	5994599	Intergenic	L1Md_A	LINE	L1	ENSMUSG00000066850	Vmn1r65	16910	NM_030738
chr7	106297401	106300999	Intergenic	L1_Mus2	LINE	L1		Gm8989	25328	NR_030720
chr7	106303801	106321599	Intergenic	IAPEz-int	LTR	ERVK		Gm8989	11828	NR_030720
chr1	47952001	47976599	Intergenic	Intergenic			ENSMUSG00000098876	Mir6350	-497175	NR_105768
chrX	124881401	124895399	Intergenic	Intergenic			ENSMUSG00000072049	Vmn2r121	-752490	NM_001100616
chr7	17369201	17394199	Intergenic	L1Md_T	LINE	L1	ENSMUSG00000023159	Psg29	178223	NM_054064
chr1	12586201	12604399	Intergenic	Intergenic			ENSMUSG00000097171	Gm17644	-72263	NR_045297
chr13	31229601	31244199	intron (NR_045957, intron 1 of 2)	IAPEz-int	LTR	ERVK	ENSMUSG00000087460	4930401O12Rik	4186	NR_045957
chr7	21013801	21034799	Intergenic	ETnERV-int	LTR	ERVK	ENSMUSG00000094010	Vmn1r119	-11845	NM_001166708
chr19	55971201	55987399	Intergenic	IAPEz-int	LTR	ERVK	ENSMUSG00000024985	Tcf7l2	83979	NM_001142924
chr5	68483001	68504799	Intergenic	IAPEz-int	LTR	ERVK	ENSMUSG00000068082	Grxcr1	462065	NM_001018019
chr7	33141201	33166599	Intergenic	L1Md_F2	LINE	L1	ENSMUSG00000100058	Scgb2b18	19961	NM_001310621
chr18	36471401	36484399	Intergenic	IAPEz-int	LTR	ERVK	ENSMUSG00000024346	Pfdn1	-23405	NM_026027
chr6	112701401	112716399	Intergenic	IAPEz-int	LTR	ERVK	ENSMUSG00000030254	Rad18	-12230	NM_021385
chr11	20068201	20084199	intron (NM_146243, intron 7 of 8)	RSINE1	SINE	B4	ENSMUSG00000020152	Actr2	36751	NM_001362899
chr10	71687201	71706199	Intergenic	IAPEz-int	LTR	ERVK		1700049L16Rik	284005	NR_003644
chr8	60679601	60698199	Intergenic	IAPEz-int	LTR	ERVK	ENSMUSG00000031647	Mfap3l	33343	NM_001177882
chr10	8595601	8610799	Intergenic	IAPEz-int	LTR	ERVK	ENSMUSG00000047712	Ust	-84375	NM_177387
chr9	123187001	123202999	intron (NM_133974, intron 1 of 8)	IAPEz-int	LTR	ERVK	ENSMUSG00000035498	Cdcp1	21038	NM_133974
chr5	87263001	87284399	Intergenic	Intergenic			ENSMUSG00000057425	Ugt2b37	-18912	NM_053215
chr6	59683001	59700599	Intergenic	Intergenic			ENSMUSG00000045441	Gprin3	-265494	NM_183183
chr12	20098001	20114199	Intergenic	IAPEY3-int	LTR	ERVK	ENSMUSG00000099759	1700030C10Rik	709679	NR_015521
chr17	23492001	23510599	Intergenic	IAPEz-int	LTR	ERVK	ENSMUSG00000091407	Vmn2r117	-21703	NM_001104581
chr13	68068401	68085599	Intergenic	L1_Mus3	LINE	L1		Urml	154820	NR_155296
chr2	14079001	14099399	intron (NM_001356337, intron 1 of 12)	MT2B	LTR	ERVL	ENSMUSG00000026718	Stam	15100	NM_001356337
chr14	58047801	58062599	Intergenic	IAPEz-int	LTR	ERVK	ENSMUSG00000021974	Fgf9	-17486	NM_013518
chr4	156329001	156345799	intron (NR_038052, intron 3 of 3)	intron (NR_038052, intron 3 of 3)				Vmn2r123	6274	NM_009485
chr1	103303801	103327799	Intergenic	L1Md_F2	LINE	L1	ENSMUSG00000050840	Cdh20	-1452720	NM_011800
chr1	103024801	103042999	Intergenic	IAPEz-int	LTR	ERVK	ENSMUSG00000050840	Cdh20	-1734620	NM_011800
chr4	26174001	26197199	Intergenic	MERVL-int	LTR	ERVL	ENSMUSG00000040520	Manea	161052	NM_172865
chr13	103706201	103723799	Intergenic	MMERGLN-int	LTR	ERV1	ENSMUSG00000114206	Gm30551	-7367	NR_136924
chr17	12276201	12292799	intron (NM_001357722, intron 1 of 25)	IAPEz-int	LTR	ERVK	ENSMUSG00000014426	Map3k4	34160	NM_011948
chrX	124378001	124395399	Intergenic	MurSAT1	Satellite	Satellite	ENSMUSG00000072049	Vmn2r121	-250790	NM_001100616
chr1	37765001	37781599	intron (NM_001290720, intron 15 of 17)	Lx10	LINE	L1	ENSMUSG00000026090	2010300C02Rik	-53489	NM_028096
chr11	119113001	119145399	Intergenic	Intergenic			ENSMUSG00000098704	Mir6934	24937	NR_105899
chr8	115277401	115296599	intron (NM_019573, intron 8 of 8)	IAPEz-int	LTR	ERVK	ENSMUSG00000055435	Maf	419894	NM_001025577
chr7	22330601	22350399	Intergenic	ETnERV-int	LTR	ERVK	ENSMUSG00000093871	Gm4187	-10783	NM_001167159
chr7	59199801	59215999	Intergenic	IAPEz-int	LTR	ERVK	ENSMUSG00000025326	Ube3a	-20850	NM_001033962
chr6	123154401	123170799	Intergenic	IAPEz-int	LTR	ERVK	ENSMUSG00000067767	Clec4b2	-10423	NM_001004159
chr15	37832801	37852799	Intergenic	ERVB5_1-I_MM-int	LTR	ERVK	ENSMUSG00000051359	Ncald	-50372	NM_001359841
chrX	123210001	123211999	intron (NR_152852, intron 3 of 3)	intron (NR_152852, intron 3 of 3)			ENSMUSG00000095005	Astx6	2303	NR_152852
chrX	123200001	123209199	Intergenic	L1Md_F3	LINE	L1	ENSMUSG00000095005	Astx6	8703	NR_152852
chr15	59156801	59172799	Intergenic	IAPEz-int	LTR	ERVK	ENSMUSG00000022353	Mtss1	-82774	NM_144800
chr4	95252601	95269799	Intergenic	MMERGLN-int	LTR	ERV1	ENSMUSG00000052684	Jun	-208978	NM_010591
chr1	103202801	103218999	Intergenic	IAPEz-int	LTR	ERVK	ENSMUSG00000050840	Cdh20	-1557620	NM_011800
chr2	152202201	152214999	Intergenic	IAPEz-int	LTR	ERVK	ENSMUSG00000074698	Csnk2a1	-18240	NM_007788
chr8	60995801	61010799	intron (NM_175089, intron 1 of 32)	IAPEz-int	LTR	ERVK	ENSMUSG00000031644	Nek1	10107	NM_001293638
chr17	57726601	57742999	Intergenic	IAPEz-int	LTR	ERVK	ENSMUSG00000038048	Cntnap5c	-34411	NR_160889
chr1	58317401	58332799	intron (NM_001008419, intron 20 of 35)	IAPEz-int	LTR	ERVK	ENSMUSG00000079554	Aox2	46774	NM_001008419
chr4	121165201	121180599	intron (NM_001346660, intron 4 of 7)	RLTR6-int	LTR	ERV1	ENSMUSG00000049878	Rlf	42184	NM_001346660
chr7	128980801	128998199	Intergenic	IAPEz-int	LTR	ERVK	ENSMUSG00000055319	Sec23ip	244630	NM_001029982
chr5	39218401	39236399	Intergenic	IAPEz-int	LTR	ERVK	ENSMUSG00000039315	Clnk	-350707	NM_013748
chr15	3154001	3159199	Intergenic	L1Md_T	LINE	L1	ENSMUSG00000064373	Selenop	-114167	NM_001042613
chr15	3160001	3172599	Intergenic	IAPEz-int	LTR	ERVK	ENSMUSG00000064373	Selenop	-104467	NM_001042613
chr15	3145801	3149599	Intergenic	Intergenic			ENSMUSG00000064373	Selenop	-123067	NM_001042613
chr17	32579801	32600999	Intergenic	L1_Mus1	LINE	L1	ENSMUSG00000062464	Cyp4f37	-30919	NM_001100187
chr4	18471801	18488199	Intergenic	IAPEz-int	LTR	ERVK	ENSMUSG00000028226	Mmp16	626542	NM_019724
chr14	15017801	15037999	Intergenic	ERVB7_2B-LTR_MM	LTR	ERVK	ENSMUSG00000042567	Nek10	207085	NM_001195229
chr13	13934201	13952399	Intergenic	L1Md_A	LINE	L1	ENSMUSG00000039242	B3galnt2	-11374	NM_001362405
chr13	18990601	19005799	intron (NM_001289546, intron 1 of 20)	IAPEz-int	LTR	ERVK	ENSMUSG00000021314	Amph	49849	NM_001289546
chr11	90956801	90959599	Intergenic	Intergenic			ENSMUSG00000085940	4930405D11Rik	153509	NR_045956
chr4	19054801	19078599	intron (NM_001371269, intron 3 of 12)	L1Md_A	LINE	L1			55850	NM_001371269
chr11	90960601	90976399	Intergenic	MMERGLN-int	LTR	ERV1	ENSMUSG00000085940	4930405D11Rik	163809	NR_045956
chr11	51107001	51110399	Intergenic	RMER16-int	LTR	ERVK	ENSMUSG00000072982	9230009I02Rik	23613	NR_045865
chr11	51111401	51124599	Intergenic	L1Md_A	LINE	L1	ENSMUSG00000072982	9230009I02Rik	32913	NR_045865
chr15	82514601	82534999	Intergenic	RLTR10-int	LTR	ERVK	ENSMUSG00000096852	Cyp2d12	-30289	NM_201360
chr15	82536001	82540799	Intergenic	Intergenic			ENSMUSG00000096852	Cyp2d12	-16689	NM_201360
chr1	60720201	60735799	Intergenic	IAPEz-int	LTR	ERVK	ENSMUSG00000026012	Cd28	-18388	NM_007642
chr9	4846201	4862199	Intergenic	RLTR6-int	LTR	ERV1	ENSMUSG00000025892	Gria4	-57966	NM_001113180
chr5	96046001	96046199	Intergenic	L1Md_F2	LINE	L1	ENSMUSG00000023078	Cxcl13	89161	NM_018866
chr5	96047001	96064799	Intergenic	Lx3C	LINE	L1	ENSMUSG00000023078	Cxcl13	98961	NM_018866
chr9	36655201	36674599	Intergenic	RLTR43C	LTR	ERVK	ENSMUSG00000070313	Pate14	-26298	NM_001033325
chr11	79229001	79241999	Intergenic	IAPEz-int	LTR	ERVK	ENSMUSG00000017677	Wsb1	7524	NM_001042565
chr15	6191601	6207799	Intergenic	RLTR10C	LTR	ERVK	ENSMUSG00000022150	Dab2	-100089	NM_001008702
chr9	21876401	21890599	Intergenic	IAPEz-int	LTR	ERVK	ENSMUSG00000032198	Dock6	-30865	NM_177030
chr6	57294001	57310399	Intergenic	IAPEY3-int	LTR	ERVK	ENSMUSG00000115792	Vmn1r16	21435	NM_134184
chr6	57291201	57292799	Intergenic	L1Md_T	LINE	L1	ENSMUSG00000115792	Vmn1r16	31635	NM_134184
chr6	57289401	57290199	Intergenic	L1Md_T	LINE	L1	ENSMUSG00000115199	Vmn1r15	31651	NM_053236
chr2	129341601	129359199	Intergenic	Intergenic			ENSMUSG00000074805	Il1bos	-19502	NR_015474
chr18	15222201	15234799	Intergenic	IAPEz-int	LTR	ERVK	ENSMUSG00000036225	Kctd1	-77054	NM_134112
chr7	20388201	20413199	Intergenic	L1Md_T	LINE	L1	ENSMUSG00000096386	Vmn1r100	-17242	NM_001166844
chr11	99707401	99722199	Intergenic	IAPEz-int	LTR	ERVK	ENSMUSG00000075566	Krtap4-6	-48840	NM_026834
chr11	49442001	49459599	Intergenic	ETnERV-int	LTR	ERVK	ENSMUSG00000047702	Olfr1388	6947	NM_146467
chr1	179889401	179902399	Intergenic	IAPEz-int	LTR	ERVK	ENSMUSG00000026490	Cdc42bpa	-64860	NM_001346804
chr3	27014401	27026199	Intergenic	RLTR6-int	LTR	ERV1	ENSMUSG00000027699	Ect2	133554	NM_001177625
chr16	55670801	55689199	Intergenic	IAPEz-int	LTR	ERVK	ENSMUSG00000035356	Nfkbiz	142138	NM_001159394
chr2	15425201	15445799	Intergenic	L1Md_F2	LINE	L1	ENSMUSG00000075520	Malrd1	-90979	NM_001310455
chr10	81664601	81681999	Intergenic	IAPEz-int	LTR	ERVK	ENSMUSG00000096856	Gm10778	24231	NM_001142963
chr16	34594401	34596599	Intergenic	Intergenic			ENSMUSG00000022832	Ropn1	-55711	NM_030744
chr16	34579601	34593599	Intergenic	IAPEz-int	LTR	ERVK	ENSMUSG00000022832	Ropn1	-64611	NM_030744
chr16	19632201	19654799	Intergenic	L1Md_F2	LINE	L1	ENSMUSG00000060480	Olfr171	-18399	NM_146958
chr6	3195401	3215399	Intergenic	MMERVK10C-int	LTR	ERVK	ENSMUSG00000106779	Gm8579	-83119	NR_036696
chr11	27411001	27431399	Intergenic	Intergenic				Gm12070	636092	NR_002890
chr8	73242001	73258399	intron (NM_010687, intron 1 of 14)	RLTR6-int	LTR	ERV1	ENSMUSG00000004383	Large1	103340	NM_010687
chr10	122376801	122377999	Intergenic	L1M2	LINE	L1	ENSMUSG00000020123	Avpr1a	-71099	NM_016847
chr10	122360401	122374799	Intergenic	IAPEz-int	LTR	ERVK	ENSMUSG00000020123	Avpr1a	-80899	NM_016847
chr11	12026401	12058199	Intergenic	(TC)n	Simple_repeat	Simple_repeat	ENSMUSG00000020176	Grb10	-4880	NM_010345
chr4	94804201	94822199	intron (NM_001290549, intron 7 of 22)	intron (NM_001290549, intron 7 of 22)			ENSMUSG00000006386	Tek	73911	NM_001290551
chr6	44683401	44702999	Intergenic	IAPEz-int	LTR	ERVK	ENSMUSG00000039419	Cntnap2	-366861	NM_001004357
chr11	114939401	114955599	Intergenic	LTRIS2	LTR	ERV1	ENSMUSG00000058728	Cd300c	13007	NM_001368239
chr7	58113001	58130599	Intergenic	IAPEz-int	LTR	ERVK	ENSMUSG00000033676	Gabrb3	530627	NM_008071
chr6	120125001	120137599	intron (NM_016718, intron 1 of 3)	IAPEz-int	LTR	ERVK	ENSMUSG00000041377	Ninj2	37920	NM_016718
chr5	85472601	85487999	Intergenic	IAPEz-int	LTR	ERVK	ENSMUSG00000029253	Cenpc1	585283	NM_001345904
chr14	75417401	75434799	Intergenic	IAPEz-int	LTR	ERVK	ENSMUSG00000091722	Siah3	-29882	NM_001128093
chr12	20173401	20189799	Intergenic	Intergenic			ENSMUSG00000099759	1700030C10Rik	634179	NR_015521
chr7	17655001	17672799	Intergenic	RLTR6-int	LTR	ERV1	ENSMUSG00000108558	Psg-ps1	-8413	NR_002857
chr5	109930001	109950799	intron (NR_040366, intron 1 of 2)	MurSatRep1	Unknown	Unknown	ENSMUSG00000090015	Gm15446	6837	NR_040366
chr12	115520601	115544399	Intergenic	Intergenic			ENSMUSG00000098336	Mir6388	163294	NR_105810
chr5	92541401	92555599	Intergenic	RLTR6-int	LTR	ERV1	ENSMUSG00000057068	Fam47e	-23037	NM_001170571
chr4	147038401	147054199	intron (NM_001177767, intron 2 of 4)	MMERVK10C-int	LTR	ERVK	ENSMUSG00000093617	4933438K21Rik	22136	NR_045446
chr1	117873201	117898799	Intergenic	Intergenic			ENSMUSG00000026374	Tsn	424728	NR_153836
chr6	67650601	67672199	Intergenic	L1Md_F2	LINE	L1		4930515G16Rik	-95701	NR_003100
chr4	74639401	74661599	Intergenic	L1Md_F2	LINE	L1	ENSMUSG00000028397	Kdm4c	398621	NM_144787
chrX	5194401	5211199	Intergenic	IAPEz-int	LTR	ERVK	ENSMUSG00000094860	Btbd35f27	250665	NM_001243024
chr7	107260401	107275199	Intergenic	IAPEz-int	LTR	ERVK	ENSMUSG00000073894	Rbmxl2	58355	NM_029660
chr14	80567401	80588799	Intergenic	Lx	LINE	L1	ENSMUSG00000022026	Olfm4	577798	NM_001351947
chr3	42172201	42189999	Intergenic	MT2B	LTR	ERVL	ENSMUSG00000025766	D3Ertd751e	438482	NM_028667
chr3	22942001	22966399	Intergenic	L1Md_A	LINE	L1		Rprl2	702830	NR_004439
chr4	5039401	5058999	Intergenic	MMERVK9E_I-int	LTR	ERVK	ENSMUSG00000066324	Impad1	-255894	NM_177730
chr3	97132001	97142799	Intergenic	MMERVK9C_I-int	LTR	ERVK	ENSMUSG00000028093	Acp6	-21377	NM_019800
chr3	97143801	97151799	Intergenic	L1Md_F2	LINE	L1	ENSMUSG00000028093	Acp6	-10977	NM_019800
chr4	5060601	5066799	Intergenic	L1Md_F3	LINE	L1	ENSMUSG00000066324	Impad1	-270394	NM_177730
chr6	89990201	90012199	Intergenic	L1Md_F	LINE	L1	ENSMUSG00000060724	Vmn1r47	-20688	NM_053219
chr18	8161601	8183599	Intergenic	MMERVK10C-int	LTR	ERVK	ENSMUSG00000024283	Wac	302887	NM_001360956
chr17	47065801	47076399	Intergenic	Lx2B2	LINE	L1	ENSMUSG00000023977	Ubr2	-60568	NM_001177374
chr15	84144401	84158999	Intergenic	Intergenic			ENSMUSG00000041653	Pnpla3	-16116	NM_054088
chr17	47078001	47085599	Intergenic	IAPEz-int	LTR	ERVK		Trerf1	-59142	NM_001097623
chr9	32883601	32898799	Intergenic	IAPEz-int	LTR	ERVK		Gm27162	37766	NR_131058
chr3	22900401	22920399	Intergenic	ETnERV-int	LTR	ERVK		Rprl2	659030	NR_004439
chrX	125312801	125330399	Intergenic	MurSAT1	Satellite	Satellite	ENSMUSG00000072049	Vmn2r121	-1185690	NM_001100616
chr13	10770801	10795199	Intergenic	ORR1A2	LTR	ERVL-MaLR	ENSMUSG00000046159	Chrm3	-422197	NM_033269
chr4	147792801	147807199	intron (NM_001127189, intron 2 of 5)	L1Md_F2	LINE	L1	ENSMUSG00000078495	Zfp984	9788	NM_001127189
chr16	76053201	76068799	Intergenic	IAPLTR1a_Mm	LTR	ERVK	ENSMUSG00000087214	Gm15555	60216	NR_155447
chr15	47352801	47371599	Intergenic	IAPEz-int	LTR	ERVK	ENSMUSG00000051198	4930548G14Rik	738895	NR_045811
chr3	28060201	28076799	intron (NM_001368667, intron 12 of 26)	IAPEz-int	LTR	ERVK	ENSMUSG00000027695	Pld1	84329	NM_008875
chr3	4709201	4729199	Intergenic	IAPEz-int	LTR	ERVK	ENSMUSG00000098659	1110015O18Rik	-79508	NR_045272
chr6	120808601	120821399	intron (NM_007510, intron 2 of 8)	IAPEz-int	LTR	ERVK	ENSMUSG00000019210	Atp6v1e1	7698	NM_007510
chr13	46372401	46387199	Intergenic	IAPEz-int	LTR	ERVK	ENSMUSG00000038132	Rbm24	-38500	NM_001081425
chr19	52979201	52995399	Intergenic	IAPEz-int	LTR	ERVK	ENSMUSG00000098730	Mir6407	23456	NR_105834
chr16	66235601	66251199	Intergenic	IAPEz-int	LTR	ERVK	ENSMUSG00000092599	1700010K23Rik	-413718	NR_040512
chr16	66229401	66233599	Intergenic	L1Md_T	LINE	L1	ENSMUSG00000091243	Vgll3	416311	NM_028572
chr8	20558001	20566199	Intergenic	Intergenic			ENSMUSG00000095294	Gm21119	-52827	NM_001270553
chr16	89178001	89204199	Intergenic	L1Md_T	LINE	L1	ENSMUSG00000091039	Krtap20-2	-14761	NM_001163615
chr10	63101401	63115399	Intergenic	IAPEz-int	LTR	ERVK	ENSMUSG00000036816	Atoh7	8615	NM_001364648
chr7	52540601	52564199	Intergenic	L1_Mur2	LINE	L1	ENSMUSG00000094445	1700015G11Rik	-536684	NM_001195601
chr11	114373601	114399599	Intergenic	Intergenic			ENSMUSG00000062391	4932435O22Rik	62260	NR_027643
chr11	114366401	114369599	Intergenic	Intergenic			ENSMUSG00000062391	4932435O22Rik	80860	NR_027643
chr1	117742001	117765199	Intergenic	(GTTTG)n	Simple_repeat	Simple_repeat	ENSMUSG00000026374	Tsn	557128	NR_153836
chr13	13858001	13867399	Intergenic	RMER17B	LTR	ERVK	ENSMUSG00000021303	Gng4	78393	NM_010317
chr8	83753401	83763399	Intergenic	Intergenic			ENSMUSG00000002885	Adgre5	-17089	NM_001163029
chr4	30223801	30241399	Intergenic	IAPEz-int	LTR	ERVK		4930556G01Rik	-431996	NR_040655
chr3	42815801	42832199	Intergenic	IAPEz-int	LTR	ERVK	ENSMUSG00000025766	D3Ertd751e	1081382	NM_028667
chr16	65776601	65796399	Intergenic	MYSERV6-int	LTR	ERVK	ENSMUSG00000091243	Vgll3	-28689	NM_001368761
chr9	36150801	36171399	Intergenic	IAPEY3-int	LTR	ERVK	ENSMUSG00000098390	Gm3434	-25470	NR_030729
chr2	36589001	36612999	Intergenic	L1VL1	LINE	L1	ENSMUSG00000096822	Olfr344	32400	NM_146628
chr14	12256201	12269399	Intergenic	L1Md_F3	LINE	L1	ENSMUSG00000033111	3830406C13Rik	-21403	NM_001284387
chr14	12248801	12254799	Intergenic	L1Md_A	LINE	L1	ENSMUSG00000033111	3830406C13Rik	-32403	NM_001284387
chr2	111004601	111029599	Intergenic	L1Md_T	LINE	L1	ENSMUSG00000074968	Ano3	-66856	NM_001128103
chr7	56917201	56931199	intron (NM_008074, intron 5 of 9)	RLTR6-int	LTR	ERV1	ENSMUSG00000055026	Gabrg3	463015	NM_008074
chr14	123716201	123732199	intron (NM_145467, intron 2 of 10)	L1Md_T	LINE	L1	ENSMUSG00000032925	Itgbl1	64060	NM_145467
chr3	45094801	45116199	Intergenic	ETnERV2-int	LTR	ERVK	ENSMUSG00000097040	2610316D01Rik	272760	NR_045172
chr11	20963201	20981599	Intergenic	MMERVK9E_I-int	LTR	ERVK	ENSMUSG00000020134	Peli1	-118924	NM_023324
chr7	10931801	10950399	Intergenic	RLTR9E	LTR	ERVK	ENSMUSG00000095339	Zscan4b	-36050	NM_001185173
chr14	51771801	51774599	intron (NM_177544, intron 1 of 1)	intron (NM_177544, intron 1 of 1)			ENSMUSG00000060615	Ang4	390	NM_177544
chr14	51775401	51794599	Intergenic	MMERGLN-int	LTR	ERV1	ENSMUSG00000060615	Ang4	-11410	NM_177544
chr8	24757601	24775999	intron (NM_001272057, intron 16 of 18)	L1Md_F2	LINE	L1	ENSMUSG00000031553	Adam3	-40948	NM_009619
chr11	7839801	7854599	Intergenic	IAP-d-int	LTR	ERVK	ENSMUSG00000020427	Igfbp3	-633277	NM_008343
chr9	8273001	8289599	Intergenic	IAPEz-int	LTR	ERVK	ENSMUSG00000084747	Mir1899	34514	NR_035437
chr2	89758001	89781999	Intergenic	L1Md_T	LINE	L1	ENSMUSG00000075075	Olfr1253	-17174	NM_146373
chr18	8004601	8021399	Intergenic	IAPEz-int	LTR	ERVK	ENSMUSG00000024283	Wac	143287	NM_001360956
chr11	104145601	104159399	intron (NM_007762, intron 1 of 12)	intron (NM_007762, intron 1 of 12)			ENSMUSG00000018634	Crhr1	19719	NM_007762
chr11	104128601	104144399	intron (NM_007762, intron 1 of 12)	intron (NM_007762, intron 1 of 12)			ENSMUSG00000018634	Crhr1	3719	NM_007762
chr12	54617601	54633999	Intergenic	IAPEz-int	LTR	ERVK	ENSMUSG00000106344	Mir1892	20212	NR_035439
chr17	76034801	76055399	Intergenic	ETnERV-int	LTR	ERVK	ENSMUSG00000117539	Gm4710	184077	NR_033456
chr10	94357601	94373399	intron (NM_001359762, intron 1 of 4)	IAPEz-int	LTR	ERVK	ENSMUSG00000020023	Tmcc3	53551	NM_001359762
chr13	13892201	13909399	Intergenic	L1Md_F	LINE	L1	ENSMUSG00000039242	B3galnt2	-53874	NM_001362405
chr11	73547601	73566199	Intergenic	L1Md_F2	LINE	L1	ENSMUSG00000095095	Olfr385	32836	NM_147023
chr1	53501001	53519399	intron (NM_001252070, intron 41 of 65)	intron (NM_001252070, intron 41 of 65)			ENSMUSG00000026095	Asnsd1	-157448	NM_001290984
chr15	103915001	103932799	Intergenic	L1Md_F2	LINE	L1	ENSMUSG00000036925	Mucl2	-24588	NM_009267
chrX	123506601	123523199	Intergenic	RLTR22_Mus	LTR	ERVK	ENSMUSG00000095005	Astx6	-301597	NR_152852
chr10	85762801	85778799	Intergenic	IAPEz-int	LTR	ERVK	ENSMUSG00000001785	Pwp1	-101031	NM_133993
chr1	178195801	178214999	intron (NM_024282, intron 1 of 4)	MMERVK9E_I-int	LTR	ERVK	ENSMUSG00000026502	Desi2	17983	NM_024282
chr1	181488201	181503199	Intergenic	IAPEz-int	LTR	ERVK	ENSMUSG00000050625	Ccdc121	15751	NM_207280
chr16	76165201	76181599	Intergenic	IAPEz-int	LTR	ERVK	ENSMUSG00000116695	4930578N18Rik	50787	NR_040575
chr16	48173001	48192399	Intergenic	Intergenic				6430553K19Rik	-24201	NR_152166
chr3	20679801	20699399	Intergenic	IAPEz-int	LTR	ERVK	ENSMUSG00000054988	Agtr1b	-322423	NM_175086
chr11	19686401	19688399	Intergenic	Intergenic			ENSMUSG00000045671	Spred2	-237042	NM_033523
chr11	19689601	19706799	Intergenic	Intergenic			ENSMUSG00000045671	Spred2	-226242	NM_033523
chr3	43849601	43867999	Intergenic	IAPEz-int	LTR	ERVK	ENSMUSG00000097040	2610316D01Rik	1519460	NR_045172
chr10	109310001	109327199	Intergenic	IAPEz-int	LTR	ERVK	ENSMUSG00000035864	Syt1	-307625	NM_001358504
chr14	6186801	6207799	Intergenic	L1Md_F2	LINE	L1	ENSMUSG00000079396	LOC100861615	89950	NM_001270812
chr14	66610001	66628599	Intergenic	Intergenic			ENSMUSG00000045875	Adra1a	-15951	NM_001271761
chr5	30217801	30232399	Intergenic	IAPEz-int	LTR	ERVK	ENSMUSG00000075703	Selenoi	-7481	NM_027652
chr7	27708201	27722999	Intergenic	MMERVK10C-int	LTR	ERVK	ENSMUSG00000037640	Zfp60	-15809	NM_029531
chr14	32389401	32406799	Intergenic	IAPEz-int	LTR	ERVK	ENSMUSG00000072473	1700024G13Rik	-9727	NM_001034037
chr3	74609201	74635799	Intergenic	IAPEz-int	LTR	ERVK	ENSMUSG00000034151	Zbbx	521272	NM_001310529
chr13	33292801	33319799	Intergenic	RMER16-int	LTR	ERVK	ENSMUSG00000038327	Serpinb9f	-17777	NM_183197
chr12	93504601	93520599	Intergenic	IAPEz-int	LTR	ERVK	ENSMUSG00000113164	4930559C10Rik	-67777	NR_126436
chr15	50619001	50636799	Intergenic	IAPEz-int	LTR	ERVK	ENSMUSG00000038679	Trps1	261149	NM_001310485
chr11	22590001	22607399	Intergenic	Intergenic			ENSMUSG00000049904	Tmem17	86417	NM_153596
chr11	99333401	99355399	Intergenic	Lx8	LINE	L1	ENSMUSG00000075570	Krt26	-6435	NM_001033397
chr11	99356201	99362999	Intergenic	L1MA4	LINE	L1	ENSMUSG00000017588	Krt27	-8482	NM_010666
chr5	88996201	89012599	intron (NM_001359211, intron 3 of 26)	IAPEz-int	LTR	ERVK	ENSMUSG00000060961	Slc4a4	-23566	NM_001359213
chr16	51942001	51959799	Intergenic	IAPEz-int	LTR	ERVK		Gm29686	36387	NR_153657
chr13	111727201	111738199	Intergenic	RLTR6-int	LTR	ERV1	ENSMUSG00000032727	Mier3	46522	NM_172593
chr18	7712401	7729199	Intergenic	ERVB4_1C-LTR_Mm	LTR	ERVK	ENSMUSG00000057440	Mpp7	-93937	NM_001081287
chr8	74781801	74799999	Intergenic	IAP-d-int	LTR	ERVK	ENSMUSG00000031621	Isx	-82274	NM_001294278
chr4	147540601	147553599	Intergenic	MMETn-int	LTR	ERVK	ENSMUSG00000065999	Zfp985	-6177	NM_001014397
chr17	18553201	18573599	Intergenic	IAPLTR3-int	LTR	ERVK	ENSMUSG00000091679	Vmn2r96	-18327	NM_001104547
chr14	68671001	68686799	Intergenic	IAPEz-int	LTR	ERVK	ENSMUSG00000014725	Adam28	-23058	NM_001048175
chr14	68668001	68669999	Intergenic	RMER17D	LTR	ERVK	ENSMUSG00000014725	Adam28	-13158	NM_001048175
chr16	53570601	53588599	Intergenic	L1VL2	LINE	L1	ENSMUSG00000116611	4930404A05Rik	-763856	NR_040495
chr7	33982001	33987799	Intergenic	L1_Mus1	LINE	L1	ENSMUSG00000066584	Scgb2b27	29042	NM_001100464
chr4	19138001	19158399	Intergenic	L1Md_F2	LINE	L1			-25650	NM_001371269
chr7	33966601	33979999	Intergenic	L1Md_T	LINE	L1	ENSMUSG00000066586	Scgb2b26	-28315	NM_178308
chr1	154895601	154914399	Intergenic	IAPEz-int	LTR	ERVK	ENSMUSG00000096950	Gm9530	178264	NR_151545
chr17	11091801	11107999	intron (NM_016694, intron 2 of 11)	IAPEz-int	LTR	ERVK	ENSMUSG00000023826	Prkn	259541	NM_016694
chr13	120221001	120235199	Intergenic	IAPEz-int	LTR	ERVK	ENSMUSG00000095071	AF067061	-34995	NM_001310627
chr16	56985401	57006599	Intergenic	MMETn-int	LTR	ERVK	ENSMUSG00000109588	Lnp1	-68061	NM_001347042
chr1	101923401	101944399	Intergenic	L1Md_A	LINE	L1	ENSMUSG00000100684	Gm20268	778132	NR_037989
chr5	20179201	20195799	intron (NM_015823, intron 2 of 21)	IAPEz-int	LTR	ERVK	ENSMUSG00000040003	Magi2	279982	NM_001170745
chr9	26944201	26963599	Intergenic	L1_Mus3	LINE	L1	ENSMUSG00000079644	Gm1110	-30819	NM_001281475
chr7	21401401	21418599	Intergenic	IAPEz-int	LTR	ERVK		Gm4541	-35773	NR_033693
chr9	4486201	4501399	intron (NM_001113181, intron 9 of 10)	IAPEz-int	LTR	ERVK	ENSMUSG00000041124	Msantd4	117248	NM_145609
chr7	127615801	127629599	Intergenic	IAPEz-int	LTR	ERVK	ENSMUSG00000045639	Zfp629	-7428	NR_155451
chr6	109701601	109717399	Intergenic	IAPEz-int	LTR	ERVK	ENSMUSG00000030104	Edem1	880859	NM_138677
chr7	17532001	17545999	Intergenic	RLTR6-int	LTR	ERV1	ENSMUSG00000108558	Psg-ps1	-133313	NR_002857
chr7	17547801	17559199	Intergenic	L1_Mus3	LINE	L1	ENSMUSG00000108558	Psg-ps1	-118813	NR_002857
chr4	11171001	11186999	Intergenic	MMERGLN-int	LTR	ERV1	ENSMUSG00000028212	Ccne2	-12351	NM_001037134
chr8	25868601	25884199	intron (NM_008432, intron 7 of 26)	IAPEz-int	LTR	ERVK	ENSMUSG00000031576	Kcnu1	26777	NM_008432
chr1	11850001	11877199	intron (NM_001310451, intron 10 of 12)	ORR1B1	LTR	ERVL-MaLR	ENSMUSG00000057715	A830018L16Rik	449495	NM_001310451
chr1	166510601	166532599	Intergenic	L1Md_F3	LINE	L1	ENSMUSG00000086056	Gm4846	-24012	NM_001164306
chr1	108944801	108965199	Intergenic	B3	SINE	B2	ENSMUSG00000026312	Cdh7	-1027900	NM_001316743
chr7	34039001	34039799	Intergenic	MTEa	LTR	ERVL-MaLR	ENSMUSG00000066583	Scgb1b27	17919	NM_009596
chr7	34022801	34038199	Intergenic	IAPLTR4	LTR	ERVK	ENSMUSG00000066583	Scgb1b27	9019	NM_009596
chr9	12758601	12777199	Intergenic	L1_Mus3	LINE	L1	ENSMUSG00000111830	4930568E12Rik	337955	NR_040755
chr12	68616201	68632599	Intergenic	IAPEz-int	LTR	ERVK	ENSMUSG00000034892	Rps29	534786	NM_009093
chr9	30637201	30652799	Intergenic	IAPEz-int	LTR	ERVK	ENSMUSG00000031993	Snx19	217671	NM_028874
chr7	135723401	135738399	Intergenic	IAPEz-int	LTR	ERVK	ENSMUSG00000031004	Mki67	-14521	NM_001081117
chrX	31758601	31781599	Intergenic	RMER19A	LTR	ERVK	ENSMUSG00000095770	Gm21637	-191944	NM_001270685
chr19	13038801	13057999	Intergenic	RLTR6-int	LTR	ERV1	ENSMUSG00000094986	Olfr1454	-15013	NM_146692
chr15	75201401	75216199	Intergenic	IAPEz-int	LTR	ERVK			-7578	NM_001371107
chr11	28032801	28055599	Intergenic	RLTR20B4_MM	LTR	ERVK	ENSMUSG00000032878	Ccdc85a	540124	NM_001346759
chr4	74935001	74942799	Intergenic	L1Md_A	LINE	L1	ENSMUSG00000028398	Dmac1	339392	NM_025849
chr4	74925201	74934199	Intergenic	IAPEz-int	LTR	ERVK	ENSMUSG00000028398	Dmac1	348592	NM_025849
chr8	119042401	119060799	intron (NM_019707, intron 6 of 13)	IAPEz-int	LTR	ERVK	ENSMUSG00000031839	Hsbp1	-292938	NM_024219
chr1	34340801	34356799	Intergenic	IAPEz-int	LTR	ERVK	ENSMUSG00000092852	Mir5103	84399	NR_039562
chr11	61433001	61437799	Intergenic	Intergenic			ENSMUSG00000010086	Rnf112	18592	NM_009548
chr11	61416601	61431999	Intergenic	IAPEz-int	LTR	ERVK	ENSMUSG00000010086	Rnf112	29692	NM_009548
chr3	10483801	10508399	Intergenic	Lx6	LINE	L1	ENSMUSG00000027534	Snx16	-55970	NM_029068
chr5	40467001	40483199	Intergenic	IAPEz-int	LTR	ERVK	ENSMUSG00000051022	Hs3st1	-830469	NM_010474
chr15	73870201	73883999	Intergenic	IAPEz-int	LTR	ERVK	ENSMUSG00000072487	Mroh5	-37429	NM_001033365
chr5	32697201	32717999	Intergenic	Intergenic			ENSMUSG00000023452	Pisd	38742	NM_001347332
chr6	13522601	13537399	Intergenic	IAPEz-int	LTR	ERVK	ENSMUSG00000029569	Tmem168	78098	NR_155435
chr8	73360801	73383599	Intergenic	RMER16-int	LTR	ERVK	ENSMUSG00000004383	Large1	-18660	NM_001317391
chr5	10352801	10373999	Intergenic	MMERVK10C-int	LTR	ERVK	ENSMUSG00000091422	Gm6455	-501629	NR_003596
chr7	124803401	124817799	Intergenic	IAPEz-int	LTR	ERVK	ENSMUSG00000086254	3100003L05Rik	-101665	NR_045907
chr7	58054401	58060199	Intergenic	L1Md_A	LINE	L1	ENSMUSG00000033676	Gabrb3	466127	NM_008071
chr3	152798601	152812599	Intergenic	IAPEz-int	LTR	ERVK	ENSMUSG00000039047	Pigk	91500	NM_025662
chr7	58061001	58076999	Intergenic	Intergenic			ENSMUSG00000033676	Gabrb3	477827	NM_008071
chr2	70262001	70277799	intron (NM_177376, intron 23 of 34)	RLTR10	LTR	ERVK	ENSMUSG00000075304	Sp5	-205023	NM_022435
chr6	32682601	32696799	Intergenic	IAPEz-int	LTR	ERVK	ENSMUSG00000029765	Plxna4	-101508	NM_175750
chr1	45079001	45102199	Intergenic	MMERGLN-int	LTR	ERV1	ENSMUSG00000026043	Col3a1	-220938	NM_009930
chr15	37867601	37885399	Intergenic	L1_Mus1	LINE	L1	ENSMUSG00000051359	Ncald	-84072	NM_001359841
chr1	97179601	97187799	Intergenic	Intergenic			ENSMUSG00000026331	Slco6c1	-55397	NM_028942
chr1	97168401	97178799	Intergenic	IAPEz-int	LTR	ERVK	ENSMUSG00000026331	Slco6c1	-45297	NM_028942
chr13	61947201	61961599	Intergenic	ETnERV-int	LTR	ERVK	ENSMUSG00000074867	Zfp808	-175490	NM_001039239
chr11	7954001	7971399	Intergenic	MMETn-int	LTR	ERVK	ENSMUSG00000020422	Tns3	701835	NM_001083587
chr11	5925001	5940799	intron (NM_010292, intron 1 of 9)	MuRRS4-int	LTR	ERV1	ENSMUSG00000041798	Gck	17181	NM_010292
chrX	170870601	170881399	Intergenic	Intergenic			ENSMUSG00000093806	Asmt	203356	NM_001308488
chr3	155146201	155163599	intron (NM_028938, intron 5 of 7)	L1Md_F2	LINE	L1	ENSMUSG00000028182	Lrriq3	61466	NM_028938
chr12	60700801	60718399	Intergenic	IAPEz-int	LTR	ERVK	ENSMUSG00000113429	Gm20063	812220	NR_045049
chr3	84139201	84153799	intron (NM_029797, intron 1 of 7)	IAPEz-int	LTR	ERVK	ENSMUSG00000033752	Mnd1	9286	NM_029797
chr5	126041001	126057599	Intergenic	IAPEz-int	LTR	ERVK		Gm4868	-199399	NM_001370875
chr10	85709801	85724999	Intergenic	IAPEz-int	LTR	ERVK	ENSMUSG00000020042	Btbd11	118989	NM_001017525
chr7	48518801	48538599	Intergenic	L1_Mur1	LINE	L1	ENSMUSG00000050425	Mrgprb2	29386	NM_175531
chr10	40552001	40568999	Intergenic	L1_Mus3	LINE	L1	ENSMUSG00000019834	Slc22a16	-9862	NM_027572
chr15	97622201	97636999	Intergenic	IAPEy-int	LTR	ERVK	ENSMUSG00000022466	Rpap3	76222	NM_028003
chr17	15599601	15614199	Intergenic	IAPEz-int	LTR	ERVK	ENSMUSG00000116924	4933401D09Rik	-24888	NR_045431
chr3	59366801	59381599	Intergenic	IAPEz-int	LTR	ERVK	ENSMUSG00000036334	Igsf10	-29944	NM_001162884
chr12	3027601	3042199	Intergenic	IAPEz-int	LTR	ERVK	ENSMUSG00000079179	Rab10os	-200891	NR_015551
chr3	21379001	21400599	Intergenic	L1Md_F2	LINE	L1	ENSMUSG00000027630	Tbl1xr1	-686852	NM_030732
chr19	9712201	9719799	Intergenic	L1Md_T	LINE	L1		Stxbp3-ps	-156752	NR_073559
chr19	9697401	9711199	Intergenic	IAP-d-int	LTR	ERVK		Stxbp3-ps	-145052	NR_073559
chr2	131916401	131920999	5' UTR (NM_001278256, exon 3 of 4)	5' UTR (NM_001278256, exon 3 of 4)			ENSMUSG00000079037	Prnp	8772	NM_011170
chr2	131926201	131933599	intron (NM_001278256, intron 3 of 3)	IAPEz-int	LTR	ERVK	ENSMUSG00000079037	Prnp	19972	NM_011170
chr10	118238401	118263399	Intergenic	MuRRS-int	LTR	ERV1	ENSMUSG00000090461	Iltifb	44138	NM_054079
chr10	118234401	118236999	Intergenic	L1_Mus3	LINE	L1	ENSMUSG00000074695	Il22	30736	NM_016971
chr7	59029001	59052599	Intergenic	ETnERV3-int	LTR	ERVK	ENSMUSG00000025326	Ube3a	-187950	NM_001033962
chr18	45353401	45370199	intron (NM_001312905, intron 1 of 10)	IAPEz-int	LTR	ERVK	ENSMUSG00000054477	Kcnn2	92941	NM_001312905
chr12	8575401	8600799	intron (NM_177802, intron 1 of 6)	RLTR6_Mm	LTR	ERV1	ENSMUSG00000020600	Slc7a15	10966	NM_177802
chr10	29005001	29025799	Intergenic	L1M4	LINE	L1	ENSMUSG00000015519	2310057J18Rik	-29094	NM_026336
chr7	54934001	54952399	intron (NM_178705, intron 1 of 11)	IAPEz-int	LTR	ERVK	ENSMUSG00000063297	Luzp2	107955	NM_178705
chrX	5329401	5333999	Intergenic	L1Md_T	LINE	L1	ENSMUSG00000044597	Mycs	137565	NM_010850
chrX	5322401	5328399	Intergenic	L1Md_T	LINE	L1	ENSMUSG00000044597	Mycs	143865	NM_010850
chrX	5307401	5321599	Intergenic	ETnERV2-int	LTR	ERVK	ENSMUSG00000044597	Mycs	154765	NM_010850
chr6	13450401	13465999	Intergenic	RLTR6-int	LTR	ERV1	ENSMUSG00000101894	1700016P04Rik	44863	NR_038149
chr4	61885001	61905999	Intergenic	RLTR1C	LTR	ERV1	ENSMUSG00000058523	Mup5	-60320	NM_008649
chr1	117803801	117814799	Intergenic	L1_Mus2	LINE	L1	ENSMUSG00000026374	Tsn	501428	NR_153836
chr1	117817201	117828199	Intergenic	Intergenic			ENSMUSG00000026374	Tsn	488028	NR_153836
chr6	8692201	8705799	intron (NM_001252266, intron 5 of 11)	IAPEz-int	LTR	ERVK	ENSMUSG00000062995	Ica1	59458	NM_001252266
chr3	21198201	21209199	Intergenic	L1_Mus2	LINE	L1	ENSMUSG00000054988	Agtr1b	-836523	NM_175086
chr3	21186601	21197399	Intergenic	L1Md_A	LINE	L1	ENSMUSG00000054988	Agtr1b	-824823	NM_175086
chr5	72065601	72079799	intron (NM_001370968, intron 6 of 9)	IAPEz-int	LTR	ERVK	ENSMUSG00000029213	Commd8	95489	NM_178599
chr3	82969401	82983399	Intergenic	IAPEz-int	LTR	ERVK	ENSMUSG00000033860	Fgg	-31324	NM_001317105
chr4	39381001	39397199	Intergenic	MMERGLN-int	LTR	ERV1	ENSMUSG00000028287	1700009N14Rik	-61193	NM_001081095
chr4	53801201	53817399	Intergenic	MTEb	LTR	ERVL-MaLR	ENSMUSG00000028420	Tmem38b	-16745	NM_028053
chr7	18276801	18295599	Intergenic	L1VL1	LINE	L1	ENSMUSG00000054005	Mill1	40853	NM_153749
chr14	6481201	6501599	Intergenic	G-rich	Low_complexity	Low_complexity	ENSMUSG00000079396	LOC100861615	-204150	NM_001270812
chr11	114969001	114985999	Intergenic	IAPEy-int	LTR	ERVK	ENSMUSG00000034641	Cd300ld	12386	NM_145437
chr4	123843201	123854399	Intergenic	RLTR6-int	LTR	ERV1	ENSMUSG00000043333	Rhbdl2	35169	NM_001356445
chr4	123835801	123840199	Intergenic	Intergenic			ENSMUSG00000043333	Rhbdl2	24369	NM_001356445
chr15	96972401	96987199	Intergenic	IAPEz-int	LTR	ERVK	ENSMUSG00000022464	Slc38a4	40559	NM_001358059
chr17	90098001	90112799	intron (NM_001346957, intron 17 of 18)	IAPEz-int	LTR	ERVK	ENSMUSG00000024109	Nrxn1	-17032	NM_001346962
chr4	147830801	147844399	intron (NM_001355730, intron 1 of 3)	IAPEz-int	LTR	ERVK	ENSMUSG00000059423	Zfp933	10818	NM_001355730
chr12	103876201	103895799	Intergenic	ORR1D1	LTR	ERVL-MaLR	ENSMUSG00000079015	Serpina1c	18950	NM_009245
chr1	178123801	178140799	intron (NR_160909, intron 16 of 23)	L1Md_F2	LINE	L1	ENSMUSG00000026502	Desi2	-55117	NM_024282
chr3	96312401	96324599	Intergenic	MMERVK10C-int	LTR	ERVK	ENSMUSG00000015947	Fcgr1	-24531	NM_010186
chr12	18908001	18916999	Intergenic	Intergenic			ENSMUSG00000073197	5730507C01Rik	397990	NM_001033157
chr6	102810201	102831599	Intergenic	L1Md_T	LINE	L1	ENSMUSG00000098533	Mir6373	26516	NR_105792
chr12	18917801	18925199	Intergenic	Intergenic			ENSMUSG00000073197	5730507C01Rik	406990	NM_001033157
chr7	119107801	119121599	Intergenic	IAPEz-int	LTR	ERVK	ENSMUSG00000066197	Gpr139	69838	NM_001024138
chr15	14839201	14858999	Intergenic	IAPEY4_I-int	LTR	ERVK	ENSMUSG00000039385	Cdh6	-1675425	NM_007666
chr1	46703401	46724199	intron (NM_001310335, intron 47 of 64)	intron (NM_001310335, intron 47 of 64)			ENSMUSG00000025986	Slc39a10	139818	NM_001356416
chr8	77885201	77906799	Intergenic	L1MC	LINE	L1	ENSMUSG00000031616	Ednra	-171548	NM_010332
chr8	3884601	3907399	Intergenic	L1_Mus1	LINE	L1	ENSMUSG00000031495	Cd209d	-17501	NM_130904
chr11	75355801	75368199	intron (NM_001102611, intron 2 of 10)	RLTR6-int	LTR	ERV1	ENSMUSG00000018809	Smyd4	13567	NM_001102611
chr7	117332401	117351199	Intergenic	(CA)n	Simple_repeat	Simple_repeat	ENSMUSG00000030657	Xylt1	-39179	NM_175645
chr4	147641201	147658399	Intergenic	Intergenic			ENSMUSG00000066000	Zfp979	-7292	NM_145078
chr9	75721201	75740999	Intergenic	ERVB4_1C-LTR_Mm	LTR	ERVK	ENSMUSG00000032179	Bmp5	-44265	NM_007555
chr1	98280601	98297599	Intergenic	RLTR6-int	LTR	ERV1	ENSMUSG00000100711	Gm29461	115452	NR_151613
chr12	11100001	11114599	intron (NM_001168564, intron 2 of 2)	IAPEz-int	LTR	ERVK	ENSMUSG00000043673	Kcns3	43073	NM_173417
chr3	59793801	59811999	intron (NM_001370866, intron 1 of 4)	IAPEz-int	LTR	ERVK		Gm16527	25106	NM_001370866
chr1	44346201	44368199	Intergenic	(TA)n	Simple_repeat	Simple_repeat	ENSMUSG00000046828	Mettl21e	-138269	NM_207281
chr12	110331401	110346999	Intergenic	L1_Mus2	LINE	L1	ENSMUSG00000075707	Dio3	59970	NM_172119
chr13	33770801	33787799	Intergenic	L1Md_T	LINE	L1	ENSMUSG00000069248	Serpinb6e	64108	NM_001045535
chr15	49164801	49181399	Intergenic	RLTR6-int	LTR	ERV1	ENSMUSG00000022311	Csmd3	-381111	NM_001081391
chr16	15432201	15452399	Intergenic	L1Md_T	LINE	L1	ENSMUSG00000022674	Ube2v2	152218	NM_001159351
chr16	55048801	55067999	Intergenic	Lx	LINE	L1	ENSMUSG00000064310	Zpld1	224837	NM_178720
chr13	82107401	82126599	Intergenic	Intergenic			ENSMUSG00000021537	Cetn3	333753	NM_007684
chr3	23319001	23329399	Intergenic	L1Md_F2	LINE	L1		Rprl2	1072830	NR_004439
chr13	83182801	83201399	Intergenic	L1_Mur1	LINE	L1	ENSMUSG00000005583	Mef2c	-311934	NM_001347571
chr6	20696601	20716399	Intergenic	Intergenic			ENSMUSG00000060882	Kcnd2	-508846	NM_019697
chr3	23304001	23317999	Intergenic	L1Md_A	LINE	L1		Rprl2	1059630	NR_004439
chr10	54574801	54595199	Intergenic	L1Md_F2	LINE	L1	ENSMUSG00000097069	Gm16998	509078	NR_038016
chr7	7790801	7811999	intron (NM_001105067, intron 4 of 5)	IAPEz-int	LTR	ERVK	ENSMUSG00000096399	Vmn2r35	18467	NM_001105067
chr11	98336801	98342399	Intergenic	Intergenic			ENSMUSG00000061718	Ppp1r1b	-8806	NM_144828
chr11	98313401	98335999	TTS (NM_010895)	TTS (NM_010895)			ENSMUSG00000038255	Neurod2	4945	NM_010895
chr1	101974601	101991999	Intergenic	IAPEz-int	LTR	ERVK	ENSMUSG00000100684	Gm20268	827532	NR_037989
chr11	73824201	73840999	Intergenic	L1Md_A	LINE	L1	ENSMUSG00000094488	Olfr393	15523	NM_147008
chr10	47558801	47583399	Intergenic	L1_Mus3	LINE	L1	ENSMUSG00000095118	Snord14d	1326352	NR_028274
chr19	7834401	7851799	Intergenic	MMERVK10C-int	LTR	ERVK	ENSMUSG00000053303	Slc22a26	-40433	NM_146232
chr3	95414001	95427799	Intergenic	IAPEY3-int	LTR	ERVK		Gm4349	-6449	NR_033637
chr11	8029401	8042399	Intergenic	IAPEz-int	LTR	ERVK	ENSMUSG00000020422	Tns3	628635	NM_001083587
chr1	55770201	55786199	Intergenic	L1Md_A	LINE	L1	ENSMUSG00000099950	9130227L01Rik	-153041	NR_045837
chr7	121846601	121864799	Intergenic	IAPLTR1_Mm	LTR	ERVK	ENSMUSG00000030873	Scnn1b	-9338	NR_073548
chr6	10327401	10347799	Intergenic	IAPLTR2b	LTR	ERVK		AA545190	636778	NR_033776
chr11	23239801	23250799	Intergenic	IAPEz-int	LTR	ERVK	ENSMUSG00000020290	Xpo1	-10741	NM_134014
chr5	77014401	77027199	intron (NM_027970, intron 1 of 8)	IAPEz-int	LTR	ERVK	ENSMUSG00000086632	1700112J05Rik	-1937	NR_077218
chr13	68000001	68011999	Intergenic	L1Md_F3	LINE	L1	ENSMUSG00000064063	BC048507	142674	NM_001001185
chr11	52742001	52759999	Intergenic	Tigger8	DNA	TcMar-Tigger	ENSMUSG00000036264	Fstl4	-13706	NM_177059
chr11	52773801	52777399	intron (NM_177059, intron 2 of 15)	intron (NM_177059, intron 2 of 15)			ENSMUSG00000036264	Fstl4	10894	NM_177059
chr1	148453601	148467999	Intergenic	IAPEz-int	LTR	ERVK	ENSMUSG00000056220	Pla2g4a	1461639	NM_001305632
chr11	52766801	52772999	intron (NM_177059, intron 1 of 15)	intron (NM_177059, intron 1 of 15)			ENSMUSG00000036264	Fstl4	5194	NM_177059
chr8	67410601	67430599	Intergenic	IAPLTR2_Mm	LTR	ERVK	ENSMUSG00000025588	Nat1	-70368	NM_008673
chr7	142212801	142225599	Intergenic	IAPEz-int	LTR	ERVK	ENSMUSG00000073786	LOC105243090	7383	NM_001347555
chr5	85067001	85084799	Intergenic	IAPEz-int	LTR	ERVK	ENSMUSG00000029245	Epha5	-658518	NM_007937
chr11	119538001	119570399	intron (NR_045099, intron 1 of 3)	intron (NR_045099, intron 1 of 3)			ENSMUSG00000087675	Gm11762	5570	NR_045099
chr4	145390201	145405799	Intergenic	L1Md_A	LINE	L1	ENSMUSG00000052912	Smarca5-ps	-66210	NR_002888
chr2	159452801	159472799	Intergenic	Intergenic			ENSMUSG00000085198	4933416E03Rik	-484541	NR_040498
chr5	145829801	145853799	Intergenic	L1Md_F2	LINE	L1	ENSMUSG00000054417	Cyp3a44	-35926	NM_177380
chr10	83668801	83684199	Intergenic	IAPEz-int	LTR	ERVK	ENSMUSG00000020263	Appl2	-27836	NM_145220
chr11	16200201	16216199	Intergenic	Lx3_Mus	LINE	L1	ENSMUSG00000048834	Vstm2a	-49542	NM_001290539
chr10	87132401	87151199	intron (NM_029685, intron 3 of 5)	intron (NM_029685, intron 3 of 5)			ENSMUSG00000047129	1700113H08Rik	83754	NM_029685
chr8	4797001	4819999	Intergenic	L1Md_T	LINE	L1	ENSMUSG00000022322	Shcbp1	-28933	NM_011369
chr15	65662801	65675799	Intergenic	IAPEz-int	LTR	ERVK	ENSMUSG00000015002	Efr3a	-117720	NM_001356582
chr14	65175201	65187399	Intergenic	IAPEz-int	LTR	ERVK	ENSMUSG00000007989	Fzd3	81163	NM_021458
chr8	113276801	113290799	Intergenic	IAPEz-int	LTR	ERVK	ENSMUSG00000110541	Gm10280	216538	NR_033584
chr10	77947801	77960199	intron (NM_138301, intron 5 of 33)	IAPEz-int	LTR	ERVK	ENSMUSG00000009292	Trpm2	15872	NM_138301
chr10	77945201	77946999	intron (NM_138301, intron 7 of 33)	MLT1D	LTR	ERVL-MaLR	ENSMUSG00000009292	Trpm2	23772	NM_138301
chr10	25963001	25978599	Intergenic	IAPEz-int	LTR	ERVK	ENSMUSG00000039098	Gm9767	-107455	NR_028030
chr14	42988801	43004199	Intergenic	L1_Mus3	LINE	L1	ENSMUSG00000095226	Gm10377	19076	NM_001244671
chr11	99297201	99306799	Intergenic	MERVK26-int	LTR	ERVK	ENSMUSG00000020913	Krt24	-16738	NM_029393
chr11	99276001	99296399	promoter-TSS (NM_029393)	promoter-TSS (NM_029393)			ENSMUSG00000020913	Krt24	-938	NM_029393
chr5	8459201	8475999	Intergenic	IAPEz-int	LTR	ERVK	ENSMUSG00000054099	Slc25a40	44762	NM_178766
chr9	101288401	101302399	Intergenic	IAPEz-int	LTR	ERVK	ENSMUSG00000043154	Ppp2r3a	-43568	NM_001161362
chr13	101954801	101971399	Intergenic	IAPEz-int	LTR	ERVK	ENSMUSG00000041417	Pik3r1	-194883	NM_001077495
chr2	99214601	99231399	Intergenic	Intergenic			ENSMUSG00000050587	Lrrc4c	1755343	NM_001289744
chr2	99207601	99213799	Intergenic	L1Md_F2	LINE	L1	ENSMUSG00000050587	Lrrc4c	1743043	NM_001289744
chr11	93793201	93812199	Intergenic	Intergenic			ENSMUSG00000054079	Utp18	83066	NM_001013375
chr18	36978801	36992799	intron (NM_001301259, intron 1 of 3)	IAPEz-int	LTR	ERVK	ENSMUSG00000103800	Pcdha8	-6667	NM_201243
chr4	75300601	75315799	Intergenic	IAPEz-int	LTR	ERVK	ENSMUSG00000028398	Dmac1	-29908	NM_025849
chr18	74253401	74267599	Intergenic	RLTR6-int	LTR	ERV1	ENSMUSG00000024561	Mbd1	-7675	NM_001357421
chr4	108141401	108160199	Intergenic	RLTR4_MM-int	LTR	ERV1	ENSMUSG00000028601	Echdc2	-14637	NM_001254754
chr13	79556601	79571799	Intergenic	IAPEz-int	LTR	ERVK	ENSMUSG00000074794	Arrdc3	-1319184	NR_153410
chr14	123712601	123714399	intron (NM_145467, intron 2 of 10)	intron (NM_145467, intron 2 of 10)			ENSMUSG00000032925	Itgbl1	53360	NM_145467
chr14	123689601	123711799	intron (NM_145467, intron 2 of 10)	intron (NM_145467, intron 2 of 10)			ENSMUSG00000032925	Itgbl1	40560	NM_145467
chr2	17743201	17756199	Intergenic	IAPEz-int	LTR	ERVK	ENSMUSG00000053702	Nebl	-18566	NR_156123
chr9	26698401	26712799	Intergenic	IAPEz-int	LTR	ERVK	ENSMUSG00000045994	B3gat1	-28208	NM_001310766
chr4	5140001	5157799	Intergenic	LTRIS2	LTR	ERV1	ENSMUSG00000066324	Impad1	-355594	NM_177730
chr3	8381601	8395399	Intergenic	ETnERV-int	LTR	ERVK		Gm6194	74598	NR_033512
chr8	62800801	62819199	Intergenic	IAPEz-int	LTR	ERVK	ENSMUSG00000054162	Spock3	-141232	NM_001252620
chr3	91559801	91581199	Intergenic	L1Md_F2	LINE	L1	ENSMUSG00000042244	Pglyrp3	-444083	NM_207247
chr16	3792801	3809199	Intergenic	RLTR10B2	LTR	ERVK	ENSMUSG00000059043	Olfr15	-37975	NM_008762
chr1	48800601	48828199	Intergenic	L1_Mur3	LINE	L1	ENSMUSG00000051616	C230029F24Rik	-430216	NR_151585
chr1	83980201	83989999	Intergenic	MMERGLN-int	LTR	ERV1	ENSMUSG00000098851	Mir6353	233861	NR_105771
chr1	144381001	144395999	Intergenic	IAPEz-int	LTR	ERVK	ENSMUSG00000026358	Rgs1	-139396	NM_015811
chr13	26671401	26693799	Intergenic	Intergenic			ENSMUSG00000045835	Hdgfl1	87565	NM_008232
chr11	104163801	104192599	Intergenic	Intergenic			ENSMUSG00000049506	Sppl2c	-8127	NM_001082535
chr13	62298801	62315199	Intergenic	IAPEY3-int	LTR	ERVK	ENSMUSG00000094942	Gm3604	76174	NM_001162910
chr3	22722001	22723999	Intergenic	Intergenic				Rprl2	471630	NR_004439
chr3	22725401	22738999	Intergenic	L1Md_A	LINE	L1		Rprl2	480830	NR_004439
chrX	91119801	91133999	Intergenic	RLTR10-int	LTR	ERVK	ENSMUSG00000059972	LOC101055749	-28268	NR_126535
chr7	21106001	21128599	Intergenic	L1Md_F2	LINE	L1	ENSMUSG00000094001	Vmn1r122	16828	NM_001166714
chr12	17916601	17920199	Intergenic	RLTR13B3	LTR	ERVK	ENSMUSG00000071379	Hpcal1	227591	NM_016677
chr5	58998001	59015199	Intergenic	IAPEz-int	LTR	ERVK	ENSMUSG00000105234	4930459L07Rik	-553602	NR_046190
chr12	17921001	17935799	Intergenic	L1Md_F2	LINE	L1	ENSMUSG00000071379	Hpcal1	237591	NM_016677
chr18	34081201	34094199	Intergenic	IAPLTR1a_Mm	LTR	ERVK	ENSMUSG00000024376	Epb41l4a	-80494	NM_013512
chr1	76578001	76596399	Intergenic	Intergenic			ENSMUSG00000098611	Mir6343	77640	NR_105761
chr14	41626201	41636199	Intergenic	Intergenic				1700049E17Rik1	57989	NM_001358038
chrY	90792801	90802199	intron (NM_133362, intron 2 of 3)	L1_Mm	LINE	L1	ENSMUSG00000096768	Erdr1	12058	NM_133362
chr13	13030801	13052599	Intergenic	L1VL2	LINE	L1	ENSMUSG00000079092	Prl2c2	-36307	NM_031191
chr11	30028201	30044799	Intergenic	L1Md_F	LINE	L1	ENSMUSG00000044072	Eml6	-10467	NM_146016
chr17	91556201	91578999	Intergenic	ORR1A2-int	LTR	ERVL-MaLR	ENSMUSG00000024109	Nrxn1	-474798	NM_177284
chr7	22467601	22490599	Intergenic	L1Md_T	LINE	L1	ENSMUSG00000094762	Gm10670	-15025	NM_001167161
chr6	9288801	9305599	Intergenic	RLTR6-int	LTR	ERV1	ENSMUSG00000046178	Nxph1	347181	NM_008751
chr15	8545601	8558999	Intergenic	IAPEz-int	LTR	ERVK	ENSMUSG00000022141	Nipbl	-107837	NM_201232
chr2	137390001	137409399	Intergenic	L1Md_A	LINE	L1	ENSMUSG00000027276	Jag1	-283180	NM_013822
chr13	109847801	109861599	intron (NM_011056, intron 7 of 16)	IAPEz-int	LTR	ERVK	ENSMUSG00000084651	Mir1904	-49109	NR_035442
chr1	57305401	57320999	Intergenic	L1Md_F2	LINE	L1	ENSMUSG00000097519	4930558J18Rik	64344	NR_037999
chrY	10705201	10709799	Intergenic	RLTR6-int	LTR	ERV1	ENSMUSG00000095172	Gm20822	490348	NM_001199331
chr11	81418201	81437199	intron (NM_001034013, intron 1 of 9)	intron (NM_001034013, intron 1 of 9)				1700071K01Rik	145839	NM_001033765
chr2	4942801	4958999	Intergenic	ID_B1	SINE	B4	ENSMUSG00000026668	Ucma	-25222	NM_001311208
chr11	81410801	81417399	intron (NM_001034013, intron 1 of 9)	ID_B1	SINE	B4		1700071K01Rik	159439	NM_001033765
chr6	19639401	19657599	Intergenic	RLTR6-int	LTR	ERV1	ENSMUSG00000099149	Mir6370	93158	NR_105789
chr5	92472201	92485999	intron (NM_007644, intron 2 of 11)	IAPEz-int	LTR	ERVK	ENSMUSG00000099160	Mir6415	20543	NR_105843
chr1	13948401	13967199	Intergenic	L1VL4	LINE	L1	ENSMUSG00000097711	Gm5523	-170871	NR_004447
chr13	55775801	55791799	promoter-TSS (NM_029772)	promoter-TSS (NM_029772)			ENSMUSG00000021499	Catsper3	-779	NM_001252487
chr8	75243201	75264999	Intergenic	RMER20B	LTR	ERVK	ENSMUSG00000034472	Rasd2	40156	NM_029182
chr16	19544601	19561599	Intergenic	ETnERV-int	LTR	ERVK	ENSMUSG00000068535	Olfr169	13781	NM_001011855
chr17	81155401	81170199	Intergenic	IAPEz-int	LTR	ERVK	ENSMUSG00000024246	Thumpd2	-97715	NM_028138
chr17	18515201	18540399	Intergenic	Lx	LINE	L1	ENSMUSG00000091679	Vmn2r96	-53927	NM_001104547
chr3	41874001	41893199	Intergenic	L1Md_F3	LINE	L1	ENSMUSG00000025766	D3Ertd751e	140982	NM_028667
chr14	105755401	105765999	Intergenic	MMERVK10C-int	LTR	ERVK	ENSMUSG00000022114	Spry2	136119	NM_011897
chr12	115598401	115609599	Intergenic	Intergenic			ENSMUSG00000098336	Mir6388	91794	NR_105810
chr9	37328601	37341399	intron (NM_001081429, intron 4 of 15)	IAPEz-int	LTR	ERVK	ENSMUSG00000034303	Ccdc15	13357	NM_001081429
chr6	67579601	67598399	Intergenic	L1Md_T	LINE	L1		4930515G16Rik	-23301	NR_003100
chr6	107284401	107304599	Intergenic	Intergenic			ENSMUSG00000034648	Lrrn1	-235226	NM_008516
chr11	19344001	19348599	Intergenic	Intergenic			ENSMUSG00000086025	4933406G16Rik	281025	NR_046037
chr11	19331801	19343199	Intergenic	MuLV-int	LTR	ERV1	ENSMUSG00000086025	4933406G16Rik	272225	NR_046037
chr14	110857001	110873199	Intergenic	IAPEz-int	LTR	ERVK	ENSMUSG00000045871	Slitrk6	-109951	NM_175499
chr3	86938201	86953999	Intergenic	IAPEz-int	LTR	ERVK	ENSMUSG00000028078	Dclk2	-25216	NM_001195499
chr3	82587201	82600199	Intergenic	MMERVK10C-int	LTR	ERVK	ENSMUSG00000028004	Npy2r	-45615	NM_001205099
chr17	68292401	68306599	intron (NM_177278, intron 1 of 20)	IAPEz-int	LTR	ERVK	ENSMUSG00000041565	L3mbtl4	25703	NM_177278
chr3	144613601	144628199	Intergenic	IAPEz-int	LTR	ERVK	ENSMUSG00000037072	Selenof	50473	NM_053102
chr3	144629801	144633199	Intergenic	Intergenic			ENSMUSG00000037072	Selenof	61073	NM_053102
chr13	26361401	26377599	Intergenic	IAPEz-int	LTR	ERVK	ENSMUSG00000084811	1700092E19Rik	-57094	NR_045933
chrX	92236601	92255999	intron (NM_173783, intron 3 of 4)	L1Md_F2	LINE	L1	ENSMUSG00000062162	Mageb1	-229967	NM_010759
chr16	60920401	60937199	Intergenic	IAPEz-int	LTR	ERVK	ENSMUSG00000055540	Epha6	-323269	NM_007938
chr12	23049001	23062199	Intergenic	RLTR6-int	LTR	ERV1	ENSMUSG00000073164	2410018L13Rik	-45357	NR_015504
chr13	23635401	23650199	Intergenic	IAPEz-int	LTR	ERVK	ENSMUSG00000051627	Hist1h1e	-20242	NM_015787
chr13	120313001	120321799	intron (NM_153523, intron 1 of 1)	intron (NM_153523, intron 1 of 1)			ENSMUSG00000095821	Tcstv3	538	NM_153523
chr7	10006401	10018399	Intergenic	MMERVK10C-int	LTR	ERVK	ENSMUSG00000096180	Vmn2r49	-20261	NM_001105156
chr7	9996601	10005599	Intergenic	L1Md_F3	LINE	L1	ENSMUSG00000096180	Vmn2r49	-8961	NM_001105156
chr7	9994401	9995599	Intergenic	Lx2	LINE	L1	ENSMUSG00000096180	Vmn2r49	-2861	NM_001105156
chrX	160280001	160295799	Intergenic	IAPEz-int	LTR	ERVK	ENSMUSG00000031298	Adgrg2	-102790	NM_001290446
chr10	78926401	78945599	Intergenic	L1Md_F2	LINE	L1	ENSMUSG00000094673	Olfr1354	19158	NM_001199840
chr7	119410401	119420999	Intergenic	IAPEz-int	LTR	ERVK	ENSMUSG00000030954	Gp2	43572	NM_025989
chr3	17946401	17965399	Intergenic	IAPEz-int	LTR	ERVK	ENSMUSG00000027564	Cypt12	7456	NM_029289
chr19	29684401	29695399	Intergenic	RLTR6-int	LTR	ERV1	ENSMUSG00000024806	Mlana	-8041	NM_029993
chr2	89694201	89712799	Intergenic	L1Md_A	LINE	L1	ENSMUSG00000110819	Olfr1252	18609	NM_207568
chr2	89713601	89719199	Intergenic	L1Md_F2	LINE	L1	ENSMUSG00000110819	Olfr1252	5709	NM_207568
chr15	89030201	89044399	intron (NM_031260, intron 22 of 26)	IAPEz-int	LTR	ERVK	ENSMUSG00000058441	Panx2	-22426	NM_001002005
chr12	87557601	87567399	Intergenic	L1Md_F2	LINE	L1	ENSMUSG00000096276	Gm2042	-40165	NM_001270792
chr12	87548001	87556199	Intergenic	MuRRS-int	LTR	ERV1	ENSMUSG00000079034	Gm8300	37784	NM_001177565
chr12	87568201	87573999	Intergenic	L1_Mus3	LINE	L1	ENSMUSG00000096276	Gm2042	-31565	NM_001270792
chr3	82603801	82618399	Intergenic	IAPEz-int	LTR	ERVK	ENSMUSG00000028004	Npy2r	-63015	NM_001205099
chr18	4692601	4705399	Intergenic	IAPEz-int	LTR	ERVK	ENSMUSG00000033960	Jcad	64071	NM_001081963
chr16	14640401	14659799	Intergenic	L1Md_F3	LINE	L1	ENSMUSG00000022676	Snai2	-55752	NM_011415
chr19	3030201	3042799	Intergenic	IAPEz-int	LTR	ERVK	ENSMUSG00000100969	1700030N03Rik	161203	NR_045304
chr11	21774401	21791199	intron (NM_001364768, intron 12 of 16)	MurERV4-int	LTR	ERVK	ENSMUSG00000020319	Wdpcp	210519	NM_145425
chr19	3044401	3050799	Intergenic	L1Md_F	LINE	L1	ENSMUSG00000100969	1700030N03Rik	150103	NR_045304
chr11	17960001	17967799	Intergenic	L1Md_F2	LINE	L1	ENSMUSG00000086468	Etaa1os	9930	NR_131916
chr11	17968601	17975799	Intergenic	Intergenic			ENSMUSG00000086468	Etaa1os	18230	NR_131916
chr7	13754801	13774199	intron (NM_009286, intron 3 of 3)	L1_Mm	LINE	L1	ENSMUSG00000070811	Sult2a2	30994	NM_009286
chr2	12632201	12648999	Intergenic	L1Md_T	LINE	L1	ENSMUSG00000026767	Mindy3	-221140	NM_001355539
chr11	16439801	16458199	Intergenic	Intergenic			ENSMUSG00000078974	Sec61g	59484	NM_011343
chr17	54757001	54767399	Intergenic	RLTR10	LTR	ERVK	ENSMUSG00000099747	1700025K24Rik	-392126	NR_045825
chr16	3419201	3438599	Intergenic	MMERVK9E_I-int	LTR	ERVK	ENSMUSG00000051003	Olfr161	-163498	NM_146860
chr9	12128201	12148599	Intergenic	RLTR6-int	LTR	ERV1	ENSMUSG00000111830	4930568E12Rik	967455	NR_040755
chr17	19877001	19898399	Intergenic	L1Md_F2	LINE	L1	ENSMUSG00000091771	Vmn2r103	114337	NM_001104565
chr13	54767001	54767199	promoter-TSS (NM_033610)	promoter-TSS (NM_033610)			ENSMUSG00000034891	Sncb	-505	NM_001362407
chr13	54768001	54779399	Intergenic	IAPEz-int	LTR	ERVK	ENSMUSG00000034891	Sncb	-7105	NM_001362407
chr10	47743801	47761599	Intergenic	RLTR6-int	LTR	ERV1	ENSMUSG00000095118	Snord14d	1507952	NR_028274
chr3	12832001	12851799	Intergenic	L1_Mus1	LINE	L1	ENSMUSG00000039717	Ralyl	-629755	NM_178631
chr8	60735201	60748799	Intergenic	MMERVK10C-int	LTR	ERVK	ENSMUSG00000031647	Mfap3l	86443	NM_001177882
chr4	28404201	28421399	Intergenic	IAPEz-int	LTR	ERVK	ENSMUSG00000028289	Epha7	-400331	NM_010141
chr9	4067601	4085799	Intergenic	L1Md_F2	LINE	L1	ENSMUSG00000025894	Aasdhppt	232794	NR_136941
chr1	118010201	118026799	Intergenic	IAPEY4_I-int	LTR	ERVK	ENSMUSG00000026374	Tsn	292228	NR_153836
chr18	37225401	37244999	intron (NM_001301259, intron 1 of 3)	L1Md_F	LINE	L1	ENSMUSG00000051663	Pcdhb1	-29798	NM_053126
chr11	50462801	50474399	Intergenic	MuRRS-int	LTR	ERV1	ENSMUSG00000020375	Rufy1	-37475	NM_172557
chr11	50475201	50481799	Intergenic	B4A	SINE	B4	ENSMUSG00000020375	Rufy1	-47375	NM_172557
chr4	33093801	33109399	Intergenic	Intergenic			ENSMUSG00000028280	Gabrr1	-30956	NM_008075
chr10	65634201	65651199	Intergenic	IAPEz-int	LTR	ERVK	ENSMUSG00000112913	Gm30853	265539	NR_155764
chr3	9085801	9098599	Intergenic	IAPEz-int	LTR	ERVK	ENSMUSG00000103116	4930539M17Rik	30236	NR_040597
chr11	54029001	54043599	Intergenic	MURVY-int	LTR	ERV1	ENSMUSG00000020334	Slc22a4	-8196	NM_001330304
chr11	54023001	54027799	intron (NM_019687, intron 1 of 9)	L1M3	LINE	L1	ENSMUSG00000020334	Slc22a4	2704	NM_019687
chr4	39037201	39056999	Intergenic	MMERVK10C-int	LTR	ERVK	ENSMUSG00000085632	Gm12381	-191617	NR_151606
chr13	28122601	28134999	Intergenic	IAPEz-int	LTR	ERVK	ENSMUSG00000017064	Prl5a1	-13684	NM_023746
chr5	109304601	109326199	Intergenic	L1Md_F3	LINE	L1	ENSMUSG00000092080	Vmn2r16	-14981	NM_001104627
chr3	62147601	62166599	Intergenic	L1Md_F2	LINE	L1	ENSMUSG00000036885	Arhgef26	-181677	NM_001081295
chr7	33396801	33414799	Intergenic	IAPEz-int	LTR	ERVK	ENSMUSG00000094978	Scgb1b20	32566	NM_001270543
chr9	18116201	18132799	Intergenic	RLTR6-int	LTR	ERV1	ENSMUSG00000001774	Chordc1	-167767	NM_025844
chr11	6742801	6761599	Intergenic	RLTR4_MM-int	LTR	ERV1	ENSMUSG00000086808	Gm11981	-32163	NR_046025
chr16	33845001	33856799	intron (NM_001145884, intron 2 of 14)	IAPEz-int	LTR	ERVK	ENSMUSG00000022817	Itgb5	21235	NM_001145884
chr8	100106601	100122799	Intergenic	IAPEz-int	LTR	ERVK	ENSMUSG00000052479	A330008L17Rik	698026	NR_132435
chr19	33436601	33453799	Intergenic	IAPEz-int	LTR	ERVK	ENSMUSG00000071573	Rnls	-52905	NR_160911
chr17	7987601	8004599	Intergenic	Intergenic			ENSMUSG00000073471	Rsph3a	50486	NM_025789
chr11	40905401	40921799	Intergenic	L1Md_A	LINE	L1	ENSMUSG00000020326	Ccng1	-158314	NM_009831
chr2	37336801	37350199	Intergenic	IAPEz-int	LTR	ERVK	ENSMUSG00000049018	Olfr368	11751	NM_146374
chr1	138858401	138875399	Intergenic	L1Md_A	LINE	L1	ENSMUSG00000079283	2310009B15Rik	-10046	NM_001081226
chr7	5829201	5844999	Intergenic	L1Md_F2	LINE	L1	ENSMUSG00000058631	Vmn1r63	-31655	NM_030742
chr11	9878801	9893799	Intergenic	RLTR6-int	LTR	ERV1	ENSMUSG00000004668	Abca13	694358	NM_178259
chr3	19915001	19931999	Intergenic	L1Md_F2	LINE	L1	ENSMUSG00000048106	4632415L05Rik	28629	NR_027985
chr4	63569401	63582199	intron (NM_144905, intron 6 of 9)	IAPEz-int	LTR	ERVK	ENSMUSG00000045917	Tmem268	15573	NM_144905
chr6	98813801	98828199	Intergenic	IAPEz-int	LTR	ERVK	ENSMUSG00000030067	Foxp1	207298	NM_001197322
chr5	75302601	75316599	Intergenic	IAPLTR2_Mm	LTR	ERVK	ENSMUSG00000099060	Mir7025	132769	NR_105992
chr10	71560401	71577999	Intergenic	Lx9	LINE	L1	ENSMUSG00000060733	Ipmk	221437	NM_001347191
chr15	6797801	6814199	Intergenic	IAPEz-int	LTR	ERVK	ENSMUSG00000022146	Osmr	68313	NM_011019
chr9	114199001	114213999	Intergenic	IAPLTR3-int	LTR	ERVK	ENSMUSG00000053820	Bcl2a1c	-123635	NM_007535
chr4	51866201	51881399	Intergenic	MMERGLN-int	LTR	ERV1	ENSMUSG00000085515	C630028M04Rik	177310	NR_040668
chr11	112576601	112584199	Intergenic	Intergenic			ENSMUSG00000041674	BC006965	130956	NR_024085
chr11	112585001	112592799	Intergenic	Intergenic			ENSMUSG00000041674	BC006965	122456	NR_024085
chr11	112593801	112597199	Intergenic	Intergenic			ENSMUSG00000041674	BC006965	115856	NR_024085
chr11	112598201	112604599	Intergenic	B4A	SINE	B4	ENSMUSG00000041674	BC006965	109956	NR_024085
chr4	51095001	51108199	Intergenic	IAPEz-int	LTR	ERVK	ENSMUSG00000039555	Cylc2	-115078	NM_001162865
chr9	12360201	12378999	Intergenic	L1Md_A	LINE	L1	ENSMUSG00000111830	4930568E12Rik	736255	NR_040755
chr5	9922001	9938999	Intergenic	L1_Mm	LINE	L1	ENSMUSG00000003974	Grm3	-205148	NM_181850
chr2	39357801	39368999	Intergenic	IAPEz-int	LTR	ERVK	ENSMUSG00000026753	Ppp6c	-137051	NM_024209
chr14	19002401	19017399	Intergenic	IAPEz-int	LTR	ERVK	ENSMUSG00000058317	Ube2e2	-115633	NM_001360327
chrX	17494001	17509599	Intergenic	IAPEz-int	LTR	ERVK	ENSMUSG00000025040	Fundc1	70207	NM_001313746
chr13	3287801	3310799	Intergenic	Intergenic			ENSMUSG00000091304	Speer6-ps1	149825	NR_001581
chr13	116575401	116589399	Intergenic	IAPEz-int	LTR	ERVK	ENSMUSG00000114290	4930435F18Rik	255778	NR_153406
chr16	3353801	3369199	Intergenic	RLTR6-int	LTR	ERV1	ENSMUSG00000051003	Olfr161	-230898	NM_146860
chr12	18285601	18301999	Intergenic	Intergenic			ENSMUSG00000073197	5730507C01Rik	-220710	NM_001201330
chr8	63734401	63750399	Intergenic	IAPEz-int	LTR	ERVK	ENSMUSG00000094443	Sgo2b	209770	NM_001195687
chr4	90253601	90276999	Intergenic	L1Md_F2	LINE	L1	ENSMUSG00000070902	Zfp352	46480	NM_153102
chr3	18595001	18614399	Intergenic	Lx3_Mus	LINE	L1	ENSMUSG00000102699	4930433B08Rik	-124223	NR_040544
chr2	82328401	82344799	Intergenic	IAPEz-int	LTR	ERVK	ENSMUSG00000087061	A130030D18Rik	55602	NR_152125
chrX	125552201	125558599	Intergenic	IAPEz-int	LTR	ERVK	ENSMUSG00000058670	4932411N23Rik	1278604	NM_177705
chr14	34380401	34392999	intron (NM_153127, intron 1 of 6)	IAPEz-int	LTR	ERVK	ENSMUSG00000041445	Mmrn2	11196	NM_153127
chrX	125546001	125551399	Intergenic	L1_Mur1	LINE	L1	ENSMUSG00000058670	4932411N23Rik	1285304	NM_177705
chr13	7947001	7961799	Intergenic	IAPEz-int	LTR	ERVK	ENSMUSG00000052551	Adarb2	-248466	NR_110345
chr18	49686201	49699599	Intergenic	IAPEz-int	LTR	ERVK	ENSMUSG00000024505	Dtwd2	62701	NM_026854
chr16	75628601	75642999	Intergenic	IAPEz-int	LTR	ERVK	ENSMUSG00000032940	Rbm11	42909	NM_198302
chr4	100929201	100942399	intron (NM_198037, intron 4 of 26)	IAPEz-int	LTR	ERVK	ENSMUSG00000035275	Raver2	-133238	NM_183024
chr7	26112201	26130399	Intergenic	MMERVK10C-int	LTR	ERVK	ENSMUSG00000040660	Cyp2b9	-52109	NM_010000
chr10	26923401	26938599	Intergenic	MMERGLN-int	LTR	ERV1	ENSMUSG00000039031	Arhgap18	158488	NM_176837
chr5	145497001	145512599	Intergenic	MMERVK10C-int	LTR	ERVK	ENSMUSG00000038656	Cyp3a16	-35077	NM_007820
chr5	145490201	145495999	Intergenic	RLTR45	LTR	ERVK	ENSMUSG00000038656	Cyp3a16	-23377	NM_007820
chr4	21122601	21140199	Intergenic	IAPLTR2a2_Mm	LTR	ERVK	ENSMUSG00000055761	Nkain3	-352732	NM_001290410
chr13	50865201	50883199	Intergenic	L1Md_T	LINE	L1	ENSMUSG00000113652	4930518P08Rik	-108952	NR_045364
chr10	45547401	45564599	Intergenic	IAPEz-int	LTR	ERVK	ENSMUSG00000038822	Hace1	-21829	NM_172473
chr13	3611601	3627199	Intergenic	LTRIS_Mus	LTR	ERV1	ENSMUSG00000033799	Tasor2	-8292	NM_134063
chr9	123740401	123753599	Intergenic	IAPEz-int	LTR	ERVK	ENSMUSG00000029530	Ccr9	-20211	NM_009913
chr5	24759601	24761999	Intergenic	MMERGLN-int	LTR	ERV1	ENSMUSG00000038135	Crygn	-2952	NM_153076
chrY	6564601	6573599	Intergenic	ETnERV2-int	LTR	ERVK	ENSMUSG00000094081	Gm20826	598677	NM_001101623
chr5	24763001	24778399	Intergenic	L1Md_A	LINE	L1	ENSMUSG00000038135	Crygn	-12852	NM_153076
chr16	59233401	59252399	Intergenic	IAPEy-int	LTR	ERVK	ENSMUSG00000074996	Olfr199	-26289	NM_207550
chr5	25225801	25227199	intron (NM_144908, intron 1 of 11)	LTRIS_Mus	LTR	ERV1	ENSMUSG00000038072	Galnt11	3628	NM_144908
chr5	25228401	25242599	intron (NM_144908, intron 1 of 11)	RLTR4_MM-int	LTR	ERV1	ENSMUSG00000038072	Galnt11	-10873	NM_001359890
chr1	146192601	146209799	Intergenic	RLTR6-int	LTR	ERV1	ENSMUSG00000035131	Brinp3	-294429	NM_001357571
chr3	51613401	51625799	Intergenic	IAPEz-int	LTR	ERVK	ENSMUSG00000074604	Mgst2	-41579	NM_174995
chr10	38644001	38655599	Intergenic	Intergenic			ENSMUSG00000094311	Rfpl4b	171979	NM_001177783
chr10	38633201	38643199	Intergenic	L1Md_A	LINE	L1	ENSMUSG00000094311	Rfpl4b	183579	NM_001177783
chr12	98349601	98367199	Intergenic	IAPEz-int	LTR	ERVK	ENSMUSG00000021886	Gpr65	89765	NM_008152
chr11	90302801	90316799	Intergenic	Intergenic			ENSMUSG00000003948	Mmd	60324	NM_026178
chr11	73997801	74011199	Intergenic	(TG)n	Simple_repeat	Simple_repeat	ENSMUSG00000049041	Olfr398	-19894	NM_146710
chr13	35003201	35016199	Intergenic	RLTR6-int	LTR	ERV1	ENSMUSG00000021417	Eci2	-15556	NM_011868
chr6	26060201	26075599	Intergenic	IAPEz-int	LTR	ERVK	ENSMUSG00000106799	Gm20756	136474	NR_040771
chr11	73989401	73996999	Intergenic	Intergenic			ENSMUSG00000049041	Olfr398	-8594	NM_146710
chr13	104666401	104682599	intron (NM_001360094, intron 11 of 13)	intron (NM_001360094, intron 11 of 13)			ENSMUSG00000021715	Cwc27	142453	NM_026072
chr4	40650401	40662199	Intergenic	RLTR6-int	LTR	ERV1	ENSMUSG00000028411	Aptx	46616	NM_025545
chr7	21362401	21385999	Intergenic	L1_Mus3	LINE	L1	ENSMUSG00000094879	Vmn1r129	-12909	NM_001166725
chr16	21100401	21114399	Intergenic	IAPEz-int	LTR	ERVK		Gm6557	-44060	NM_001370893
chr17	69329001	69341199	Intergenic	IAPEz-int	LTR	ERVK	ENSMUSG00000049672	Zbtb14	-48075	NM_001356283
chr4	115155201	115175199	Intergenic	L1Md_T	LINE	L1	ENSMUSG00000047155	Cyp4x1	-31121	NM_001003947
chr18	24028001	24039999	Intergenic	IAPEz-int	LTR	ERVK	ENSMUSG00000051469	Zfp24	-13187	NM_021559
chr7	32594601	32607999	Intergenic	L1Md_F	LINE	L1	ENSMUSG00000078757	Scgb1b29	159759	NM_001256066
chr7	32608801	32622399	Intergenic	ETnERV2-int	LTR	ERVK	ENSMUSG00000078757	Scgb1b29	174059	NM_001256066
chr10	30811801	30823999	Intergenic	IAPEz-int	LTR	ERVK	ENSMUSG00000039697	Ncoa7	-14574	NM_172495
chr13	111496001	111508399	Intergenic	IAPEz-int	LTR	ERVK	ENSMUSG00000032745	Gpbp1	-12073	NM_001361924
chr3	28873401	28886199	Intergenic	IAPLTR3-int	LTR	ERVK	ENSMUSG00000074655	Gm1527	-12819	NM_001033479
chr5	59113601	59130999	Intergenic	IAPEz-int	LTR	ERVK	ENSMUSG00000105234	4930459L07Rik	-669302	NR_046190
chr11	15855201	15870599	Intergenic	L1Md_A	LINE	L1	ENSMUSG00000048834	Vstm2a	-394842	NM_001290539
chr10	58757201	58772399	Intergenic	L1Md_A	LINE	L1	ENSMUSG00000037990	Sh3rf3	-48559	NM_172788
chr11	121970801	121982599	Intergenic	RLTR45	LTR	ERVK	ENSMUSG00000039198	Ptchd3	146482	NM_029049
chr13	5188201	5206799	Intergenic	ETnERV-int	LTR	ERVK	ENSMUSG00000045410	Akr1e1	-588336	NM_018859
chr13	5207801	5208399	Intergenic	L1_Mus3	LINE	L1	ENSMUSG00000045410	Akr1e1	-598936	NM_018859
chr3	133120601	133133799	intron (NM_001368752, intron 13 of 13)	IAPEz-int	LTR	ERVK	ENSMUSG00000028018	Gstcd	-35161	NM_001356309
chr3	91272801	91292199	Intergenic	MMETn-int	LTR	ERVK	ENSMUSG00000091175	9130204L05Rik	-191695	NM_001101461
chr11	6529201	6539599	Intergenic	IAPEz-int	LTR	ERVK	ENSMUSG00000085156	Snhg15	-5640	NR_045893
chr5	68406601	68422999	Intergenic	IAPEz-int	LTR	ERVK	ENSMUSG00000068082	Grxcr1	382965	NM_001018019
chr2	83107401	83127399	Intergenic	Lx	LINE	L1	ENSMUSG00000075249	Fsip2	173766	NM_001370266
chr4	89703801	89726799	Intergenic	L1Md_T	LINE	L1	ENSMUSG00000043753	Dmrta1	27102	NM_175647
chr5	3178801	3196199	Intergenic	L1Md_F2	LINE	L1	ENSMUSG00000040274	Cdk6	-156393	NM_009873
chr9	124374801	124393999	Intergenic	IAPLTR4	LTR	ERVK		Nlrp4g	35560	NM_001346422
chr8	81185401	81198199	Intergenic	MMERVK10C-int	LTR	ERVK	ENSMUSG00000037940	Inpp4b	-150762	NM_001297591
chr11	71125601	71143999	intron (NM_001004142, intron 2 of 13)	L1Md_F2	LINE	L1	ENSMUSG00000069830	Nlrp1a	9904	NM_001004142
chr8	4956601	4969599	Intergenic	RLTR6-int	LTR	ERV1	ENSMUSG00000023073	Slc10a2	142187	NM_011388
chr9	20218601	20236399	Intergenic	IAPLTR3-int	LTR	ERVK	ENSMUSG00000066897	Olfr872	-9662	NM_146560
chr3	145105201	145118599	Intergenic	IAPEz-int	LTR	ERVK	ENSMUSG00000028256	Odf2l	-6689	NM_001162538
chr1	94390001	94409999	Intergenic	L1Md_A	LINE	L1	ENSMUSG00000026285	Pdcd1	-347447	NM_008798
chr10	21640201	21653799	Intergenic	IAPEz-int	LTR	ERVK	ENSMUSG00000056716	Gm5420	-43845	NR_045843
chr17	34779001	34796999	Intergenic	MMERVK10C-int	LTR	ERVK	ENSMUSG00000024365	Cyp21a1	16426	NM_009995
chr2	138513201	138527799	Intergenic	MMERGLN-int	LTR	ERV1	ENSMUSG00000062098	Btbd3	242007	NM_145534
chr2	21318001	21336199	Intergenic	Intergenic			ENSMUSG00000045967	Gpr158	-40467	NM_001004761
chr5	145918001	145932799	Intergenic	L1Md_F2	LINE	L1	ENSMUSG00000056035	Cyp3a11	-45546	NM_007818
chr16	44035601	44048599	promoter-TSS (NM_001359085)	promoter-TSS (NM_001359085)			ENSMUSG00000036292	Gramd1c	-92	NM_001359085
chr17	63755801	63770399	Intergenic	IAPEz-int	LTR	ERVK	ENSMUSG00000000127	Fer	-100881	NM_001037997
chr9	99732601	99746799	Intergenic	IAPEz-int	LTR	ERVK	ENSMUSG00000032473	Cldn18	-22433	NM_001194921
chr11	20383201	20395999	Intergenic	MMERVK9C_I-int	LTR	ERVK	ENSMUSG00000020142	Slc1a4	-56887	NM_018861
chr15	3938201	3957799	Intergenic	L1Md_F2	LINE	L1	ENSMUSG00000022184	Fbxo4	31573	NM_134099
chr9	36610401	36619599	Intergenic	L1Md_A	LINE	L1	ENSMUSG00000070313	Pate14	23602	NM_001033325
chr19	39592801	39607599	Intergenic	IAPLTR1_Mm	LTR	ERVK	ENSMUSG00000062624	Cyp2c67	48842	NM_001024719
chr9	36622001	36632599	Intergenic	L1Md_F2	LINE	L1	ENSMUSG00000070313	Pate14	11302	NM_001033325
chr1	117941601	117960999	Intergenic	MTB_Mm	LTR	ERVL-MaLR	ENSMUSG00000026374	Tsn	359428	NR_153836
chr3	5026601	5049599	Intergenic	ETnERV2-int	LTR	ERVK	ENSMUSG00000096922	Gm17308	-52176	NR_153343
chr14	18531601	18552599	Intergenic	MMERVK9E_I-int	LTR	ERVK	ENSMUSG00000021774	Ube2e1	-210256	NM_009455
chr15	71599401	71608599	intron (NM_177819, intron 2 of 19)	IAPEz-int	LTR	ERVK	ENSMUSG00000036800	Fam135b	123838	NM_177819
chr11	94496001	94515599	exon (NM_170671, exon 14 of 19)	exon (NM_170671, exon 14 of 19)			ENSMUSG00000010080	Epn3	-5826	NM_001361558
chr11	94487201	94495199	exon (NM_001361558, exon 9 of 9)	exon (NM_001361558, exon 9 of 9)			ENSMUSG00000020867	Spata20	-5890	NM_144827
chr7	129555001	129568799	Intergenic	IAPEz-int	LTR	ERVK	ENSMUSG00000042055	Wdr11	-29963	NM_172255
chr15	71591401	71598599	intron (NM_177819, intron 2 of 19)	intron (NM_177819, intron 2 of 19)			ENSMUSG00000036800	Fam135b	132838	NM_177819
chr13	51262001	51276199	Intergenic	IAPEz-int	LTR	ERVK		Hist1h2al	-66034	NR_132443
chr10	56717201	56730199	Intergenic	IAPEz-int	LTR	ERVK		Gm36595	291719	NR_152769
chr13	82161601	82181799	Intergenic	Intergenic			ENSMUSG00000021537	Cetn3	388453	NM_007684
chr9	19758001	19776799	Intergenic	IAPEz-int	LTR	ERVK	ENSMUSG00000058659	Olfr58	-12883	NM_011001
chr2	167279601	167292799	Intergenic	IAPEz-int	LTR	ERVK	ENSMUSG00000017969	Ptgis	-45595	NM_008968
chr10	79492001	79508799	Intergenic	L1Md_F	LINE	L1	ENSMUSG00000098414	Mir6909	30690	NR_105874
chr14	49984801	50001999	Intergenic	MMERVK9E_I-int	LTR	ERVK	ENSMUSG00000096254	Olfr724	-32304	NM_146492
chr6	11820601	11836799	Intergenic	MMERVK10C-int	LTR	ERVK	ENSMUSG00000029632	Ndufa4	78750	NM_010886
chr6	11837601	11839199	Intergenic	L1Md_A	LINE	L1	ENSMUSG00000029632	Ndufa4	69050	NM_010886
chr7	24575601	24587399	Intergenic	IAPEz-int	LTR	ERVK	ENSMUSG00000064254	Ethe1	-6043	NM_023154
chr11	51349201	51377599	intron (NM_153393, intron 2 of 28)	L1Md_F2	LINE	L1	ENSMUSG00000063564	Col23a1	73480	NM_153393
chr14	8795001	8817199	Intergenic	L1MA4	LINE	L1	ENSMUSG00000097898	4930455B14Rik	139710	NR_045968
chr5	70553201	70570799	Intergenic	MMERVK10C-int	LTR	ERVK	ENSMUSG00000001260	Gabrg1	280617	NM_010252
chrX	32091001	32109799	Intergenic	RLTR14	LTR	ERV1		Spin2-ps1	138356	NM_029106
chr10	10577401	10596399	Intergenic	L1Md_A	LINE	L1	ENSMUSG00000098065	Gm5177	-19045	NR_033630
chr1	14962201	14979399	Intergenic	L1Md_T	LINE	L1	ENSMUSG00000032769	Trpa1	-51938	NM_177781
chr17	23809001	23827799	exon (NM_175229, exon 10 of 14)	exon (NM_175229, exon 10 of 14)			ENSMUSG00000092981	Mir5125	-4891	NR_039586
chr5	120822201	120834999	Intergenic	IAPEz-int	LTR	ERVK	ENSMUSG00000029605	Oas1b	15962	NM_001083925
chr11	61389001	61401799	Intergenic	MMERVK10D3_I-int	LTR	ERVK	ENSMUSG00000010122	Slc47a1	-17325	NM_026183
chr8	6489401	6504999	Intergenic	IAPEz-int	LTR	ERVK	ENSMUSG00000023073	Slc10a2	-1391913	NM_011388
chr13	83415201	83430599	Intergenic	IAPEz-int	LTR	ERVK	ENSMUSG00000005583	Mef2c	-81134	NM_001347571
chr12	22672601	22689999	Intergenic	MMERGLN-int	LTR	ERV1	ENSMUSG00000073164	2410018L13Rik	328943	NR_015504
chr2	41741401	41753799	intron (NM_053011, intron 5 of 90)	IAPEz-int	LTR	ERVK	ENSMUSG00000098660	Mir6336	699968	NR_105754
chr7	31585201	31604399	Intergenic	L1Md_A	LINE	L1	ENSMUSG00000094053	Scgb2b7	110954	NM_001198871
chr11	115438201	115455599	intron (NM_001033775, intron 7 of 7)	intron (NM_001033775, intron 7 of 7)			ENSMUSG00000093096	Mir3968	1160	NR_039549
chr6	133551201	133569799	Intergenic	L1Md_F2	LINE	L1		Gm5885	31311	NM_001185040
chr3	158870601	158884799	Intergenic	IAPEz-int	LTR	ERVK	ENSMUSG00000106053	Gm20752	-198664	NR_040750
chr5	110014201	110026999	Intergenic	IAPEY4_I-int	LTR	ERVK	ENSMUSG00000066613	Zfp932	24073	NM_145563
chr9	3839001	3843999	intron (NM_001033322, intron 6 of 7)	L1Md_F	LINE	L1	ENSMUSG00000041624	Gucy1a2	309151	NM_001033322
chr9	3823201	3838199	intron (NM_001033322, intron 6 of 7)	L1_Mus3	LINE	L1	ENSMUSG00000041624	Gucy1a2	298351	NM_001033322
chr11	73943401	73955599	Intergenic	IAPEz-int	LTR	ERVK	ENSMUSG00000069816	Olfr23	9252	NM_010970
chr8	114320801	114334799	intron (NM_173016, intron 7 of 8)	IAPEz-int	LTR	ERVK		4933408N05Rik	23678	NR_045831
chr10	50480001	50498399	Intergenic	RMER6C	LTR	ERVK	ENSMUSG00000038774	Ascc3	-103469	NM_198007
chr11	43655601	43666599	Intergenic	IAPEY4_I-int	LTR	ERVK	ENSMUSG00000044950	Pwwp2a	-20898	NM_001363142
chr17	63740401	63754599	Intergenic	IAPEz-int	LTR	ERVK	ENSMUSG00000000127	Fer	-116481	NM_001037997
chr3	41832401	41851199	Intergenic	L1_Mus4	LINE	L1	ENSMUSG00000025766	D3Ertd751e	99182	NM_028667
chr2	32106801	32123799	Intergenic	Intergenic			ENSMUSG00000051373	Plpp7	19772	NR_149316
chr11	26551801	26567799	intron (NM_001252447, intron 2 of 11)	IAPEz-int	LTR	ERVK	ENSMUSG00000064090	Vrk2	34120	NM_001252447
chr10	76916001	76928999	intron (NM_001347216, intron 1 of 15)	IAPEz-int	LTR	ERVK	ENSMUSG00000001120	Pcbp3	39447	NM_021568
chr4	46508601	46521599	intron (NM_029077, intron 4 of 5)	IAPEz-int	LTR	ERVK		Gm16731	-20801	NR_151695
chr5	91223401	91237599	Intergenic	IAPEz-int	LTR	ERVK	ENSMUSG00000107198	Gm19619	52576	NR_040428
chr18	54322601	54339399	Intergenic	ETnERV-int	LTR	ERVK	ENSMUSG00000096982	Redrum	-91295	NR_040338
chr8	104772001	104789199	Intergenic	IAPEz-int	LTR	ERVK	ENSMUSG00000055730	Ces2a	46597	NM_001190330
chr6	68233201	68252999	Intergenic	RLTR3_Mm	LTR	ERVK		4930515G16Rik	-677401	NR_003100
chr3	3856801	3873999	Intergenic	IAPLTR2_Mm	LTR	ERVK	ENSMUSG00000017688	Hnf4g	357370	NM_013920
chrX	162174201	162188199	Intergenic	IAPEz-int	LTR	ERVK	ENSMUSG00000059493	Nhs	-21759	NM_001290526
chr7	86029601	86042799	Intergenic	IAPEz-int	LTR	ERVK	ENSMUSG00000090774	Vmn2r74	-74718	NM_001105187
chr13	3207601	3215399	Intergenic	L1Md_F2	LINE	L1	ENSMUSG00000091304	Speer6-ps1	62025	NR_001581
chr13	3192001	3206599	Intergenic	MMETn-int	LTR	ERVK	ENSMUSG00000091304	Speer6-ps1	49825	NR_001581
chr14	40120601	40135399	Intergenic	RLTR6-int	LTR	ERV1	ENSMUSG00000101261	1700109I08Rik	472337	NR_045936
chr11	98486801	98507399	intron (NM_011771, intron 3 of 7)	L1ME3D	LINE	L1	ENSMUSG00000018168	Ikzf3	48931	NM_011771
chr11	98513401	98516799	intron (NM_011771, intron 3 of 7)	B4A	SINE	B4	ENSMUSG00000018168	Ikzf3	30931	NM_011771
chr3	78335201	78350999	Intergenic	Lx7	LINE	L1	ENSMUSG00000062232	Rapgef2	802646	NM_001310536
chr9	32948801	32963199	Intergenic	IAPEz-int	LTR	ERVK		Gm27162	-27034	NR_131058
chr13	61129201	61145799	Intergenic	MMERVK10C-int	LTR	ERVK	ENSMUSG00000055679	Ctsr	26688	NM_020284
chr13	61146601	61146799	Intergenic	(TG)n	Simple_repeat	Simple_repeat	ENSMUSG00000055679	Ctsr	17488	NM_020284
chr5	137834401	137851199	Intergenic	L1Md_F2	LINE	L1	ENSMUSG00000046245	Pilra	-6522	NM_153510
chr13	56710201	56722999	intron (NM_001164042, intron 1 of 6)	IAPEz-int	LTR	ERVK	ENSMUSG00000021540	Smad5	12932	NM_001164042
chr4	49418201	49434999	Intergenic	L1Md_F2	LINE	L1	ENSMUSG00000060317	Acnat2	-18449	NM_145368
chr1	95794601	95815199	Intergenic	IAPLTR3-int	LTR	ERVK	ENSMUSG00000100777	4930598F16Rik	-88382	NR_040479
chr10	17316601	17325799	Intergenic	MMERGLN-int	LTR	ERV1	ENSMUSG00000101969	Gm20125	-225418	NR_038020
chr4	90870801	90886999	Intergenic	RLTR6-int	LTR	ERV1	ENSMUSG00000008489	Elavl2	493155	NM_010486
chr13	3460201	3482199	Intergenic	RMER1C	Other	Other	ENSMUSG00000097709	2810429I04Rik	-7103	NR_015522
chr13	3458601	3459399	Intergenic	Intergenic			ENSMUSG00000097709	2810429I04Rik	-19303	NR_015522
chr10	116604401	116616199	Intergenic	IAPEz-int	LTR	ERVK	ENSMUSG00000020166	Cnot2	-28789	NM_001359251
chr4	80401601	80418399	Intergenic	IAPEz-int	LTR	ERVK	ENSMUSG00000005994	Tyrp1	-424213	NM_031202
chr2	9011201	9030599	Intergenic	L1Md_F2	LINE	L1	ENSMUSG00000085580	1700061F12Rik	-168615	NR_038180
chr8	34651001	34665999	Intergenic	IAPEz-int	LTR	ERVK	ENSMUSG00000109819	B930018H19Rik	-18184	NR_040706
chr3	52909601	52929799	intron (NR_040555, intron 2 of 4)	intron (NR_040555, intron 2 of 4)			ENSMUSG00000104401	Gm20750	7966	NR_040555
chr17	66524601	66538199	Intergenic	IAPLTR1a_Mm	LTR	ERVK	ENSMUSG00000023460	Rab12	-11730	NM_024448
chr3	10872001	10884999	Intergenic	RLTR6-int	LTR	ERV1	ENSMUSG00000027534	Snx16	-438370	NM_029068
chr6	7919801	7934399	Intergenic	L1MA8	LINE	L1	ENSMUSG00000042460	C1galt1	81876	NM_052993
chr3	64239401	64254799	Intergenic	ERVB4_1-I_MM-int	LTR	ERVK	ENSMUSG00000091572	Vmn2r3	40317	NM_001104614
chr13	7621401	7638599	Intergenic	MMERGLN-int	LTR	ERV1	ENSMUSG00000052551	Adarb2	-572866	NR_110345
chr5	10618401	10633799	Intergenic	RLTR6-int	LTR	ERV1	ENSMUSG00000091422	Gm6455	-238929	NR_003596
chr19	39133001	39137199	intron (NM_001011707, intron 1 of 8)	L1Md_A	LINE	L1	ENSMUSG00000067229	Cyp2c66	21202	NM_001011707
chr19	39117401	39131999	intron (NM_001011707, intron 1 of 8)	L1Md_F3	LINE	L1	ENSMUSG00000067229	Cyp2c66	10802	NM_001011707
chr17	3065601	3082399	intron (NR_003519, intron 7 of 7)	intron (NR_003519, intron 7 of 7)				Pisd-ps2	10183	NR_003519
chrX	3456601	3469599	Intergenic	IAPEz-int	LTR	ERVK	ENSMUSG00000078218	Btbd35f3	-19410	NM_001243001
chr7	114401001	114412999	intron (NR_029438, intron 1 of 4)	IAPEz-int	LTR	ERVK	ENSMUSG00000087475	4933406I18Rik	8161	NR_029437
chrX	3470401	3472999	Intergenic	MERVL-int	LTR	ERVL	ENSMUSG00000078218	Btbd35f3	-28010	NM_001243001
chr6	132261801	132283199	intron (NM_053251, intron 5 of 7)	MMERVK10D3_I-int	LTR	ERVK	ENSMUSG00000107874	Prpmp5	42243	NM_001024705
chr2	129516001	129528999	intron (NM_177653, intron 1 of 6)	IAPEz-int	LTR	ERVK	ENSMUSG00000043727	F830045P16Rik	14102	NM_177653
chr12	3328801	3340799	Intergenic	IAPEz-int	LTR	ERVK	ENSMUSG00000020671	Rab10	-24831	NM_016676
chr7	42161401	42177199	intron (NM_001105057, intron 5 of 5)	L1Md_F	LINE	L1	ENSMUSG00000090619	Vmn2r60	52829	NM_001105057
chr2	175149401	175168799	Intergenic	MMERVK10C-int	LTR	ERVK	ENSMUSG00000078887	Gm6710	47817	NM_001164689
chr17	38526001	38547599	Intergenic	IAPEz-int	LTR	ERVK	ENSMUSG00000092244	Esp34	-17392	NM_001177585
chr12	81453001	81469799	intron (NM_001309810, intron 3 of 4)	L1Md_F2	LINE	L1	ENSMUSG00000091803	Cox16	23451	NR_132135
chr8	109736201	109749199	Intergenic	IAPEz-int	LTR	ERVK	ENSMUSG00000069895	Atxn1l	-4920	NM_001368350
chr16	47110001	47130799	Intergenic	IAPEz-int	LTR	ERVK	ENSMUSG00000022656	Nectin3	-623433	NM_021496
chr1	178055001	178068999	intron (NM_001368822, intron 7 of 22)	IAPEz-int	LTR	ERVK	ENSMUSG00000091476	Catspere2	70565	NM_001034899
chr3	3175201	3197999	Intergenic	L1Md_F2	LINE	L1	ENSMUSG00000017688	Hnf4g	-321430	NM_013920
chr12	8618601	8630199	Intergenic	MMERVK10C-int	LTR	ERVK	ENSMUSG00000020600	Slc7a15	-25334	NM_177802
chr11	22573401	22585399	Intergenic	IAPEz-int	LTR	ERVK	ENSMUSG00000049904	Tmem17	67117	NM_153596
chr6	14082801	14094599	Intergenic	IAPEz-int	LTR	ERVK	ENSMUSG00000097616	1110019D14Rik	217131	NR_045995
chr17	27345601	27358599	Intergenic	IAPEz-int	LTR	ERVK	ENSMUSG00000106578	Mir7217	-3638	NR_106076
chr1	11365601	11380599	Intergenic	Intergenic			ENSMUSG00000057715	A830018L16Rik	-41005	NM_177173
chr18	9418201	9434799	intron (NM_026484, intron 1 of 9)	intron (NM_026484, intron 1 of 9)			ENSMUSG00000024286	Ccny	23654	NM_026484
chr10	19792401	19803799	Intergenic	IAPEz-int	LTR	ERVK	ENSMUSG00000050473	Slc35d3	53359	NM_029529
chr17	21801801	21817199	Intergenic	Intergenic			ENSMUSG00000069743	Zfp820	36259	NM_029281
chr1	171886801	171902799	Intergenic	RLTR45-int	LTR	ERVK	ENSMUSG00000015314	Slamf6	-22662	NM_030710
chr4	62440801	62452799	Intergenic	IAPEz-int	LTR	ERVK	ENSMUSG00000063851	Rnf183	-11550	NM_153504
chr5	151682801	151684799	Intergenic	MERVL-int	LTR	ERVL	ENSMUSG00000033970	Rfc3	-32592	NM_027009
chr5	151665601	151681199	Intergenic	Intergenic			ENSMUSG00000033970	Rfc3	-22192	NM_027009
chr11	121061201	121086999	intron (NM_145373, intron 2 of 5)	IAPEz-int	LTR	ERVK	ENSMUSG00000025165	Sectm1a	7039	NM_145373
chr10	57134001	57146999	Intergenic	IAPEz-int	LTR	ERVK	ENSMUSG00000097370	4930467K11Rik	345853	NR_045353
chr14	68471201	68485799	Intergenic	L1_Mus4	LINE	L1	ENSMUSG00000022056	Adam7	55189	NM_007402
chr9	12014001	12030599	Intergenic	IAPEz-int	LTR	ERVK	ENSMUSG00000111830	4930568E12Rik	1083555	NR_040755
chr5	95365601	95381599	Intergenic	RLTR6-int	LTR	ERV1	ENSMUSG00000079424	Gm3259	67677	NM_001270456
chr9	3874401	3890999	intron (NM_001033322, intron 7 of 7)	L1Md_T	LINE	L1	ENSMUSG00000041624	Gucy1a2	350351	NM_001033322
chr1	140813001	140826599	Intergenic	IAPEz-int	LTR	ERVK	ENSMUSG00000102368	4930590L20Rik	-163398	NR_040604
chr1	128880201	128894599	Intergenic	Intergenic			ENSMUSG00000045382	Cxcr4	-295101	NM_001356509
chr13	28192201	28210199	Intergenic	IAPLTR2a2_Mm	LTR	ERVK	ENSMUSG00000017064	Prl5a1	58716	NM_023746
chr6	10393001	10407199	Intergenic	RLTR6-int	LTR	ERV1		AA545190	574278	NR_033776
chr12	6796801	6813399	Intergenic	IAPEz-int	LTR	ERVK	ENSMUSG00000102096	1700101O22Rik	575230	NR_045045
chr11	121880001	121889999	Intergenic	B2_Mm2	SINE	B2	ENSMUSG00000039198	Ptchd3	54782	NM_029049
chr7	12691601	12709599	intron (NM_001104648, intron 5 of 5)	L1Md_F2	LINE	L1	ENSMUSG00000091045	Vmn2r55	-15609	NM_001104645
chr3	106134401	106146199	Intergenic	L1Md_T	LINE	L1	ENSMUSG00000062778	Chia1	26918	NM_023186
chr7	17099801	17120599	intron (NM_001310628, intron 5 of 5)	L1VL1	LINE	L1	ENSMUSG00000066760	Psg16	36160	NM_007676
chr6	89820201	89833199	Intergenic	MMERVK10C-int	LTR	ERVK	ENSMUSG00000068232	Vmn1r42	18915	NM_053221
chr6	89834001	89840599	Intergenic	L1_Mus3	LINE	L1	ENSMUSG00000068232	Vmn1r42	8315	NM_053221
chr13	50496801	50509199	Intergenic	IAPEz-int	LTR	ERVK	ENSMUSG00000071909	Nutm2	35693	NM_001033400
chr13	33562801	33581999	Intergenic	Intergenic			ENSMUSG00000112963	Gm6093	-3083	NR_131141
chr15	73078601	73089599	Intergenic	IAPEz-int	LTR	ERVK	ENSMUSG00000068391	Chrac1	-6312	NM_053068
chr3	124030001	124048199	Intergenic	L1Md_A	LINE	L1	ENSMUSG00000044528	Tram1l1	-281937	NM_146140
chr3	98591801	98606599	Intergenic	Intergenic			ENSMUSG00000095143	Hsd3b4	-35162	NM_008294
chr11	95179801	95208199	Intergenic	Intergenic			ENSMUSG00000020871	Dlx4	-48199	NM_007867
chr15	16170401	16188799	Intergenic	Intergenic			ENSMUSG00000025370	Cdh9	-549315	NM_009869
chr7	31656601	31665199	Intergenic	MMERVK9E_I-int	LTR	ERVK	ENSMUSG00000094053	Scgb2b7	44854	NM_001198871
chr7	31666001	31682799	Intergenic	L1Md_F2	LINE	L1	ENSMUSG00000094053	Scgb2b7	31354	NM_001198871
chr17	76508601	76520399	Intergenic	IAPEz-int	LTR	ERVK	ENSMUSG00000117539	Gm4710	653477	NR_033456
chr11	103341601	103356399	non-coding (NR_045346, exon 4 of 4)	non-coding (NR_045346, exon 4 of 4)			ENSMUSG00000085887	Arhgap27os3	4247	NR_045346
chr4	24279401	24298399	Intergenic	L1Md_F	LINE	L1	ENSMUSG00000045751	Mms22l	-207551	NR_149739
chr3	85620601	85631799	intron (NM_144896, intron 9 of 12)	IAPEz-int	LTR	ERVK	ENSMUSG00000028085	Gatb	52071	NM_144896
chr2	8185601	8200399	Intergenic	MMERVK10C-int	LTR	ERVK	ENSMUSG00000002107	Celf2	-796802	NM_001110231
chr16	16931001	16943599	Intergenic	IAPEz-int	LTR	ERVK	ENSMUSG00000026181	Ppm1f	40831	NM_176833
chr3	25247201	25269999	Intergenic	L1_Mur3	LINE	L1	ENSMUSG00000102758	Naaladl2	-474594	NM_001326288
chr11	100080801	100089799	intron (NM_001159374, intron 3 of 6)	intron (NM_001159374, intron 3 of 6)			ENSMUSG00000046095	Krt32	2969	NM_001159374
chr11	100090601	100097199	intron (NM_016880, intron 4 of 6)	intron (NM_016880, intron 4 of 6)			ENSMUSG00000048013	Krt35	2324	NM_016880
chr11	100098001	100105799	TTS (NM_001174099)	TTS (NM_001174099)			ENSMUSG00000020916	Krt36	3726	NM_001174099
chr11	28224001	28243799	Intergenic	B1_Mur1	SINE	Alu	ENSMUSG00000032878	Ccdc85a	350424	NM_001346759
chr7	133523601	133539399	Intergenic	ETnERV-int	LTR	ERVK	ENSMUSG00000030976	Tex36	70615	NM_028654
chr10	22681401	22693399	intron (NM_178934, intron 2 of 4)	IAPEz-int	LTR	ERVK	ENSMUSG00000098714	Mir7663	42032	NR_106123
chr6	70681001	70696799	Intergenic	Intergenic			ENSMUSG00000053604	Rpia	103275	NM_009075
chr11	38477201	38491599	Intergenic	IAPEz-int	LTR	ERVK		Gm12130	35645	NR_040295
chr15	97722401	97725999	intron (NM_001168693, intron 2 of 9)	intron (NM_001168693, intron 2 of 9)			ENSMUSG00000022468	Endou	-3050	NM_008902
chr15	97729201	97741999	Intergenic	IAPEz-int	LTR	ERVK	ENSMUSG00000022468	Endou	-4195	NM_001168693
chr17	35362001	35376799	Intergenic	IAPEz-int	LTR	ERVK	ENSMUSG00000035929	H2-Q4	-10217	NM_001143689
chr18	26826601	26840799	Intergenic	IAPEz-int	LTR	ERVK	ENSMUSG00000024268	Celf4	-1079543	NM_001362331
chr6	3353401	3376399	Intergenic	L1Md_F2	LINE	L1	ENSMUSG00000047735	Samd9l	34671	NM_010156
chr10	33880001	33894999	Intergenic	IAPEz-int	LTR	ERVK	ENSMUSG00000039552	Rsph4a	-17611	NM_001162957
chr6	102569801	102582999	Intergenic	IAPEz-int	LTR	ERVK	ENSMUSG00000030075	Cntn3	-111733	NM_008779
chr2	68544201	68557399	Intergenic	RLTR6-int	LTR	ERV1	ENSMUSG00000053896	4933409G03Rik	-31613	NM_177651
chr13	52045601	52057799	Intergenic	IAPEz-int	LTR	ERVK	ENSMUSG00000113211	4921525O09Rik	-45041	NR_045061
chr14	13703601	13721399	Intergenic	L1_Mus2	LINE	L1	ENSMUSG00000044772	Sntn	41624	NM_177624
chr4	51314801	51333799	Intergenic	L1_Mm	LINE	L1	ENSMUSG00000039555	Cylc2	107622	NM_001162865
chrX	170672601	170677999	intron (NM_001199212, intron 4 of 7)	intron (NM_001199212, intron 4 of 7)			ENSMUSG00000093806	Asmt	2656	NM_001308488
chr10	31403001	31420199	intron (NM_009413, intron 1 of 6)	intron (NM_009413, intron 1 of 6)				Supt4b	2835	NM_011509
chr1	88267401	88287199	intron (NM_198652, intron 1 of 7)	CpG-383				A730008H23Rik	257	NM_172505
chr5	45812201	45827199	intron (NM_001359871, intron 1 of 5)	IAPEY3-int	LTR	ERVK	ENSMUSG00000015882	Lcorl	36852	NM_172153
chr10	3310001	3324399	Intergenic	IAPEz-int	LTR	ERVK	ENSMUSG00000040653	Ppp1r14c	-48950	NM_133485
chr17	66997001	67011399	intron (NM_008984, intron 7 of 30)	IAPEz-int	LTR	ERVK	ENSMUSG00000093508	Mir5709	22035	NR_049205
chr12	7141601	7158599	Intergenic	RLTR6-int	LTR	ERV1	ENSMUSG00000102096	1700101O22Rik	230230	NR_045045
chr7	20481401	20502999	Intergenic	L1Md_T	LINE	L1	ENSMUSG00000096871	Gm10665	-17275	NM_001167160
chr4	39951001	39964999	Intergenic	IAPLTR1_Mm	LTR	ERVK	ENSMUSG00000028405	Aco1	-185265	NM_007386
chr6	58817201	58827199	Intergenic	MMERGLN-int	LTR	ERV1	ENSMUSG00000029804	Herc3	-9265	NM_001361967
chr12	88338001	88354399	Intergenic	MMERVK10C-int	LTR	ERVK	ENSMUSG00000021044	Adck1	-14314	NM_001361601
chrX	33491801	33505799	Intergenic	IAPEz-int	LTR	ERVK	ENSMUSG00000078324	Btbd35f14	78514	NM_001145038
chr5	92509001	92520599	Intergenic	MMERVK10C-int	LTR	ERVK	ENSMUSG00000029426	Scarb2	-9143	NM_007644
chr13	51028201	51039999	Intergenic	IAPEz-int	LTR	ERVK		9430083A17Rik	66627	NR_029463
chr14	50715201	50729199	Intergenic	IAPEy-int	LTR	ERVK	ENSMUSG00000060084	Olfr748	11868	NM_001011837
chr6	16422401	16443399	Intergenic	L1_Mus4	LINE	L1	ENSMUSG00000107022	Gm36669	-344624	NR_157239
chr6	64153801	64165799	intron (NM_001370966, intron 8 of 15)	IAPEz-int	LTR	ERVK	ENSMUSG00000073043	Atoh1	-569325	NM_007500
chr17	32556601	32570199	Intergenic	MMERVK9E_I-int	LTR	ERVK	ENSMUSG00000048440	Cyp4f16	26843	NM_024442
chr1	3973001	3990199	Intergenic	MMERVK9E_I-int	LTR	ERVK	ENSMUSG00000051951	Xkr4	-310102	NM_001011874
chr18	3143401	3160199	Intergenic	MMERVK10C-int	LTR	ERVK	ENSMUSG00000091539	Vmn1r238	-28388	NM_001167539
chr6	65383001	65395199	intron (NM_175524, intron 1 of 5)	IAPEz-int	LTR	ERVK	ENSMUSG00000029917	Qrfprl	7806	NM_175524
chr12	49147001	49162799	Intergenic	MMERVK10C-int	LTR	ERVK	ENSMUSG00000020950	Foxg1	-227983	NM_001160112
chr5	147606001	147618399	intron (NM_010228, intron 15 of 29)	intron (NM_010228, intron 15 of 29)			ENSMUSG00000029648	Flt1	113811	NM_010228
chr11	73433201	73445999	Intergenic	MMERVK10C-int	LTR	ERVK	ENSMUSG00000055971	Olfr378	-11123	NM_147024
chr11	53045201	53063999	intron (NM_177059, intron 4 of 15)	intron (NM_177059, intron 4 of 15)			ENSMUSG00000087668	Gm11186	65456	NR_046047
chr12	17853601	17867799	Intergenic	MMERVK10C-int	LTR	ERVK	ENSMUSG00000071379	Hpcal1	169891	NM_016677
chr14	31914801	31927199	Intergenic	IAPEz-int	LTR	ERVK	ENSMUSG00000014496	Ankrd28	-90585	NM_001024604
chr11	114028401	114055199	intron (NM_172800, intron 1 of 44)	intron (NM_172800, intron 1 of 44)			ENSMUSG00000041592	Sdk2	25229	NM_172800
chr7	94470601	94490599	Intergenic	RLTR10-int	LTR	ERVK		Gm15501	-1296424	NM_001358087
chr5	87219601	87235999	Intergenic	IAPEY3-int	LTR	ERVK	ENSMUSG00000057425	Ugt2b37	26988	NM_053215
chr7	113939201	113949799	intron (NM_145584, intron 6 of 15)	IAPEz-int	LTR	ERVK	ENSMUSG00000055723	Rras2	173281	NM_025846
chr1	56769801	56781199	Intergenic	IAPEz-int	LTR	ERVK	ENSMUSG00000045336	Hsfy2	-138049	NM_027661
chr6	97369001	97381399	intron (NM_001346639, intron 5 of 22)	IAPEz-int	LTR	ERVK	ENSMUSG00000030064	Frmd4b	84086	NM_001346639
chr6	133180401	133199799	Intergenic	ERVB4_1-I_MM-int	LTR	ERVK	ENSMUSG00000072704	Smim10l1	84861	NM_001271582
chr7	14002601	14005999	Intergenic	L1Md_F3	LINE	L1	ENSMUSG00000074377	Sult2a4	-14712	NM_001101534
chr7	14007601	14024199	Intergenic	RLTR45-int	LTR	ERVK	ENSMUSG00000074377	Sult2a4	-26312	NM_001101534
chr4	131220201	131230799	Intergenic	MMERVK10C-int	LTR	ERVK	ENSMUSG00000086262	A930031H19Rik	-215026	NR_130167
chr3	8320601	8341399	Intergenic	L1Md_F2	LINE	L1		Gm6194	132098	NR_033512
chr13	9430401	9442599	intron (NM_001081426, intron 1 of 36)	IAPEz-int	LTR	ERVK	ENSMUSG00000048264	Dip2c	159975	NM_001081426
chr3	46458401	46474999	Intergenic	Lx6	LINE	L1	ENSMUSG00000090919	Pabpc4l	-18759	NM_001101479
chr14	19625801	19639399	Intergenic	IAPLTR3-int	LTR	ERVK	ENSMUSG00000095024	Gm5458	-30013	NM_001024706
chr10	122299801	122313199	Intergenic	IAPEz-int	LTR	ERVK	ENSMUSG00000020123	Avpr1a	-141999	NM_016847
chr17	23325201	23327199	Intergenic	L1Md_A	LINE	L1	ENSMUSG00000091945	Vmn2r114	-13887	NM_001102584
chr11	118615001	118640599	intron (NM_001039168, intron 3 of 14)	intron (NM_001039168, intron 3 of 14)			ENSMUSG00000025576	Rbfox3	133241	NM_001285438
chr17	23328001	23342199	Intergenic	MERVL_2A-int	LTR	ERVL	ENSMUSG00000091076	Vmn2r115	-8877	NM_001104579
chr10	8149001	8165799	Intergenic	L1_Mus1	LINE	L1	ENSMUSG00000015755	Tab2	-201277	NM_138667
chr17	22230801	22245199	Intergenic	RLTR6-int	LTR	ERV1	ENSMUSG00000096433	Zfp994	-12386	NM_001205095
chr1	7057401	7074399	Intergenic	MMERVK10D3_I-int	LTR	ERVK	ENSMUSG00000051285	Pcmtd1	-23020	NM_183028
chr4	15851601	15868199	Intergenic	Intergenic			ENSMUSG00000028222	Calb1	-21364	NM_009788
chr11	6843601	6855999	Intergenic	ETnERV-int	LTR	ERVK	ENSMUSG00000086808	Gm11981	-129763	NR_046025
chr7	89269201	89282999	intron (NM_001360745, intron 3 of 13)	IAPEz-int	LTR	ERVK	ENSMUSG00000039428	Tmem135	62687	NM_001360745
chr1	101997801	102018199	Intergenic	L1Md_A	LINE	L1	ENSMUSG00000100684	Gm20268	852232	NR_037989
chr15	17811601	17829999	Intergenic	IAPEY3-int	LTR	ERVK	ENSMUSG00000098150	4921515E04Rik	548827	NR_045711
chr15	12524401	12533999	intron (NM_001081064, intron 3 of 25)	IAPEz-int	LTR	ERVK	ENSMUSG00000022200	Golph3	207704	NM_025673
chr6	61495401	61514999	intron (NM_183310, intron 5 of 10)	intron (NM_183310, intron 5 of 10)				A730020E08Rik	-324390	NR_040287
chr18	18820801	18837399	Intergenic	RLTR45	LTR	ERVK	ENSMUSG00000059898	Dsc3	1172997	NM_001291809
chr13	33382601	33392599	Intergenic	MMERVK9E_I-int	LTR	ERVK	ENSMUSG00000071452	Serpinb9h	-8073	NM_001370927
chr13	33378201	33381799	Intergenic	L1Md_T	LINE	L1	ENSMUSG00000071452	Serpinb9h	-15673	NM_001370927
chr13	33367801	33377399	Intergenic	L1VL4	LINE	L1	ENSMUSG00000071452	Serpinb9h	-23073	NM_001370927
chr13	3171401	3186999	intron (NR_001581, intron 3 of 4)	RLTR6-int	LTR	ERV1	ENSMUSG00000091304	Speer6-ps1	29725	NR_001581
chr7	76820601	76836999	intron (NM_001199224, intron 21 of 22)	L1Md_F2	LINE	L1	ENSMUSG00000025754	Agbl1	598913	NM_001199224
chr5	26497001	26509399	Intergenic	IAPEz-int	LTR	ERVK	ENSMUSG00000029044	4930584F24Rik	-9886	NR_029445
chr8	3336401	3347999	Intergenic	IAPEz-int	LTR	ERVK	ENSMUSG00000004568	Arhgef18	-11237	NM_001370668
chr16	81012801	81029599	Intergenic	Intergenic			ENSMUSG00000022762	Ncam2	-179497	NM_001113208
chr19	50102601	50117599	Intergenic	IAPEz-int	LTR	ERVK	ENSMUSG00000043531	Sorcs1	568546	NM_001290356
chr10	113719401	113732399	Intergenic	IAPEz-int	LTR	ERVK	ENSMUSG00000074748	Atxn7l3b	-796874	NM_001033474
chr5	109966001	109982799	Intergenic	L1Md_T	LINE	L1	ENSMUSG00000066613	Zfp932	-22127	NM_145563
chr13	12763201	12780199	Intergenic	L1_Mus3	LINE	L1		Prl2c4	28358	NM_011954
chr1	74651401	74661399	Intergenic	IAPEz-int	LTR	ERVK	ENSMUSG00000033257	Ttll4	-5302	NM_001014974
chr10	20007601	20021799	intron (NM_008580, intron 2 of 29)	IAPEz-int	LTR	ERVK	ENSMUSG00000071369	Map3k5	80174	NM_008580
chr10	51988801	52004999	Intergenic	L1Md_A	LINE	L1	ENSMUSG00000049641	Vgll2	-25602	NM_001300957
chr2	70876401	70888399	Intergenic	IAPEz-int	LTR	ERVK	ENSMUSG00000041997	Tlk1	-56920	NR_156420
chr4	147662201	147672999	Intergenic	RLTR6-int	LTR	ERV1	ENSMUSG00000066000	Zfp979	-25092	NM_145078
chr4	61909401	61923199	Intergenic	L1_Mus3	LINE	L1	ENSMUSG00000058523	Mup5	-81120	NM_008649
chr13	61932001	61946399	Intergenic	ETnERV3-int	LTR	ERVK		BC052688	167620	NR_028430
chr1	10530801	10549199	intron (NM_177834, intron 2 of 10)	L1Md_F3	LINE	L1	ENSMUSG00000042501	Cpa6	179945	NM_177834
chr2	7582201	7587399	Intergenic	L1Md_T	LINE	L1	ENSMUSG00000002107	Celf2	-188602	NM_001110231
chr2	7588201	7603199	Intergenic	L1Md_A	LINE	L1	ENSMUSG00000002107	Celf2	-199502	NM_001110231
chr19	13922201	13938199	Intergenic	RLTR6B_Mm	LTR	ERV1	ENSMUSG00000062314	Olfr1505	11178	NM_001011850
chr4	53938201	53948599	Intergenic	MMERGLN-int	LTR	ERV1	ENSMUSG00000028420	Tmem38b	117355	NM_028053
chr18	7960001	7976399	Intergenic	ETnERV-int	LTR	ERVK	ENSMUSG00000024283	Wac	98487	NM_001360956
chr10	6077001	6090999	Intergenic	RLTR6-int	LTR	ERV1	ENSMUSG00000019775	Rgs17	-161600	NM_001161822
chr11	15875401	15888399	Intergenic	Intergenic			ENSMUSG00000048834	Vstm2a	-375842	NM_001290539
chr5	148668001	148683599	Intergenic	RLTR10B2	LTR	ERVK	ENSMUSG00000086494	2210417A02Rik	-66040	NR_028285
chr18	42472801	42484999	Intergenic	RLTR6-int	LTR	ERV1	ENSMUSG00000024498	Tcerg1	-32587	NM_001360881
chr10	78018001	78027199	Intergenic	IAPEz-int	LTR	ERVK	ENSMUSG00000020277	Pfkl	-12793	NM_001358793
chr11	8730801	8743599	Intergenic	MMETn-int	LTR	ERVK	ENSMUSG00000020422	Tns3	-72665	NM_001083587
chr13	92616601	92628399	intron (NM_172588, intron 1 of 11)	MMERVK10C-int	LTR	ERVK	ENSMUSG00000021703	Serinc5	11362	NM_172588
chr14	98748801	98765799	Intergenic	IAPLTR2a	LTR	ERVK	ENSMUSG00000033186	Mzt1	288836	NM_175245
chr13	75673401	75684199	Intergenic	IAPEz-int	LTR	ERVK	ENSMUSG00000001542	Ell2	-28684	NM_138953
chr2	140313801	140327199	intron (NM_001033296, intron 2 of 19)	IAPEz-int	LTR	ERVK	ENSMUSG00000074764	Sel1l2	69210	NM_001033296
chr7	25963601	25976799	Intergenic	L1Md_A	LINE	L1	ENSMUSG00000030483	Cyp2b10	72542	NM_009999
chr9	110833001	110841399	intron (NM_153172, intron 2 of 5)	RLTR44A	LTR	ERVK	ENSMUSG00000047257	Prss45	2612	NM_153172
chr9	110812401	110827799	Intergenic	Tigger17a	DNA	TcMar-Tigger	ENSMUSG00000032493	Prss44	6106	NM_148940
chr6	122952601	122966799	intron (NM_153197, intron 2 of 5)	IAPEz-int	LTR	ERVK	ENSMUSG00000043832	Clec4a3	7056	NM_153197
chr2	36650601	36672399	Intergenic	L1Md_F2	LINE	L1	ENSMUSG00000059251	Olfr345	21459	NM_146945
chr18	46577601	46594399	TTS (NM_025698)	TTS (NM_025698)			ENSMUSG00000056130	Ticam2	-11467	NM_173394
chr9	11210201	11225599	Intergenic	IAPEz-int	LTR	ERVK	ENSMUSG00000039488	Cntn5	-313125	NM_001170787
chr9	93639801	93656399	Intergenic	IAPEz-int	LTR	ERVK	ENSMUSG00000100294	1700034K08Rik	-642367	NR_040756
chr7	56331201	56345599	intron (NR_157031, intron 17 of 22)	IAPEz-int	LTR	ERVK	ENSMUSG00000030450	Oca2	98641	NR_157030
chr5	50107801	50120199	Intergenic	L1Md_A	LINE	L1	ENSMUSG00000104870	4930448I18Rik	-37333	NR_040696
chr13	104987601	105001199	intron (NM_029879, intron 2 of 5)	IAPEz-int	LTR	ERVK	ENSMUSG00000021719	Rgs7bp	60530	NM_029879
chr5	50101401	50106999	Intergenic	(TTTA)n	Simple_repeat	Simple_repeat	ENSMUSG00000029090	Adgra3	-45204	NM_133911
chr16	70267001	70280399	Intergenic	IAPEz-int	LTR	ERVK	ENSMUSG00000022707	Gbe1	-40249	NM_028803
chr12	3521801	3537799	Intergenic	ETnERV2-int	LTR	ERVK	ENSMUSG00000071454	Dtnb	-42591	NR_027869
chr7	129731001	129743399	Intergenic	IAPEz-int	LTR	ERVK	ENSMUSG00000042055	Wdr11	145337	NM_172255
[truncated: 39,075 more rows]

## Sheet: CRISPR H3K9me3 peaks
Chr	Start	End	Annotation	Name	Family	subfamily	Nearest Ensembl	Gene Name	Distance to TSS	Nearest PromoterID
chr4	60817001	60818799	intron (NM_001347154, intron 6 of 6)	intron (NM_001347154, intron 6 of 6)	intron (NM_001347154, intron 6 of 6)	intron (NM_001347154, intron 6 of 6)		Gm2083	3583	NM_001134644
chr18	66747201	66747799	Intergenic	L1_Mur2	LINE	L1	ENSMUSG00000047259	Mc4r	112987	NM_016977
chr7	22435401	22443999	Intergenic	Intergenic			ENSMUSG00000094545	Vmn1r101	-1471	NM_001166836
chr1	12586401	12603999	Intergenic	Intergenic			ENSMUSG00000097171	Gm17644	-72363	NR_045297
chr11	54572201	54587999	intron (NM_001252496, intron 6 of 28)	IAPEz-int	LTR	ERVK	ENSMUSG00000037533	Rapgef6	-16046	NM_001252497
chr17	19327001	19330799	Intergenic	L1_Mus3	LINE	L1	ENSMUSG00000090304	Vmn2r99	-33235	NM_001104551
chr1	13512801	13517399	Intergenic	LTRIS_Mus	LTR	ERV1	ENSMUSG00000025935	Tram1	74810	NM_028173
chr10	63447601	63449599	intron (NM_177612, intron 1 of 17)	L1Md_F3	LINE	L1	ENSMUSG00000060843	Ctnna3	-8911	NM_001164376
chr7	48460801	48462399	Intergenic	RMER17A2	LTR	ERVK	ENSMUSG00000070547	Mrgprb1	-5258	NM_205810
chr14	75423601	75433599	Intergenic	IAPEz-int	LTR	ERVK	ENSMUSG00000091722	Siah3	-27382	NM_001128093
chr4	96936001	96956999	Intergenic	L1_Mus2	LINE	L1	ENSMUSG00000078639	Gm12695	-161340	NM_001081284
chr7	15213001	15214799	Intergenic	L1_Mus3	LINE	L1	ENSMUSG00000074369	Obox2	-174951	NM_145708
chr4	147739201	147751399	Intergenic	Intergenic			ENSMUSG00000062518	Zfp534	-42669	NM_001127188
chr1	22078001	22080999	Intergenic	L1Md_F2	LINE	L1	ENSMUSG00000028033	Kcnq5	-116850	NM_001310477
chr7	59760001	59791799	intron (NR_146211, intron 56 of 171)	intron (NR_146211, intron 56 of 171)	intron (NR_146211, intron 56 of 171)	intron (NR_146211, intron 56 of 171)	ENSMUSG00000096019	Gm26504	-24320	NR_002895
chr3	114232601	114234599	Intergenic	L1Md_A	LINE	L1	ENSMUSG00000027966	Col11a1	203060	NM_007729
chr8	74190801	74192199	Intergenic	L1Md_T	LINE	L1	ENSMUSG00000031621	Isx	-681674	NM_027837
chr15	31932401	31934599	Intergenic	IAPLTR3-int	LTR	ERVK	ENSMUSG00000045267	Tas2r119	-243789	NM_020503
chr7	59872001	59875999	intron (NR_146211, intron 39 of 171)	intron (NR_146211, intron 39 of 171)	intron (NR_146211, intron 39 of 171)	intron (NR_146211, intron 39 of 171)		Snord64	104856	NR_028529
chr7	48332201	48335599	Intergenic	L1Md_F3	LINE	L1	ENSMUSG00000050870	Mrgprb8	-54626	NM_207539
chr15	50621401	50636399	Intergenic	IAPEz-int	LTR	ERVK	ENSMUSG00000038679	Trps1	260149	NM_001310485
chr4	61217601	61219399	Intergenic	L1_Mus4	LINE	L1	ENSMUSG00000089873	Mup13	9727	NM_001347134
chr16	61249001	61263599	Intergenic	RLTR6-int	LTR	ERV1	ENSMUSG00000055540	Epha6	-650769	NM_007938
chr6	81028401	81037999	Intergenic	RLTR10-int	LTR	ERVK	ENSMUSG00000106154	Mir7232	862463	NR_106091
chr7	21024201	21029599	Intergenic	ETnERV-int	LTR	ERVK	ENSMUSG00000094010	Vmn1r119	-14445	NM_001166708
chr2	28429201	28430799	Intergenic	LTRIS2	LTR	ERV1	ENSMUSG00000035829	Ppp1r26	-16846	NM_001005420
chr14	84855201	84862399	Intergenic	IAPEz-int	LTR	ERVK	ENSMUSG00000115529	9630013A20Rik	-382376	NR_015539
chr1	142666801	142668799	Intergenic	L1Md_Gf	LINE	L1	ENSMUSG00000033849	B3galt2	-972897	NM_020025
chr2	140315601	140326399	intron (NM_001033296, intron 2 of 19)	IAPEz-int	LTR	ERVK	ENSMUSG00000074764	Sel1l2	68710	NM_001033296
chr11	22519201	22527999	Intergenic	RMER16-int	LTR	ERVK	ENSMUSG00000049904	Tmem17	11317	NM_153596
chr12	91939801	91941399	Intergenic	L1Md_T	LINE	L1	ENSMUSG00000020964	Sel1l	-91443	NM_001039089
chrX	3236201	3237399	Intergenic	Intergenic			ENSMUSG00000100249	Btbd35f23	159880	NM_001270667
chr17	72449001	72459399	intron (NM_007439, intron 1 of 28)	IAPEz-int	LTR	ERVK	ENSMUSG00000055471	Alk	150107	NM_007439
chrX	85966401	85968199	Intergenic	RLTR10-int	LTR	ERVK	ENSMUSG00000035454	Samt3	-76899	NM_028554
chr13	87185001	87186799	Intergenic	L1Md_A	LINE	L1	ENSMUSG00000017778	Cox7c	-1139105	NM_007749
chr9	74043001	74044799	Intergenic	RSINE1	SINE	B4	ENSMUSG00000044976	Wdr72	-66434	NM_001033500
chr17	93791601	93796599	Intergenic	IAPEz-int	LTR	ERVK	ENSMUSG00000024256	Adcyap1	594932	NM_009625
chr13	33773601	33779999	Intergenic	IAPA_MM-int	LTR	ERVK	ENSMUSG00000069248	Serpinb6e	66608	NM_001045535
chr7	43218001	43218999	intron (NM_001177525, intron 1 of 3)	intron (NM_001177525, intron 1 of 3)	intron (NM_001177525, intron 1 of 3)	intron (NM_001177525, intron 1 of 3)		EU599041	4461	NM_001177525
chr1	112926601	112937799	Intergenic	IAPEz-int	LTR	ERVK		Gm32810	-515282	NR_157044
chr7	30927201	30935999	Intergenic	IAPEz-int	LTR	ERVK	ENSMUSG00000056978	Hamp2	-7419	NM_183257
chr7	33756401	33758799	Intergenic	L1Md_T	LINE	L1	ENSMUSG00000078753	Scgb1b24	13817	NM_001099329
chr5	7464601	7468199	Intergenic	IAPEz-int	LTR	ERVK	ENSMUSG00000092094	Zfp804b	-122022	NM_001163223
chr10	48422801	48424999	Intergenic	Intergenic			ENSMUSG00000056073	Grik2	1364037	NM_001358866
chr3	23379801	23381399	Intergenic	L1Md_F	LINE	L1		Rprl2	1129230	NR_004439
chr8	48186201	48198399	Intergenic	IAPEz-int	LTR	ERVK	ENSMUSG00000031562	Dctd	82287	NM_001161515
chr18	6252801	6273799	Intergenic	RMER15	LTR	ERVL	ENSMUSG00000006740	Kif5b	-21776	NM_008448
chrX	118078401	118079999	Intergenic	IAPEY3-int	LTR	ERVK	ENSMUSG00000100194	Tgif2lx2	-348027	NM_001142750
chr17	54598801	54600599	Intergenic	L1Md_F2	LINE	L1	ENSMUSG00000099747	1700025K24Rik	-229626	NR_045825
chr4	6369401	6372399	intron (NM_016807, intron 1 of 8)	intron (NM_016807, intron 1 of 8)	intron (NM_016807, intron 1 of 8)	intron (NM_016807, intron 1 of 8)	ENSMUSG00000028249	Sdcbp	5220	NM_001098227
chr1	182888001	182889399	intron (NM_144796, intron 5 of 7)	intron (NM_144796, intron 5 of 7)	intron (NM_144796, intron 5 of 7)	intron (NM_144796, intron 5 of 7)	ENSMUSG00000079164	Tlr5	-66088	NM_016928
chr13	51075401	51079599	Intergenic	MIR	SINE	MIR		9430083A17Rik	23227	NR_029463
chr16	62872601	62883599	intron (NM_011173, intron 1 of 14)	IAPEz-int	LTR	ERVK	ENSMUSG00000022912	Pros1	23793	NM_011173
chr6	32683201	32693999	Intergenic	IAPEz-int	LTR	ERVK	ENSMUSG00000029765	Plxna4	-100408	NM_175750
chr9	34075401	34076799	Intergenic	L1Md_F2	LINE	L1	ENSMUSG00000098758	7630403G23Rik	33729	NR_040744
chr10	120676201	120677399	Intergenic	Intergenic			ENSMUSG00000044544	4921513I03Rik	-88932	NR_038000
chr17	19015001	19017199	Intergenic	L1_Mus3	LINE	L1	ENSMUSG00000096717	Vmn2r98	-37393	NM_001104550
chr13	65899601	65910399	Intergenic	MurSatRep1	Unknown	Unknown	ENSMUSG00000095909	Gm10324	-208453	NM_001177832
chr9	92732201	92750999	intron (NR_040770, intron 1 of 4)	IAPEz-int	LTR	ERVK	ENSMUSG00000101734	4933400C23Rik	22884	NR_040770
chr1	144231601	144234199	Intergenic	L1Md_F	LINE	L1	ENSMUSG00000026358	Rgs1	16204	NM_015811
chr7	59606201	59609199	intron (NR_146211, intron 91 of 171)	intron (NR_146211, intron 91 of 171)	intron (NR_146211, intron 91 of 171)	intron (NR_146211, intron 91 of 171)	ENSMUSG00000096019	Gm26504	68379	NR_002895
chr7	20288601	20289999	Intergenic	MMERVK9C_I-int	LTR	ERVK	ENSMUSG00000093871	Gm4187	44765	NM_001167159
chr5	137858401	137863199	Intergenic	RLTR10-int	LTR	ERVK	ENSMUSG00000066684	Pilrb1	-2751	NM_133209
chr16	64980001	64981199	intron (NM_008310, intron 2 of 2)	L1Md_F3	LINE	L1	ENSMUSG00000050783	Htr1f	125184	NM_008310
chr15	27274201	27280399	Intergenic	MMETn-int	LTR	ERVK	ENSMUSG00000022265	Ank	-189377	NM_020332
chr9	109514001	109515599	Intergenic	IAP1-MM_I-int	LTR	ERVK	ENSMUSG00000074061	Fbxw19	-18946	NM_177703
chr15	41931201	41932599	Intergenic	L1Md_T	LINE	L1	ENSMUSG00000042895	Abra	-62180	NM_175456
chr1	85447401	85449799	Intergenic	Intergenic			ENSMUSG00000070034	Sp110	150210	NM_030194
chr17	21297801	21301199	Intergenic	L1Md_F2	LINE	L1	ENSMUSG00000054142	Vmn1r236	12967	NM_134201
chr1	96699001	96700999	Intergenic	L1Md_F2	LINE	L1	ENSMUSG00000100589	4930533P14Rik	-37427	NR_040478
chr14	114276801	114279199	Intergenic	Lx5b	LINE	L1	ENSMUSG00000115320	4930524C18Rik	-553965	NR_045661
chr2	137391401	137398799	Intergenic	IAPLTR2a2_Mm	LTR	ERVK	ENSMUSG00000027276	Jag1	-278580	NM_013822
chr3	4871001	4872199	Intergenic	L1Md_F2	LINE	L1	ENSMUSG00000098659	1110015O18Rik	72892	NR_045272
chr1	145946801	145950799	Intergenic	L1Md_F2	LINE	L1	ENSMUSG00000035131	Brinp3	-546829	NM_001357571
chr4	12754401	12756399	Intergenic	Intergenic			ENSMUSG00000055963	Triqk	-151437	NM_001171801
chr12	20811001	20813799	intron (NR_015521, intron 1 of 1)	MIRb	SINE	MIR	ENSMUSG00000099759	1700030C10Rik	3379	NR_015521
chr10	38597401	38601999	Intergenic	MYSERV16_I-int	LTR	ERVK	ENSMUSG00000094311	Rfpl4b	222079	NM_001177783
chr9	124488601	124492199	Intergenic	Intergenic			ENSMUSG00000093803	Ppp2r3d	-13538	NR_102716
chr19	8275601	8280799	Intergenic	ETnERV3-int	LTR	ERVK	ENSMUSG00000075044	Slc22a29	-59300	NM_001347426
chr3	14288801	14291399	Intergenic	L1Md_F2	LINE	L1		Gm6300	-73017	NR_033591
chr8	100594001	100605399	Intergenic	IAPEz-int	LTR	ERVK	ENSMUSG00000052479	A330008L17Rik	1183026	NR_132435
chr12	103931601	103935599	Intergenic	RLTR6-int	LTR	ERV1	ENSMUSG00000072849	Serpina1e	23297	NM_009247
chr1	182191801	182197799	Intergenic	RMER3D-int	LTR	ERVK	ENSMUSG00000091013	Vmn1r1	-36702	NM_001166728
chr3	96861401	96863399	intron (NM_001355710, intron 6 of 8)	L1_Mus1	LINE	L1	ENSMUSG00000038298	Pdzk1	29726	NM_001146001
chr15	33796201	33800399	Intergenic	MMERVK9E_I-int	LTR	ERVK	ENSMUSG00000038984	Tspyl5	-110417	NM_001085421
chr17	19895801	19896599	Intergenic	L1Md_Gf	LINE	L1	ENSMUSG00000091771	Vmn2r103	122837	NM_001104565
chrX	89614201	89616399	Intergenic	ETnERV-int	LTR	ERVK	ENSMUSG00000079513	4932429P05Rik	-136968	NM_001085511
chr5	31314801	31318799	intron (NM_144909, intron 16 of 18)	MMERVK9E_I-int	LTR	ERVK	ENSMUSG00000059434	Gckr	19237	NM_144909
chr19	35076801	35077599	Intergenic	RLTR10-int	LTR	ERVK	ENSMUSG00000089151	Mir1950	111804	NR_035473
chr3	43853401	43862999	Intergenic	IAPEz-int	LTR	ERVK	ENSMUSG00000097040	2610316D01Rik	1520060	NR_045172
chr18	88615001	88619199	Intergenic	L1Md_A	LINE	L1	ENSMUSG00000056153	Socs6	277107	NM_018821
chr12	88113201	88119399	Intergenic	IAPEY3-int	LTR	ERVK	ENSMUSG00000066027	Gm10436	65594	NM_001105254
chrX	16339801	16344799	Intergenic	MMETn-int	LTR	ERVK	ENSMUSG00000023257	Cypt1	-180569	NM_025738
chr1	85025001	85026599	Intergenic	(CA)n	Simple_repeat	Simple_repeat	ENSMUSG00000089844	A530032D15Rik	84053	NM_213615
chrX	33788801	33793599	Intergenic	ETnERV2-int	LTR	ERVK	ENSMUSG00000078324	Btbd35f14	-88851	NM_001145038
chr3	33425801	33434799	Intergenic	L1Md_F	LINE	L1	ENSMUSG00000027674	Pex5l	-287109	NM_001163516
chr1	195359001	195371999	Intergenic	ETnERV-int	LTR	ERVK	ENSMUSG00000026616	Cr2	-188781	NM_007758
chr15	103849001	103849999	intron (NM_009268, intron 2 of 5)	L1Md_F2	LINE	L1	ENSMUSG00000060311	Mucl1	49800	NM_009268
chr12	24161401	24161799	Intergenic	L1Md_F	LINE	L1	ENSMUSG00000073158	9030624G23Rik	-64331	NM_001256489
chr17	55672601	55681999	intron (NR_151542, intron 8 of 16)	IAPEz-int	LTR	ERVK	ENSMUSG00000024174	Pot1b	35336	NM_028370
chr1	3882801	3884399	Intergenic	L1_Mus3	LINE	L1	ENSMUSG00000051951	Xkr4	-212102	NM_001011874
chr7	10135201	10141199	Intergenic	Lx5	LINE	L1	ENSMUSG00000058685	Vmn2r51	-32541	NM_001105179
chr8	36809801	36812399	intron (NM_001194940, intron 4 of 17)	L1Md_F2	LINE	L1	ENSMUSG00000031523	Dlc1	-78046	NM_001194941
chr12	64736401	64742399	Intergenic	ETnERV-int	LTR	ERVK	ENSMUSG00000047227	Gm527	-178511	NM_001025605
chr7	133528401	133536599	Intergenic	ETnERV-int	LTR	ERVK	ENSMUSG00000030976	Tex36	69615	NM_028654
chr3	91725401	91726399	Intergenic	Intergenic			ENSMUSG00000042244	Pglyrp3	-288683	NM_207247
chr2	124294601	124297399	intron (NM_001290997, intron 2 of 20)	Lx	LINE	L1	ENSMUSG00000086954	4930583P06Rik	-73642	NR_040612
chr4	61511801	61514199	Intergenic	L1_Mus4	LINE	L1		Gm2083	6485	NM_001134644
chr13	49868601	49876999	Intergenic	ETnERV3-int	LTR	ERVK	ENSMUSG00000037851	Iars	190670	NM_172015
chr9	18095201	18102999	Intergenic	L1_Mus3	LINE	L1	ENSMUSG00000001774	Chordc1	-193167	NM_025844
chr5	96271001	96279399	Intergenic	IAPEz-int	LTR	ERVK	ENSMUSG00000029486	Mrpl1	65085	NM_001039084
chr10	54258801	54261199	Intergenic	L1Md_F	LINE	L1	ENSMUSG00000097069	Gm16998	184078	NR_038016
chr10	21277401	21280399	Intergenic	L1Md_T	LINE	L1	ENSMUSG00000019977	Hbs1l	-17079	NM_001145209
chr4	88769801	88770399	Intergenic	MMERVK10C-int	LTR	ERVK	ENSMUSG00000094271	Gm13290	-3734	NM_001243155
chr14	81329001	81331999	Intergenic	L1MC1	LINE	L1	ENSMUSG00000022026	Olfm4	1330198	NM_001351947
chrX	163565801	163566999	Intergenic	L1Md_F2	LINE	L1	ENSMUSG00000031364	Grpr	-16664	NM_008177
chr17	84896801	84898999	Intergenic	ORR1A2	LTR	ERVL-MaLR	ENSMUSG00000061130	Ppm1b	-58841	NM_001159497
chr19	13923601	13935799	Intergenic	RLTR6-int	LTR	ERV1	ENSMUSG00000062314	Olfr1505	10678	NM_001011850
chr16	21104001	21111199	Intergenic	IAPEz-int	LTR	ERVK		Gm6557	-44260	NM_001370893
chr4	145641401	145649399	Intergenic	Lx	LINE	L1	ENSMUSG00000058186	Zfp980	-25297	NM_001103158
chrX	5083201	5085599	Intergenic	ETnERV3-int	LTR	ERVK	ENSMUSG00000094860	Btbd35f27	132265	NM_001243024
chr18	54306401	54308599	Intergenic	L1Md_F2	LINE	L1	ENSMUSG00000096982	Redrum	-114795	NR_040338
chr6	19257401	19259599	intron (NR_126084, intron 4 of 4)	L1_Mus1	LINE	L1	ENSMUSG00000107217	4930524B17Rik	20343	NR_126084
chr15	20012801	20014999	Intergenic	IAPEy-int	LTR	ERVK	ENSMUSG00000047565	Acot10	652850	NM_022816
chr2	16766801	16767799	Intergenic	L1Md_T	LINE	L1		4930515L03Rik	246426	NR_040632
chr7	4261201	4267199	Intergenic	L1Md_F	LINE	L1		Pira6	-9943	NM_011093
chr8	59355401	59358399	Intergenic	Intergenic			ENSMUSG00000049946	BC030500	445145	NM_173411
chr11	18196001	18198399	Intergenic	L1Md_F2	LINE	L1	ENSMUSG00000085453	Gm12018	101214	NR_131129
chr10	15179801	15183999	Intergenic	IAPEz-int	LTR	ERVK	ENSMUSG00000019865	Nmbr	421953	NM_008703
chr6	131101001	131103399	Intergenic	Lx2B	LINE	L1	ENSMUSG00000030187	Klra2	145162	NM_008462
chr5	6885201	6892799	intron (NM_001163223, intron 1 of 3)	IAPLTR2_Mm	LTR	ERVK	ENSMUSG00000040514	Tex47	-415164	NM_027603
chr9	88889601	88891199	Intergenic	RLTR10	LTR	ERVK	ENSMUSG00000097177	9330159M07Rik	-31530	NR_037983
chr3	158626001	158635999	Intergenic	IAPEz-int	LTR	ERVK	ENSMUSG00000028176	Lrrc7	-69239	NM_001081358
chr14	54530601	54532199	Intergenic	RLTR4_MM-int	LTR	ERV1	ENSMUSG00000023110	Prmt5	-13930	NM_013768
chr7	27780401	27784599	Intergenic	ERVB4_1C-LTR_Mm	LTR	ERVK	ENSMUSG00000109143	Gm10046	16827	NR_033484
chr5	12802601	12804799	Intergenic	L1_Mus1	LINE	L1	ENSMUSG00000040254	Sema3d	420534	NM_028882
chr13	13337401	13341599	Intergenic	RLTR10-int	LTR	ERVK	ENSMUSG00000021306	Gpr137b	54124	NM_031999
chr12	61070601	61072599	Intergenic	L1Md_F	LINE	L1	ENSMUSG00000113429	Gm20063	450220	NR_045049
chr16	20980601	20987399	Intergenic	MMERVK10C-int	LTR	ERVK		Gm6551	55386	NM_001370894
chr16	11288601	11291199	Intergenic	MERV1_LTR	LTR	ERV1	ENSMUSG00000022496	Tnfrsf17	-23909	NM_011608
chr14	14199601	14200999	Intergenic	Lx2A	LINE	L1	ENSMUSG00000052417	Olfr720	-24220	NM_146392
chr11	73528801	73532599	Intergenic	L1_Mus3	LINE	L1	ENSMUSG00000095312	Olfr382	-13503	NM_146443
chr11	19412201	19416799	Intergenic	MMETn-int	LTR	ERVK	ENSMUSG00000086025	4933406G16Rik	349225	NR_046037
chr14	8917401	8919399	Intergenic	L1_Mus3	LINE	L1	ENSMUSG00000097898	4930455B14Rik	252010	NR_045968
chr13	4898801	4908599	Intergenic	IAPEz-int	LTR	ERVK	ENSMUSG00000045410	Akr1e1	-294536	NM_018859
chr13	25351001	25354399	Intergenic	MMERVK10C-int	LTR	ERVK	ENSMUSG00000048978	Nrsn1	-82704	NM_009513
chr16	33507801	33511599	Intergenic	RMER3D-int	LTR	ERVK			-7628	NM_001370999
chrX	90382001	90384599	Intergenic	L1Md_T	LINE	L1	ENSMUSG00000035387	4930415L06Rik	-450448	NM_001033880
chr19	38869001	38875199	intron (NM_001362424, intron 2 of 10)	MMETn-int	LTR	ERVK	ENSMUSG00000048720	Tbc1d12	35521	NM_001362424
chr8	43547601	43548999	Intergenic	RMER16-int	LTR	ERVK	ENSMUSG00000063900	Adam26b	-20163	NM_001009547
chr6	24880201	24882799	intron (NM_028957, intron 3 of 3)	L1Md_F2	LINE	L1	ENSMUSG00000029678	Hyal5	23503	NM_028957
chr12	115447601	115450199	Intergenic	Lx8	LINE	L1	ENSMUSG00000098336	Mir6388	246894	NR_105810
chrX	123276201	123282799	Intergenic	IAPEz-int	LTR	ERVK	ENSMUSG00000095005	Astx6	-66197	NR_152852
chr5	138483801	138488999	Intergenic	MMERVK10C-int	LTR	ERVK	ENSMUSG00000036898	Zfp157	44924	NM_028130
chr16	20945601	20955799	Intergenic	ETnERV-int	LTR	ERVK		Gm6551	22086	NM_001370894
chr17	34786601	34794199	Intergenic	MMERVK10C-int	LTR	ERVK	ENSMUSG00000024365	Cyp21a1	14026	NM_009995
chr13	39709201	39711599	Intergenic	L1Md_Gf	LINE	L1	ENSMUSG00000047094	Ofcc1	577611	NM_172143
chr12	32410801	32412599	Intergenic	L1Md_A	LINE	L1	ENSMUSG00000090946	Ccdc71l	32911	NM_001162903
chr2	123224001	123230399	Intergenic	IAPEz-int	LTR	ERVK	ENSMUSG00000005803	Sqor	445201	NM_021507
chr11	29123601	29130399	Intergenic	IAPEz-int	LTR	ERVK	ENSMUSG00000020464	Pnpt1	-3744	NR_157297
chrX	3866001	3868399	Intergenic	Lx8b	LINE	L1	ENSMUSG00000095770	Gm21637	-30544	NM_001270685
chr15	35385801	35389999	intron (NM_177151, intron 3 of 61)	PB1D9	SINE	Alu	ENSMUSG00000037646	Vps13b	16782	NM_177151
chr9	20879601	20885599	Intergenic	IAPEY3-int	LTR	ERVK	ENSMUSG00000038742	Angptl6	-2890	NM_145154
chr18	20161801	20163399	Intergenic	L1_Mus4	LINE	L1	ENSMUSG00000044322	Dsc1	-47827	NM_013504
chr11	19336001	19341999	Intergenic	MuLV-int	LTR	ERV1	ENSMUSG00000086025	4933406G16Rik	273725	NR_046037
chr3	54826201	54827199	Intergenic	RLTR10	LTR	ERVK	ENSMUSG00000036615	Rfxap	-18909	NM_133231
chr5	10174601	10175199	Intergenic	L1Md_F2	LINE	L1	ENSMUSG00000003974	Grm3	-449548	NM_181850
chr12	114632001	114642399	Intergenic	IAPEz-int	LTR	ERVK	ENSMUSG00000098357	Mir7094-2	-123506	NR_106063
chr4	13942601	13943399	Intergenic	L1Md_F2	LINE	L1	ENSMUSG00000006586	Runx1t1	158218	NM_009822
chr5	70427401	70429799	Intergenic	L1Md_T	LINE	L1	ENSMUSG00000001260	Gabrg1	414017	NM_010252
chr13	113744601	113745999	Intergenic	Intergenic			ENSMUSG00000042348	Arl15	-49208	NM_172595
chr1	44885601	44887199	Intergenic	L1Md_F2	LINE	L1	ENSMUSG00000101701	4930521E06Rik	-141451	NR_040602
chr2	58338401	58345199	intron (NM_001111030, intron 1 of 8)	IAPLTR2a2_Mm	LTR	ERVK	ENSMUSG00000026834	Acvr1c	15958	NM_001111030
chrX	33028601	33030399	Intergenic	L1_Mm	LINE	L1		Gm2837	-26786	NR_040388
chr3	16434401	16435599	Intergenic	L1Md_F2	LINE	L1	ENSMUSG00000047213	Ythdf3	251835	NM_001145919
chr3	42174601	42180599	Intergenic	L1Md_T	LINE	L1	ENSMUSG00000025766	D3Ertd751e	434982	NM_028667
chr9	120710601	120712199	Intergenic	RMER4B	LTR	ERVK	ENSMUSG00000052658	5830454E08Rik	134069	NR_073359
chr1	46673001	46675199	intron (NM_001310335, intron 43 of 64)	L1_Mus1	LINE	L1	ENSMUSG00000025986	Slc39a10	179518	NM_001356416
chr4	4459201	4461399	Intergenic	ETnERV3-int	LTR	ERVK		Gm11780	69158	NM_001277919
chr8	5213801	5223999	Intergenic	IAPEz-int	LTR	ERVK	ENSMUSG00000023073	Slc10a2	-113613	NM_011388
chr6	105697801	105701399	intron (NM_001109749, intron 1 of 25)	IAPEz-int	LTR	ERVK	ENSMUSG00000064293	Cntn4	21855	NM_173004
chr3	19814801	19817799	Intergenic	RLTR45-int	LTR	ERVK	ENSMUSG00000048106	4632415L05Rik	-78571	NR_027985
chr17	41604401	41610399	Intergenic	MMERVK10C-int	LTR	ERVK	ENSMUSG00000023921	Mmut	672715	NM_008650
chr12	14558401	14560599	Intergenic	Lx	LINE	L1	ENSMUSG00000113336	Gm16497	297966	NR_045003
chr14	76389601	76395399	Intergenic	Intergenic			ENSMUSG00000022010	Tsc22d1	-22461	NM_001310646
chr8	26048801	26050799	intron (NM_207659, intron 15 of 21)	intron (NM_207659, intron 15 of 21)	intron (NM_207659, intron 15 of 21)	intron (NM_207659, intron 15 of 21)	ENSMUSG00000085437	1700047A11Rik	-32809	NR_110583
chr17	69320601	69324599	Intergenic	Intergenic			ENSMUSG00000100572	2410021H03Rik	-45394	NR_045428
chr2	87262001	87263799	Intergenic	L1_Mus1	LINE	L1	ENSMUSG00000070855	Olfr1116	-5946	NM_001011734
chr6	23064401	23067799	Intergenic	L1Md_T	LINE	L1	ENSMUSG00000029695	Aass	66886	NM_013930
chrY	6761201	6765599	Intergenic	IAPEz-int	LTR	ERVK	ENSMUSG00000094081	Gm20826	404377	NM_001101623
chr16	83485201	83485999	Intergenic	L1Md_Gf	LINE	L1	ENSMUSG00000116907	4930553E22Rik	-885543	NR_040567
chrX	30145801	30149599	Intergenic	RLTR6-int	LTR	ERV1	ENSMUSG00000085060	E330016L19Rik	76047	NR_153315
chr10	69034401	69036999	Intergenic	RLTR41	LTR	ERV1		Gm33035	-1812	NR_155866
chr9	91262801	91264799	Intergenic	L1Md_T	LINE	L1	ENSMUSG00000032368	Zic1	101999	NM_009573
chr5	5774801	5781199	Intergenic	RLTRETN_Mm	LTR	ERVK	ENSMUSG00000015652	Steap1	-28683	NM_027399
chr17	57642801	57646999	Intergenic	MMERVK9E_I-int	LTR	ERVK	ENSMUSG00000090655	Vmn2r120	-99586	NM_001104591
chr12	27232001	27234799	Intergenic	IAPEz-int	LTR	ERVK	ENSMUSG00000094002	Gm9866	-72884	NR_045869
chr8	102956401	102958999	Intergenic	MTA_Mm	LTR	ERVL-MaLR	ENSMUSG00000031673	Cdh11	-172589	NM_009866
chr4	10734401	10737199	intron (NR_045185, intron 4 of 4)	L1Md_T	LINE	L1	ENSMUSG00000086080	1700123O12Rik	62002	NR_045185
chr1	31929001	31932799	Intergenic	L1_Mus4	LINE	L1	ENSMUSG00000026058	Khdrbs2	-241822	NM_133235
chr10	25780401	25783399	intron (NR_045349, intron 4 of 4)	intron (NR_045349, intron 4 of 4)	intron (NR_045349, intron 4 of 4)	intron (NR_045349, intron 4 of 4)	ENSMUSG00000112444	4930401C15Rik	55537	NR_045349
chr2	174983801	174991399	Intergenic	IAPEz-int	LTR	ERVK	ENSMUSG00000078905	Gm14393	80169	NM_001085546
chr11	79976801	79979599	Intergenic	B1_Mus2	SINE	Alu	ENSMUSG00000017548	Suz12	-14906	NM_199196
chr5	151693001	151694799	Intergenic	RLTR10E	LTR	ERVK	ENSMUSG00000033970	Rfc3	-42692	NM_027009
chr13	84233401	84240199	intron (NM_001361909, intron 1 of 10)	Lx6	LINE	L1	ENSMUSG00000035762	Tmem161b	14504	NR_155262
chrX	91157601	91159199	Intergenic	L1Md_T	LINE	L1	ENSMUSG00000059972	LOC101055749	3232	NR_126535
chr2	147919201	147921399	Intergenic	L1Md_A	LINE	L1	ENSMUSG00000037025	Foxa2	125164	NM_001291067
chr1	30042001	30042999	Intergenic	L1Md_A	LINE	L1		Gm31465	96336	NR_157037
chr15	27304801	27306799	Intergenic	Intergenic			ENSMUSG00000022265	Ank	-160877	NM_020332
chrY	15668601	15669799	Intergenic	L1Md_T	LINE	L1	ENSMUSG00000095172	Gm20822	214045	NM_001199331
chr1	15171001	15172999	Intergenic	RLTR44-int	LTR	ERVK	ENSMUSG00000092083	Kcnb2	-114925	NM_001098528
chr8	75428801	75430999	Intergenic	RMER19B2	LTR	ERVK	ENSMUSG00000031620	Iqcm	-18794	NM_001164235
chr15	24732201	24734999	Intergenic	L1Md_F2	LINE	L1	ENSMUSG00000045763	Basp1	680164	NM_027395
chr13	87556201	87563199	Intergenic	IAPEz-int	LTR	ERVK	ENSMUSG00000034488	Edil3	-1261772	NM_010103
chrX	3050401	3053799	Intergenic	RLTR6-int	LTR	ERV1	ENSMUSG00000100249	Btbd35f23	-24820	NM_001270667
chr4	52678601	52681399	Intergenic	L1Md_T	LINE	L1	ENSMUSG00000028314	Toporsl	72794	NM_001356293
chr19	61330601	61331599	Intergenic	RSINE1	SINE	B4	ENSMUSG00000059326	Csf2ra	-102682	NM_009970
chr17	13312401	13314199	Intergenic	Intergenic			ENSMUSG00000052469	Tcp10c	-41272	NM_001167578
chr18	26998401	27005799	Intergenic	IAPEz-int	LTR	ERVK	ENSMUSG00000024268	Celf4	-1247943	NM_001362293
chr10	92636401	92638799	Intergenic	MLTR25A	LTR	ERVK	ENSMUSG00000019988	Nedd1	84818	NM_008682
chrX	33184001	33189799	Intergenic	IAPEz-int	LTR	ERVK	ENSMUSG00000101500	Btbd35f12	-126438	NM_001099333
chr4	96653801	96655399	intron (NM_010007, intron 4 of 8)	L1Md_F2	LINE	L1	ENSMUSG00000052520	Cyp2j5	9519	NM_010007
chr10	52632601	52636199	Intergenic	L1Md_F2	LINE	L1	ENSMUSG00000038602	Slc35f1	-56101	NM_178675
chr5	109718801	109719599	Intergenic	Intergenic			ENSMUSG00000105044	Gm10416	114942	NR_027964
chr18	45216401	45222399	Intergenic	MuRRS-int	LTR	ERV1	ENSMUSG00000054477	Kcnn2	-49459	NM_001312905
chr12	115180801	115182999	Intergenic	Intergenic			ENSMUSG00000098336	Mir6388	513894	NR_105810
chr12	14495201	14497799	Intergenic	L1Md_F	LINE	L1	ENSMUSG00000113336	Gm16497	234966	NR_045003
chr1	60583801	60586599	Intergenic	RMER6A	LTR	ERVK	ENSMUSG00000026014	Raph1	-18435	NM_001045513
chr5	4131201	4135599	Intergenic	L1Md_F2	LINE	L1	ENSMUSG00000001467	Cyp51	-28703	NM_020010
chr8	19397001	19404799	Intergenic	Intergenic			ENSMUSG00000031471	Defb8	46706	NM_153108
chr1	130244001	130255999	Intergenic	ETnERV2-int	LTR	ERVK	ENSMUSG00000087691	Gm15674	-172824	NR_151525
chr5	29807401	29815199	Intergenic	Intergenic				Gm5129	-75364	NR_028426
chr6	13422401	13424999	Intergenic	L1_Mus3	LINE	L1	ENSMUSG00000101894	1700016P04Rik	10363	NR_038149
chrX	123516401	123519999	Intergenic	IAPEY3-int	LTR	ERVK	ENSMUSG00000095005	Astx6	-304897	NR_152852
chr7	7788401	7789999	intron (NM_001105067, intron 5 of 5)	intron (NM_001105067, intron 5 of 5)	intron (NM_001105067, intron 5 of 5)	intron (NM_001105067, intron 5 of 5)	ENSMUSG00000096399	Vmn2r35	30667	NM_001105067
chr10	56509401	56512799	Intergenic	L1Md_F2	LINE	L1		Gm36595	79119	NR_152769
chr17	38867601	38869399	Intergenic	Lx5	LINE	L1	ENSMUSG00000095625	Esp24	-168195	NM_001256050
chr11	116757801	116767999	Intergenic	IAPEz-int	LTR	ERVK		BC018473	10733	NR_003364
chr9	12219801	12225999	Intergenic	IAPEY3-int	LTR	ERVK	ENSMUSG00000111830	4930568E12Rik	882955	NR_040755
chr14	16069801	16075199	Intergenic	IAPEY_LTR	LTR	ERVK	ENSMUSG00000021786	Oxsm	170831	NM_001359883
chr4	108141601	108144399	Intergenic	B2_Mm2	SINE	B2	ENSMUSG00000028601	Echdc2	-22437	NM_001254754
chr6	59571001	59574399	Intergenic	Intergenic			ENSMUSG00000045441	Gprin3	-146394	NM_183183
chr15	18707001	18708999	Intergenic	L1Md_F2	LINE	L1	ENSMUSG00000022321	Cdh10	-110947	NM_001316758
chr18	48703001	48714399	Intergenic	IAPEz-int	LTR	ERVK	ENSMUSG00000059040	Eno1b	663365	NM_001025388
chr1	176579801	176588599	Intergenic	IAPEy-int	LTR	ERVK	ENSMUSG00000104021	Gm36536	-56931	NR_151528
chr6	145404801	145407599	intron (NM_028742, intron 8 of 9)	L1_Mus2	LINE	L1		1700073E17Rik	18575	NR_003625
chr19	5184401	5185999	intron (NM_153129, intron 1 of 23)	MMETn-int	LTR	ERVK	ENSMUSG00000024862	Klc2	-66902	NR_045528
chr17	65460201	65470799	intron (NM_001008973, intron 8 of 14)	IAPEz-int	LTR	ERVK	ENSMUSG00000045036	Tmem232	44557	NM_001360185
chr3	91754601	91758399	Intergenic	L1Md_F2	LINE	L1	ENSMUSG00000042244	Pglyrp3	-258083	NM_207247
chr1	146104801	146107199	Intergenic	IAPLTR3-int	LTR	ERVK	ENSMUSG00000035131	Brinp3	-389629	NM_001357571
chr5	41488801	41492999	Intergenic	L1Md_T	LINE	L1	ENSMUSG00000029128	Rab28	216791	NM_001310592
chr4	60605601	60607199	intron (NM_008647, intron 7 of 7)	MT2B1	LTR	ERVL	ENSMUSG00000078680	Mup10	-24245	NM_001122647
chr1	108545601	108549199	Intergenic	RMER16	LTR	ERVK	ENSMUSG00000100457	D830032E09Rik	630141	NR_102307
chr16	36323401	36333199	intron (NM_001001332, intron 1 of 2)	IAPEz-int	LTR	ERVK	ENSMUSG00000079594	Cstdc6	6032	NM_001001332
chr12	18389401	18392399	Intergenic	IAPLTR2_Mm	LTR	ERVK	ENSMUSG00000073197	5730507C01Rik	-123610	NM_001201330
chr17	68380801	68382799	intron (NM_177278, intron 3 of 20)	L1Md_F2	LINE	L1	ENSMUSG00000041565	L3mbtl4	108003	NM_177278
chr14	19071401	19071999	Intergenic	Intergenic			ENSMUSG00000058317	Ube2e2	-177433	NM_001360327
chr9	37948401	37952399	Intergenic	MMERVK10D3_I-int	LTR	ERVK	ENSMUSG00000066747	Olfr878	31852	NM_146798
chr8	63757601	63763199	Intergenic	RLTR13D6	LTR	ERVK	ENSMUSG00000094443	Sgo2b	191770	NM_001195687
chr12	115370201	115371399	Intergenic	Lx2B2	LINE	L1	ENSMUSG00000098336	Mir6388	324994	NR_105810
chr1	150227201	150233599	Intergenic	IAPEz-int	LTR	ERVK	ENSMUSG00000097754	Ptgs2os2	-65452	NR_110420
chr5	16917001	16921399	Intergenic	L1Md_F2	LINE	L1	ENSMUSG00000028864	Hgf	365299	NM_001289461
chr7	20297601	20301599	Intergenic	IAPEz-int	LTR	ERVK	ENSMUSG00000093871	Gm4187	34465	NM_001167159
chr7	21198001	21202999	Intergenic	RLTR6-int	LTR	ERV1	ENSMUSG00000094385	Vmn1r123	38315	NM_001166707
chr15	34190401	34193599	Intergenic	MTB	LTR	ERVL-MaLR	ENSMUSG00000022257	Laptm4b	-46026	NM_033521
chr8	19526401	19532199	Intergenic	MMERVK10C-int	LTR	ERVK	ENSMUSG00000037790	Defb7	34203	NM_139220
chr4	96865401	96867399	Intergenic	L1Md_F2	LINE	L1	ENSMUSG00000078639	Gm12695	-81240	NM_001081284
chr6	132960401	132971799	Intergenic	MMERGLN-int	LTR	ERV1	ENSMUSG00000057699	Tas2r131	-8256	NM_207030
chr7	21495601	21502799	Intergenic	IAPEz-int	LTR	ERVK	ENSMUSG00000095358	Vmn1r165	-12580	NM_001166850
chr9	19035401	19037599	TTS (NM_001012266)	TTS (NM_001012266)	TTS (NM_001012266)	TTS (NM_001012266)	ENSMUSG00000045204	Olfr835	1375	NM_001012266
chr13	18052601	18055799	Intergenic	MMERVK10D3_I-int	LTR	ERVK	ENSMUSG00000113470	4930448F12Rik	46002	NR_046032
chr8	42710601	42716799	Intergenic	IAPEY3-int	LTR	ERVK	ENSMUSG00000031651	Triml1	427786	NM_177742
chr13	23344801	23348599	intron (NR_131052, intron 2 of 3)	L1Md_F2	LINE	L1	ENSMUSG00000046351	Zfp322a	22508	NM_001111107
chr19	9274801	9275999	Intergenic	IAP-d-int	LTR	ERVK	ENSMUSG00000024654	Asrgl1	-139834	NM_025610
chr8	60812201	60813399	Intergenic	Intergenic			ENSMUSG00000038005	Hpf1	-77593	NM_001357271
chr13	13139001	13141599	Intergenic	Intergenic			ENSMUSG00000055360	Prl2c5	-42416	NM_001311129
chr8	4919601	4923399	Intergenic	L1Md_F2	LINE	L1	ENSMUSG00000022322	Shcbp1	-141933	NM_011369
chr8	76299801	76302599	Intergenic	ETnERV2-int	LTR	ERVK	ENSMUSG00000074235	Gm10649	599421	NR_028579
chr5	68490401	68499799	Intergenic	IAPEz-int	LTR	ERVK	ENSMUSG00000068082	Grxcr1	463265	NM_001018019
chr15	49639601	49644599	Intergenic	ERVB4_1B-I_MM-int	LTR	ERVK	ENSMUSG00000022311	Csmd3	-850111	NM_001081391
chr17	39454201	39469799	Intergenic	IAPEz-int	LTR	ERVK	ENSMUSG00000094024	Esp18	55641	NM_001244763
chr5	136203401	136209799	Intergenic	IAPEz-int	LTR	ERVK	ENSMUSG00000039737	Prkrip1	-7646	NM_025774
chr9	35804401	35805399	Intergenic	L1Md_F2	LINE	L1	ENSMUSG00000032108	Pate6	-14788	NM_026593
chr19	39961601	39969599	Intergenic	RLTR6-int	LTR	ERV1	ENSMUSG00000042248	Cyp2c37	-26824	NM_010001
chr5	11473601	11479799	Intergenic	IAPEz-int	LTR	ERVK	ENSMUSG00000091903	Gm6460	-118256	NM_001037919
chr3	128770801	128771399	Intergenic	L1Md_A	LINE	L1	ENSMUSG00000028023	Pitx2	-428778	NM_001042504
chr3	3335801	3342999	Intergenic	MMERGLN-int	LTR	ERV1	ENSMUSG00000017688	Hnf4g	-168630	NM_013920
chr4	23191001	23201399	Intergenic	MMERVK9E_I-int	LTR	ERVK	ENSMUSG00000107859	Gm30731	705652	NR_131335
chr11	14441601	14442999	Intergenic	RLTR10-int	LTR	ERVK	ENSMUSG00000085561	1700046C09Rik	156925	NR_045918
chr13	79863201	79867399	Intergenic	MMERVK9C_I-int	LTR	ERVK	ENSMUSG00000074794	Arrdc3	-1018084	NR_153410
chr12	33461201	33463199	Intergenic	L1Md_F2	LINE	L1	ENSMUSG00000020561	Twistnb	32576	NM_172253
chr13	89848001	89849999	TTS (NM_028012)	TTS (NM_028012)	TTS (NM_028012)	TTS (NM_028012)	ENSMUSG00000021614	Vcan	-106488	NM_019389
chr18	16850801	16853999	Intergenic	IAPEy-int	LTR	ERVK	ENSMUSG00000086095	Gm15328	35993	NR_045399
chr8	30620001	30621199	Intergenic	L1Md_T	LINE	L1	ENSMUSG00000097044	4933433F19Rik	52205	NR_045856
chr12	41360201	41373599	intron (NM_053122, intron 4 of 6)	IAPEz-int	LTR	ERVK	ENSMUSG00000036295	Lrrn3	119157	NM_001271709
chr1	189453601	189455199	Intergenic	RLTR10-int	LTR	ERVK	ENSMUSG00000037624	Kcnk2	-52127	NM_001281848
chr11	90790801	90795999	Intergenic	L1Md_F2	LINE	L1	ENSMUSG00000085940	4930405D11Rik	-11291	NR_045956
chr3	124196601	124201599	Intergenic	ETnERV-int	LTR	ERVK	ENSMUSG00000044528	Tram1l1	-121937	NM_146140
chr6	87402401	87409599	Intergenic	IAPEz-int	LTR	ERVK	ENSMUSG00000030048	Gkn3	-17065	NM_026860
chr6	71953401	71961799	intron (NM_009088, intron 20 of 33)	IAPEz-int	LTR	ERVK	ENSMUSG00000049553	Polr1a	48547	NM_009088
chr14	92848801	92851999	Intergenic	L1Md_T	LINE	L1	ENSMUSG00000055421	Pcdh9	1040269	NM_001081377
chr3	106294201	106296199	Intergenic	L1_Mus3	LINE	L1	ENSMUSG00000063779	Chil4	-75721	NM_145126
chr17	12596801	12598799	intron (NM_013667, intron 2 of 10)	intron (NM_013667, intron 2 of 10)	intron (NM_013667, intron 2 of 10)	intron (NM_013667, intron 2 of 10)	ENSMUSG00000040966	Slc22a2	13611	NM_013667
chr19	11670801	11673799	intron (NM_133353, intron 3 of 4)	L1Md_F2	LINE	L1	ENSMUSG00000055895	Oosp2	-11741	NM_001037634
chrX	120082801	120087999	Intergenic	RLTR6-int	LTR	ERV1	ENSMUSG00000034732	Pabpc5	158204	NM_053114
chr3	14447601	14449799	Intergenic	L1Md_T	LINE	L1	ENSMUSG00000039710	Slc7a12	-31997	NM_080852
chrX	165845001	165849199	Intergenic	Intergenic			ENSMUSG00000040621	Gemin8	-323354	NM_001310722
chr18	8162401	8167199	Intergenic	L1Md_F2	LINE	L1	ENSMUSG00000024283	Wac	295087	NM_001360956
chr3	133123001	133130999	intron (NM_001368752, intron 13 of 13)	IAPEz-int	LTR	ERVK	ENSMUSG00000028018	Gstcd	-34961	NM_001356309
chr7	5978801	5984599	Intergenic	ETnERV-int	LTR	ERVK	ENSMUSG00000066850	Vmn1r65	29310	NM_030738
chr11	62795401	62799399	Intergenic	MMERVK10D3_I-int	LTR	ERVK	ENSMUSG00000047342	Zfp286	-7932	NM_001364096
chr5	108883601	108886799	Intergenic	MMERVK10C-int	LTR	ERVK	ENSMUSG00000091624	Vmn2r9	-32690	NM_001104621
chr13	20653001	20658799	Intergenic	RLTR6-int	LTR	ERV1	ENSMUSG00000021322	Aoah	-138213	NM_001281854
chr16	57840401	57843199	Intergenic	L1Md_F2	LINE	L1	ENSMUSG00000068196	Col8a1	-87063	NM_007739
chr5	146541001	146549199	Intergenic	IAPEz-int	LTR	ERVK	ENSMUSG00000096664	Gm3409	7452	NM_001243113
chr18	47656801	47659999	intron (NR_033454, intron 1 of 5)	B3	SINE	B2	ENSMUSG00000118259	Gm5095	120665	NR_033454
chr2	177603801	177612599	Intergenic	IAPEz-int	LTR	ERVK		Gm14403	109974	NR_036450
chr1	8216401	8217599	Intergenic	L1Md_A	LINE	L1	ENSMUSG00000025909	Sntg1	1082877	NM_001290393
chr8	75935401	75941399	intron (NM_027944, intron 12 of 12)	L1Md_F3	LINE	L1	ENSMUSG00000031620	Iqcm	489706	NM_027944
chr18	36849601	36850799	Intergenic	L1_Mus3	LINE	L1		Vaultrc5	48437	NR_027885
chr16	19644801	19652799	Intergenic	IAPEy-int	LTR	ERVK	ENSMUSG00000060480	Olfr171	-23699	NM_146958
chrX	89140401	89142399	Intergenic	RLTR10C	LTR	ERVK	ENSMUSG00000035395	Pet2	268289	NM_008821
chr14	55810201	55811999	Intergenic	L1ME3A	LINE	L1	ENSMUSG00000023411	Nfatc4	-13695	NM_023699
chr13	28336201	28340599	Intergenic	MMERVK9C_I-int	LTR	ERVK	ENSMUSG00000017064	Prl5a1	195916	NM_023746
chr8	112481601	112483199	Intergenic	Intergenic			ENSMUSG00000098075	Gm26994	87175	NR_132433
chr9	91719801	91721999	Intergenic	L1Md_T	LINE	L1	ENSMUSG00000036972	Zic4	351928	NM_009576
chr4	4881601	4892599	Intergenic	IAPEz-int	LTR	ERVK	ENSMUSG00000066324	Impad1	-93794	NM_177730
chr3	93844001	93859999	Intergenic	MuRRS4-int	LTR	ERV1	ENSMUSG00000058005	Tdpoz3	25980	NM_207271
chr10	96885201	96891999	Intergenic	L1Md_F2	LINE	L1	ENSMUSG00000111924	4930556N09Rik	-147168	NR_045358
chr13	87360601	87362999	Intergenic	L1Md_T	LINE	L1	ENSMUSG00000017778	Cox7c	-1315005	NM_007749
chr9	4218401	4223199	Intergenic	L1Md_A	LINE	L1	ENSMUSG00000025894	Aasdhppt	88694	NM_001326359
chr17	34756401	34761999	Intergenic	MMERGLN-int	LTR	ERV1	ENSMUSG00000073418	C4b	-15303	NM_009780
chr19	48743401	48746399	intron (NM_025696, intron 14 of 26)	RLTR10-int	LTR	ERVK	ENSMUSG00000063434	Sorcs3	538875	NM_025696
chr10	43768801	43774599	Intergenic	IAPEz-int	LTR	ERVK	ENSMUSG00000111422	1700027J07Rik	25542	NR_040581
chr14	15982401	15983599	Intergenic	L1Md_F2	LINE	L1	ENSMUSG00000021786	Oxsm	260331	NM_001359883
chr19	39809601	39819999	Intergenic	Intergenic			ENSMUSG00000025004	Cyp2c40	-1986	NM_010004
chr7	58588801	58591799	Intergenic	L1Md_T	LINE	L1	ENSMUSG00000025324	Atp10a	-67902	NM_009728
chr10	27995401	27998399	Intergenic	Intergenic			ENSMUSG00000019889	Ptprk	-77920	NM_001359356
chr1	165412601	165414799	intron (NM_028759, intron 5 of 18)	L1Md_F2	LINE	L1	ENSMUSG00000026571	Dcaf6	46763	NM_028759
chr5	95011801	95014399	intron (NR_044992, intron 1 of 3)	L1Md_F2	LINE	L1	ENSMUSG00000096742	Gm6367	24474	NR_044992
chr7	48128801	48130599	Intergenic	IAPEY4_I-int	LTR	ERVK	ENSMUSG00000070551	Mrgprb5	39285	NM_207538
chr3	91014801	91016999	Intergenic	L1_Mus2	LINE	L1	ENSMUSG00000086377	4930529C04Rik	-55762	NR_033593
chr5	79576601	79580799	Intergenic	IAPEY3-int	LTR	ERVK	ENSMUSG00000037605	Adgrl3	-1441871	NM_001347369
chr7	33982801	33985199	Intergenic	L1_Mus1	LINE	L1	ENSMUSG00000066584	Scgb2b27	29942	NM_001100464
chr9	55823401	55825399	intron (NM_001357652, intron 16 of 32)	L1Md_F3	LINE	L1	ENSMUSG00000034007	Scaper	113719	NM_001081341
chr10	8598001	8608999	Intergenic	IAPEz-int	LTR	ERVK	ENSMUSG00000047712	Ust	-84675	NM_177387
chr6	14084201	14094199	Intergenic	IAPEz-int	LTR	ERVK	ENSMUSG00000097616	1110019D14Rik	217631	NR_045995
chr4	39665401	39671999	Intergenic	L1_Mus1	LINE	L1	ENSMUSG00000028287	1700009N14Rik	218407	NM_001081095
chr6	145489001	145495399	Intergenic	IAPEz-int	LTR	ERVK	ENSMUSG00000054966	Lmntd1	-57275	NM_028742
chr17	39206201	39208599	Intergenic	IAPEY3-int	LTR	ERVK	ENSMUSG00000096697	Esp23	-130363	NM_001177582
chr3	21140601	21142199	Intergenic	L1Md_F2	LINE	L1	ENSMUSG00000054988	Agtr1b	-774223	NM_175086
chr6	130067001	130067599	promoter-TSS (NM_010649)	promoter-TSS (NM_010649)	promoter-TSS (NM_010649)	promoter-TSS (NM_010649)	ENSMUSG00000079852	Klra4	-29	NM_010649
chr2	98662201	98667999	Intergenic	SYNREP_MM	Satellite	Satellite	ENSMUSG00000050587	Lrrc4c	1197443	NM_178725
chr13	3417601	3437199	Intergenic	IAPLTR4	LTR	ERVK	ENSMUSG00000097709	2810429I04Rik	-50903	NR_015522
chr17	34747401	34749599	Intergenic	RLTR13D6	LTR	ERVK	ENSMUSG00000073418	C4b	-4603	NM_009780
chr2	36460601	36464199	Intergenic	L1_Mus3	LINE	L1	ENSMUSG00000094266	Olfr340	9813	NM_146951
chr13	22192601	22193999	Intergenic	MMERVK9E_I-int	LTR	ERVK	ENSMUSG00000099787	Vmn1r192	-5252	NM_145845
chr7	33422001	33423799	Intergenic	L1Md_F2	LINE	L1	ENSMUSG00000094978	Scgb1b20	49666	NM_001270543
chr1	181856801	181858399	Intergenic	MMERGLN_LTR	LTR	ERV1	ENSMUSG00000004880	Lbr	-15199	NM_133815
chr17	55040201	55043399	Intergenic	MMERGLN_LTR	LTR	ERV1	ENSMUSG00000024172	St6gal2	-403582	NM_001347403
chrX	38713201	38719199	Intergenic	MMETn-int	LTR	ERVK	ENSMUSG00000051361	6030498E09Rik	-56580	NM_183126
chr14	117281801	117296599	intron (NM_001079844, intron 2 of 9)	IAPEz-int	LTR	ERVK	ENSMUSG00000058571	Gpc6	363903	NM_001079844
chr10	23660801	23661999	Intergenic	RLTR10	LTR	ERVK	ENSMUSG00000070063	Snora33	124051	NR_037680
chr13	72006201	72008399	Intergenic	MMERVK10C-int	LTR	ERVK	ENSMUSG00000060969	Irx1	-43577	NM_010573
chr1	168003001	168006599	Intergenic	RLTR10-int	LTR	ERVK	ENSMUSG00000026686	Lmx1a	315242	NM_033652
chr4	25561001	25563799	Intergenic	L1Md_T	LINE	L1	ENSMUSG00000055373	Fut9	237603	NM_010243
chr5	9923001	9923799	Intergenic	L1Md_F2	LINE	L1	ENSMUSG00000003974	Grm3	-198048	NM_181850
chr19	7979601	7981999	Intergenic	ETnERV3-int	LTR	ERVK	ENSMUSG00000067656	Slc22a27	-14773	NM_001361980
chr7	97935801	97938399	intron (NM_177696, intron 1 of 17)	MMERVK10D3_I-int	LTR	ERVK	ENSMUSG00000035582	Gdpd4	17142	NM_177696
chrX	34332401	34335199	Intergenic	IAPLTR3-int	LTR	ERVK	ENSMUSG00000094558	Btbd35f11	-172216	NM_001085551
chr3	5029801	5031999	Intergenic	L1Md_T	LINE	L1	ENSMUSG00000096922	Gm17308	-59376	NR_153343
chr14	41937801	41940599	Intergenic	Intergenic				1700049E17Rik1	14251	NM_001358038
chr3	39470001	39471799	Intergenic	MMERVK10C-int	LTR	ERVK	ENSMUSG00000046743	Fat4	583960	NM_183221
chr5	20470201	20474199	intron (NM_015823, intron 9 of 21)	MTD	LTR	ERVL-MaLR	ENSMUSG00000039987	Phtf2	409924	NM_172992
chr1	131644401	131647999	intron (NM_007799, intron 1 of 9)	RLTR4_MM-int	LTR	ERV1	ENSMUSG00000004552	Ctse	7886	NM_007799
chr10	15064801	15066599	Intergenic	L1Md_T	LINE	L1	ENSMUSG00000019865	Nmbr	305753	NM_008703
chr12	19505201	19505999	Intergenic	RLTR11A2	LTR	ERVK	ENSMUSG00000073197	5730507C01Rik	991090	NM_001033157
chr2	40245801	40248199	Intergenic	LTRIS2	LTR	ERV1	ENSMUSG00000026753	Ppp6c	-1020651	NM_024209
chr2	88507601	88514599	Intergenic	MMETn-int	LTR	ERVK	ENSMUSG00000082882	Olfr1186	-14401	NM_146530
chr9	46579201	46581599	Intergenic	MERV1_LTR	LTR	ERV1	ENSMUSG00000056617	4931429L15Rik	-260414	NM_183104
chr1	60548201	60549199	intron (NM_001045513, intron 1 of 13)	RLTR1B	LTR	ERV1	ENSMUSG00000026014	Raph1	18065	NM_001045513
chr12	30068601	30070199	intron (NM_009417, intron 16 of 16)	RLTR19-int	LTR	ERVK	ENSMUSG00000020673	Tpo	63224	NM_009417
chr8	30745601	30748199	Intergenic	Lx9	LINE	L1	ENSMUSG00000097044	4933433F19Rik	178505	NR_045856
chr6	110085001	110088399	Intergenic	L1Md_A	LINE	L1	ENSMUSG00000056755	Grm7	-558812	NM_001346640
chr3	78567201	78569399	Intergenic	L1Md_F3	LINE	L1	ENSMUSG00000062232	Rapgef2	577446	NM_001310536
chr11	106292401	106299199	Intergenic	IAPEz-int	LTR	ERVK	ENSMUSG00000020713	Gh	6096	NM_008117
chr17	36000601	36019199	intron (NM_008207, intron 5 of 5)	IAPEz-int	LTR	ERVK	ENSMUSG00000053835	H2-T24	10660	NM_008207
chr1	117649801	117658399	Intergenic	ORR1A0	LTR	ERVL-MaLR	ENSMUSG00000026374	Tsn	656628	NR_153836
chr7	47566001	47574799	Intergenic	IAPLTR2b	LTR	ERVK	ENSMUSG00000078698	Mrgpra3	30972	NM_153067
chr7	10961601	10965399	Intergenic	MMETn-int	LTR	ERVK	ENSMUSG00000054272	Zscan4c	-42245	NM_001013765
chr17	13217001	13220199	Intergenic	Intergenic			ENSMUSG00000073458	Smok2a	-2588	NM_013741
chr14	15977201	15979799	Intergenic	Intergenic			ENSMUSG00000021786	Oxsm	264831	NM_001359883
chr13	4124401	4127199	Intergenic	ERVB4_1B-I_MM-int	LTR	ERVK	ENSMUSG00000021214	Akr1c18	24846	NM_134066
chr7	13441401	13445599	Intergenic	Intergenic			ENSMUSG00000074378	Bsph1	-7341	NM_001301682
chr4	92644201	92645199	Intergenic	L1Md_F	LINE	L1	ENSMUSG00000028533	Izumo3	-497479	NM_027034
chr1	142356601	142361399	Intergenic	IAPEz-int	LTR	ERVK	ENSMUSG00000033849	B3galt2	-1281697	NM_020025
chr8	38286601	38290399	intron (NM_145841, intron 1 of 7)	RLTR45-int	LTR	ERVK	ENSMUSG00000065457	Mir383	-36298	NR_029884
chr1	139639601	139643199	Intergenic	L1Md_F	LINE	L1	ENSMUSG00000057037	Cfhr1	-81178	NM_015780
chr4	61539801	61544399	Intergenic	L1_Mus4	LINE	L1	ENSMUSG00000078675	Mup16	-22614	NM_001199936
chr13	12938201	12950999	Intergenic	Intergenic			ENSMUSG00000079092	Prl2c2	60793	NM_031191
chr2	117829401	117830999	intron (NR_040631, intron 2 of 5)	L1Md_F3	LINE	L1	ENSMUSG00000086221	4930412B13Rik	8272	NR_040631
chr15	33743201	33744399	Intergenic	L1Md_T	LINE	L1	ENSMUSG00000038984	Tspyl5	-55917	NM_001085421
chr14	88030601	88044399	Intergenic	IAPEz-int	LTR	ERVK	ENSMUSG00000050505	Pcdh20	433896	NM_178685
chr1	46192001	46194199	intron (NM_001368717, intron 25 of 64)	L1Md_F	LINE	L1	ENSMUSG00000041144	Dnah7b	126247	NM_001368717
chr1	85639201	85645199	intron (NM_001013817, intron 13 of 16)	intron (NM_001013817, intron 13 of 16)	intron (NM_001013817, intron 13 of 16)	intron (NM_001013817, intron 13 of 16)	ENSMUSG00000026222	Sp100	-7788	NM_013673
chr7	83266001	83273399	Intergenic	IAPEz-int	LTR	ERVK	ENSMUSG00000053528	A530021J07Rik	121230	NM_177895
chr4	21185401	21190599	Intergenic	L1_Mm	LINE	L1	ENSMUSG00000055761	Nkain3	-409332	NM_172987
chr12	68935201	68938399	Intergenic	Lx	LINE	L1	ENSMUSG00000034892	Rps29	222386	NM_009093
chr8	45061401	45063599	intron (NR_033588, intron 4 of 4)	intron (NR_033588, intron 4 of 4)	intron (NR_033588, intron 4 of 4)	intron (NR_033588, intron 4 of 4)	ENSMUSG00000066158	AY512931	2918	NR_033588
chr3	133796401	133799999	Intergenic	L1Md_T	LINE	L1	ENSMUSG00000040943	Tet2	-253810	NM_001040400
chrY	43135201	43136799	Intergenic	L1Md_T	LINE	L1	ENSMUSG00000101005	Gm20871	205677	NR_038299
chr4	146453801	146486999	TTS (NM_001085522)	TTS (NM_001085522)	TTS (NM_001085522)	TTS (NM_001085522)	ENSMUSG00000070605	Zfp992	21370	NM_001085522
chr1	114888201	114890199	Intergenic	ERVB4_1B-I_MM-int	LTR	ERVK			-795537	NM_001371013
chr19	38341401	38348399	Intergenic	B1_Mus2	SINE	Alu	ENSMUSG00000044026	Slc35g1	-51080	NM_175507
chr14	42968001	42969999	Intergenic	L1Md_T	LINE	L1	ENSMUSG00000095226	Gm10377	46576	NM_001244671
chr13	7546401	7548799	Intergenic	RMER6D	LTR	ERVK	ENSMUSG00000052551	Adarb2	-655266	NM_001289530
chr8	63733001	63733999	Intergenic	Intergenic			ENSMUSG00000094443	Sgo2b	218670	NM_001195687
chr8	115781601	115784399	Intergenic	Intergenic			ENSMUSG00000055435	Maf	-76106	NM_001025577
chr2	134746601	134751199	Intergenic	IAPEz-int	LTR	ERVK	ENSMUSG00000051177	Plcb1	-37264	NM_001145830
chr2	3050001	3050399	Intergenic	B1F1	SINE	Alu	ENSMUSG00000050530	Fam171a1	-64024	NM_001310434
chr6	58902201	58906799	TTS (NM_021432)	TTS (NM_021432)	TTS (NM_021432)	TTS (NM_021432)	ENSMUSG00000055430	Nap1l5	2626	NM_021432
chrX	152288001	152290199	Intergenic	MT2B	LTR	ERVL	ENSMUSG00000087403	Kantr	38393	NR_040269
chr9	15224601	15227599	Intergenic	RMER16B2	LTR	ERVK	ENSMUSG00000031937	Vstm5	-12945	NM_026955
chr18	87893001	87895399	Intergenic	L1Md_T	LINE	L1	ENSMUSG00000056153	Socs6	1000007	NM_018821
chrX	33324201	33329199	Intergenic	RLTR6-int	LTR	ERV1	ENSMUSG00000101500	Btbd35f12	13362	NM_001099333
chr6	35343201	35345399	Intergenic	L1Md_T	LINE	L1	ENSMUSG00000107341	1700065J11Rik	13454	NR_040526
chr2	144980601	144983199	Intergenic	L1Md_F2	LINE	L1	ENSMUSG00000027431	Scp2d1	158234	NM_025490
chr7	127234801	127242799	TTS (NM_001360912)	TTS (NM_001360912)	TTS (NM_001360912)	TTS (NM_001360912)	ENSMUSG00000000486	Gm4532	-5670	NR_030674
chr5	77559601	77568199	Intergenic	IAPEz-int	LTR	ERVK	ENSMUSG00000107232	1700017L05Rik	98412	NR_131050
chr2	83544601	83547399	Intergenic	L1Md_T	LINE	L1	ENSMUSG00000027091	Zc3h15	-98578	NM_026934
chr4	93947601	93957599	Intergenic	IAPEz-int	LTR	ERVK	ENSMUSG00000028578	Caap1	604196	NM_026368
chr8	56170201	56184999	Intergenic	IAPEz-int	LTR	ERVK	ENSMUSG00000031613	Hpgd	-116952	NM_008278
chr10	105175001	105181999	Intergenic	IAPEz-int	LTR	ERVK	ENSMUSG00000036019	Tmtc2	395979	NM_177368
chrY	56744001	56744999	Intergenic	L1Md_T	LINE	L1	ENSMUSG00000101155	Sly	-442706	NM_201530
chr3	103192201	103194799	Intergenic	RMER10A	LTR	ERVL	ENSMUSG00000005687	Bcas2	21845	NM_026602
chr2	154901601	154905599	Intergenic	B2_Mm2	SINE	B2	ENSMUSG00000074656	Eif2s2	-10694	NM_026030
chr5	7750201	7757599	Intergenic	IAPEz-int	LTR	ERVK	ENSMUSG00000012428	Steap4	-206572	NM_054098
chr14	83658201	83660399	Intergenic	L1Md_F2	LINE	L1	ENSMUSG00000115043	Gm32455	415990	NR_153783
chr9	122855201	122864999	intron (NM_173364, intron 2 of 6)	LTRIS4	LTR	ERV1	ENSMUSG00000047036	Zfp445	5906	NM_173364
chr14	49941801	49950199	Intergenic	L1Md_F	LINE	L1	ENSMUSG00000096254	Olfr724	15096	NM_146492
chr11	73943601	73954399	Intergenic	IAPEz-int	LTR	ERVK	ENSMUSG00000069816	Olfr23	8752	NM_010970
chr8	100916201	100918399	Intergenic	L1Md_F2	LINE	L1	ENSMUSG00000052479	A330008L17Rik	1500626	NR_132435
chr7	9344801	9349199	Intergenic	Intergenic			ENSMUSG00000066828	Vmn2r37	-123347	NM_009489
chr16	80109401	80111799	Intergenic	L1Md_T	LINE	L1		1700066C05Rik	111224	NM_030146
chr18	36979801	36990399	intron (NM_001301259, intron 1 of 3)	IAPEz-int	LTR	ERVK	ENSMUSG00000103800	Pcdha8	-7367	NM_201243
chr10	45555001	45562199	Intergenic	IAPEz-int	LTR	ERVK	ENSMUSG00000038822	Hace1	-19229	NM_172473
chr7	5828801	5838799	Intergenic	IAPEz-int	LTR	ERVK	ENSMUSG00000058631	Vmn1r63	-28355	NM_030742
chr16	95509201	95510999	intron (NM_001302179, intron 2 of 9)	L1Md_A	LINE	L1	ENSMUSG00000040732	Erg	20265	NM_133659
chr18	12972201	12975599	promoter-TSS (NM_001357396)	promoter-TSS (NM_001357396)	promoter-TSS (NM_001357396)	promoter-TSS (NM_001357396)	ENSMUSG00000024423	Impact	-560	NM_001357396
chr1	155764001	155770399	Intergenic	MMERVK10C-int	LTR	ERVK	ENSMUSG00000026468	Lhx4	-25173	NM_010712
chr7	23378001	23379999	Intergenic	L1_Mus3	LINE	L1	ENSMUSG00000015721	Nlrp5	-6889	NM_011860
chr7	9960601	9961999	Intergenic	L1Md_F2	LINE	L1	ENSMUSG00000095914	Vmn2r48	-7715	NM_001105152
chr14	81087201	81097199	Intergenic	IAPEz-int	LTR	ERVK	ENSMUSG00000022026	Olfm4	1091898	NM_001351947
chr7	85993601	85995799	Intergenic	IAP1-MM_I-int	LTR	ERVK	ENSMUSG00000090774	Vmn2r74	-33218	NM_001105187
chr16	96413001	96415599	intron (NM_001177886, intron 8 of 8)	L1Md_F3	LINE	L1	ENSMUSG00000000157	Itgb2l	29314	NM_008405
chr3	64576601	64578999	Intergenic	L1Md_T	LINE	L1	ENSMUSG00000090581	Vmn2r6	-17982	NM_001104619
chr7	31249801	31254599	Intergenic	L1Md_F2	LINE	L1		Scgb2b1	-11536	NM_001310660
chr13	22704001	22706799	Intergenic	MMERVK9E_I-int	LTR	ERVK	ENSMUSG00000084136	Vmn1r207-ps	21222	NM_001166709
chr13	87668801	87671599	Intergenic	IAPEY3-int	LTR	ERVK	ENSMUSG00000034488	Edil3	-1151272	NM_010103
chr1	85268401	85272199	5' UTR (NM_175219, exon 1 of 8)	5' UTR (NM_175219, exon 1 of 8)			ENSMUSG00000052477	C130026I21Rik	266	NM_175219
chr7	7259401	7259999	intron (NR_003555, intron 4 of 6)	Lx7	LINE	L1	ENSMUSG00000095730	Vmn2r29	-12372	NM_001113468
chr1	107823401	107825199	Intergenic	L1Md_T	LINE	L1	ENSMUSG00000100457	D830032E09Rik	-92959	NR_102306
chr4	142936601	142939599	Intergenic	L1Md_T	LINE	L1	ENSMUSG00000106597	Mir7021	198062	NR_105988
chr15	4852001	4859999	Intergenic	IAPEz-int	LTR	ERVK	ENSMUSG00000022155	Mroh2b	-42737	NM_001166066
chr11	83468001	83471199	Intergenic	Intergenic			ENSMUSG00000020680	Taf15	-3508	NM_027427
chr1	118145401	118162199	Intergenic	Intergenic			ENSMUSG00000026374	Tsn	156928	NR_153836
chr9	123783801	123785999	Intergenic	ERVB4_1B-I_MM-int	LTR	ERVK	ENSMUSG00000029530	Ccr9	17689	NM_009913
chr9	8113401	8122599	intron (NM_001045524, intron 3 of 10)	MMERGLN-int	LTR	ERV1	ENSMUSG00000040729	Cep126	5664	NM_001368148
chr7	15320401	15328399	Intergenic	L1Md_F	LINE	L1	ENSMUSG00000074369	Obox2	-64451	NM_145708
chr9	114873001	114880199	Intergenic	IAPEz-int	LTR	ERVK	ENSMUSG00000041012	Cmtm8	-32448	NM_027294
chr7	8433001	8434199	Intergenic	Lx2	LINE	L1	ENSMUSG00000094098	Vmn2r44	-50362	NM_001105074
chr17	36025801	36026999	intron (NR_015618, intron 1 of 1)	MTD	LTR	ERVL-MaLR	ENSMUSG00000053835	H2-T24	-5840	NM_008207
chr12	113887801	113889199	Intergenic	Intergenic			ENSMUSG00000043945	Adam6a	344592	NM_174885
chr14	88345001	88345199	Intergenic	(TAGA)n	Simple_repeat	Simple_repeat	ENSMUSG00000050505	Pcdh20	126296	NM_178685
chr12	115392801	115396599	Intergenic	L1_Mur2	LINE	L1	ENSMUSG00000098336	Mir6388	301094	NR_105810
chr2	62173601	62174999	intron (NM_001362671, intron 2 of 25)	L1Md_T	LINE	L1	ENSMUSG00000026904	Slc4a10	26422	NM_001362676
chr4	78830201	78837799	Intergenic	IAPEz-int	LTR	ERVK		A430085M09Rik	239953	NR_131142
chr7	33388201	33389999	Intergenic	L1_Mus3	LINE	L1	ENSMUSG00000094978	Scgb1b20	15866	NM_001270543
chr1	143161001	143164999	Intergenic	L1Md_A	LINE	L1	ENSMUSG00000033849	B3galt2	-477697	NM_020025
chr1	13814601	13819799	Intergenic	ETnERV-int	LTR	ERVK	ENSMUSG00000097711	Gm5523	-30271	NR_004447
chrY	6775001	6778799	Intergenic	MMERVK10C-int	LTR	ERVK	ENSMUSG00000094081	Gm20826	390877	NM_001101623
chr8	57032401	57033799	Intergenic	Lx5b	LINE	L1	ENSMUSG00000100510	Hand2os1	287759	NR_154048
chr11	73556001	73559999	Intergenic	L1Md_F2	LINE	L1	ENSMUSG00000095095	Olfr385	31736	NM_147023
chr8	40816401	40819999	Intergenic	L1_Mus3	LINE	L1	ENSMUSG00000054033	Adam39	-4809	NM_001025380
chr6	9642001	9648399	Intergenic	MMERVK9C_I-int	LTR	ERVK	ENSMUSG00000046178	Nxph1	695181	NM_008751
chr9	22227201	22229599	intron (NM_172763, intron 1 of 5)	MMVL30-int	LTR	ERV1	ENSMUSG00000057982	Zfp809	2688	NM_001164624
chr16	81036401	81039199	Intergenic	Intergenic			ENSMUSG00000022762	Ncam2	-162897	NM_001113208
chr9	27972601	27983399	Intergenic	IAPEz-int	LTR	ERVK	ENSMUSG00000062257	Opcml	-426328	NM_177906
chr15	21883201	21884599	Intergenic	IAP-d-int	LTR	ERVK	ENSMUSG00000040452	Cdh12	772448	NM_001008420
chr2	109175601	109178399	intron (NM_029790, intron 3 of 5)	L1Md_F2	LINE	L1	ENSMUSG00000057234	Mettl15	101290	NM_029790
chr3	76475601	76478599	intron (NM_178673, intron 6 of 15)	L1Md_F2	LINE	L1	ENSMUSG00000034098	Fstl5	401517	NM_001253719
chr4	118993601	118996999	Intergenic	RLTR44-int	LTR	ERVK	ENSMUSG00000024903	Lao1	33333	NM_133892
chr4	60105201	60117799	intron (NM_001200004, intron 3 of 6)	MMERVK10C-int	LTR	ERVK	ENSMUSG00000078688	Mup2	28356	NM_008647
chr3	124762801	124765999	Intergenic	ETnERV-int	LTR	ERVK	ENSMUSG00000039174	1700003H04Rik	-183309	NR_160692
chr15	8983201	8984599	intron (NM_198024, intron 1 of 13)	L1Md_F2	LINE	L1	ENSMUSG00000048424	Ranbp3l	15951	NM_198024
chr1	93107401	93112599	Intergenic	IAPEz-int	LTR	ERVK	ENSMUSG00000014602	Kif1a	-8126	NM_001368847
chr4	18468401	18484599	Intergenic	IAPEz-int	LTR	ERVK	ENSMUSG00000028226	Mmp16	623042	NM_019724
chr11	29657001	29659199	Intergenic	LTRIS3	LTR	ERV1	ENSMUSG00000020458	Rtn4	-34798	NM_194052
chr3	43892001	43893599	Intergenic	MMERVK10C-int	LTR	ERVK	ENSMUSG00000097040	2610316D01Rik	1485460	NR_045172
chr14	68409801	68413399	Intergenic	ETnERV-int	LTR	ERVK	ENSMUSG00000022056	Adam7	122089	NM_007402
chr12	115490001	115491399	Intergenic	Intergenic			ENSMUSG00000098336	Mir6388	205094	NR_105810
chr6	70691001	70696799	Intergenic	IAPEy-int	LTR	ERVK	ENSMUSG00000053604	Rpia	98275	NM_009075
chr3	99409401	99425399	Intergenic	IAPEz-int	LTR	ERVK	ENSMUSG00000027868	Tbx15	163640	NM_009323
chr3	10482601	10489999	Intergenic	RLTR13B1	LTR	ERVK	ENSMUSG00000027534	Snx16	-46170	NM_029068
chr9	88322801	88324199	Intergenic	RLTR10-int	LTR	ERVK		Mir12205	2302	NR_162813
chr4	17843601	17844599	Intergenic	L1Md_F2	LINE	L1	ENSMUSG00000028226	Mmp16	-8793	NR_135158
chr5	147797001	147814599	Intergenic	MTD	LTR	ERVL-MaLR	ENSMUSG00000029649	Pomp	-54828	NM_025624
chrX	78200601	78202999	Intergenic	MMERVK9C_I-int	LTR	ERVK	ENSMUSG00000067679	Obp1b	14992	NM_001310328
chr4	55104401	55107799	Intergenic	MTC-int	LTR	ERVL-MaLR	ENSMUSG00000060206	Zfp462	158155	NM_172867
chr4	39884601	39888799	Intergenic	L1Md_F2	LINE	L1	ENSMUSG00000028405	Aco1	-256565	NM_007386
chr10	33007001	33008999	Intergenic	ETnERV3-int	LTR	ERVK	ENSMUSG00000019787	Trdn	-75483	NM_029726
chr3	103246801	103249999	Intergenic	B2_Mm1a	SINE	B2	ENSMUSG00000033014	Trim33	-30893	NM_053170
chr1	85494801	85505599	Intergenic	Intergenic			ENSMUSG00000070034	Sp110	98610	NM_030194
chr14	19198201	19201199	Intergenic	Lx7	LINE	L1	ENSMUSG00000058317	Ube2e2	-305433	NM_001360327
chr2	99281001	99282999	Intergenic	Lx5c	LINE	L1	ENSMUSG00000050587	Lrrc4c	1814343	NM_178725
chr5	99986801	99991599	Intergenic	MMERVK10C-int	LTR	ERVK	ENSMUSG00000000568	Hnrnpd	-10262	NM_007516
chr14	94797801	94800399	Intergenic	RLTR10C	LTR	ERVK	ENSMUSG00000055421	Pcdh9	-908421	NM_001346722
chr13	82146401	82149799	Intergenic	L1Md_A	LINE	L1	ENSMUSG00000021537	Cetn3	364853	NM_007684
chr3	26290201	26291999	intron (NM_138666, intron 1 of 7)	L1Md_F2	LINE	L1	ENSMUSG00000063887	Nlgn1	40809	NM_138666
chr17	27286401	27293799	Intergenic	RLTRETN_Mm	LTR	ERVK	ENSMUSG00000105142	Mir7214	26995	NR_106073
chr13	25047801	25048199	Intergenic	Intergenic			ENSMUSG00000035910	Dcdc2a	-8004	NM_177577
chr19	12543601	12549399	Intergenic	MuRRS4-int	LTR	ERV1	ENSMUSG00000024691	Fam111a	-27010	NM_001346545
chr2	150189001	150202999	Intergenic	Lx2B2	LINE	L1	ENSMUSG00000079009	Gm14139	14245	NM_001145863
chr4	74546401	74547799	Intergenic	L1Md_F	LINE	L1	ENSMUSG00000028397	Kdm4c	295221	NM_144787
chr17	53813801	53827599	Intergenic	IAPEz-int	LTR	ERVK	ENSMUSG00000023122	Sult1c2	25258	NM_026935
chr2	126212801	126215599	Intergenic	L1Md_F2	LINE	L1	ENSMUSG00000023330	Dtwd1	62059	NM_001355583
chr13	95566601	95570799	Intergenic	ORR1D2	LTR	ERVL-MaLR	ENSMUSG00000021678	F2rl1	-43460	NM_007974
chr9	7581001	7583399	TTS (NM_001310717)	TTS (NM_001310717)	TTS (NM_001310717)	TTS (NM_001310717)	ENSMUSG00000070323	Mmp27	10804	NM_001310717
chr1	11274801	11280199	intron (NM_001033636, intron 3 of 5)	intron (NM_001033636, intron 3 of 5)	intron (NM_001033636, intron 3 of 5)	intron (NM_001033636, intron 3 of 5)	ENSMUSG00000048960	Prex2	13537	NM_001033636
chr14	79794001	79801599	Intergenic	IAPEz-int	LTR	ERVK	ENSMUSG00000036422	Pcdh8	-26488	NM_001042726
chr15	19402801	19405799	Intergenic	RLTR10-int	LTR	ERVK	ENSMUSG00000115803	Gm35496	218927	NR_155419
chr4	5388401	5391799	Intergenic	Lx	LINE	L1	ENSMUSG00000086066	4930423M02Rik	-242228	NR_038183
chr15	47537401	47542399	Intergenic	RLTR10-int	LTR	ERVK	ENSMUSG00000051198	4930548G14Rik	916595	NR_045811
chr8	59951401	59958799	Intergenic	IAPEY4_I-int	LTR	ERVK	ENSMUSG00000110406	4930470O06Rik	129451	NR_126087
chr2	5274801	5277799	Intergenic	L1Md_F2	LINE	L1	ENSMUSG00000078031	Mir466d	-103090	NR_030601
chr8	85889401	85891399	intron (NM_199446, intron 5 of 31)	L1Md_F2	LINE	L1	ENSMUSG00000036879	Phkb	49412	NM_199446
chr6	130652201	130654999	Intergenic	PB1D10	SINE	Alu	ENSMUSG00000079853	Klra1	-266726	NM_016659
chr1	141695601	141696599	Intergenic	L1Md_F2	LINE	L1	ENSMUSG00000102368	4930590L20Rik	-1039698	NR_040604
chr4	108149801	108153199	Intergenic	RLTR4_MM-int	LTR	ERV1	ENSMUSG00000028601	Echdc2	-13937	NM_001254754
chr12	18394601	18407999	Intergenic	ORR1D-int	LTR	ERVL-MaLR	ENSMUSG00000073197	5730507C01Rik	-113210	NM_001201330
chr3	6660801	6662399	Intergenic	L1Md_F3	LINE	L1	ENSMUSG00000069118	1700008P02Rik	-41157	NM_027048
chr2	17611401	17618799	intron (NM_028757, intron 2 of 6)	IAPEz-int	LTR	ERVK	ENSMUSG00000099161	Mir6419	51586	NR_105847
chr8	108342801	108344999	Intergenic	L1Md_A	LINE	L1	ENSMUSG00000110613	Lncbate1	240777	NR_077224
chr6	15550601	15553799	Intergenic	RLTR10-int	LTR	ERVK	ENSMUSG00000041390	Mdfic	-168461	NM_175088
chr8	73406801	73410999	Intergenic	RMER19B	LTR	ERVK	ENSMUSG00000004383	Large1	-55360	NM_001317391
chr3	94352201	94353399	Intergenic	RMER19B	LTR	ERVK	ENSMUSG00000091648	C2cd4d	-9644	NM_001136117
chr6	120126401	120136999	intron (NM_016718, intron 1 of 3)	IAPEz-int	LTR	ERVK	ENSMUSG00000041377	Ninj2	38320	NM_016718
chr8	63465401	63466999	Intergenic	IAPEY3C_LTR	LTR	ERVK	ENSMUSG00000094443	Sgo2b	485970	NM_001195687
chr10	126199201	126201799	Intergenic	L1Md_F2	LINE	L1	ENSMUSG00000020105	Lrig3	234281	NM_177152
chr9	88672401	88675399	Intergenic	ERVB4_1B-I_MM-int	LTR	ERVK	ENSMUSG00000079427	Mthfsl	45687	NM_001359992
chr18	68078001	68079399	intron (NM_172631, intron 2 of 5)	L1Md_F2	LINE	L1	ENSMUSG00000024544	Ldlrad4	145527	NM_172631
chr4	152826601	152829199	Intergenic	Intergenic				Gm833	130360	NR_033138
chr1	74651801	74661599	Intergenic	IAPEz-int	LTR	ERVK	ENSMUSG00000033257	Ttll4	-5002	NM_001014974
chr8	104881401	104885799	Intergenic	L1Md_T	LINE	L1		Ces2d-ps	16176	NR_033726
chr3	75738801	75740999	Intergenic	L1Md_F2	LINE	L1	ENSMUSG00000099370	Platr10	-84169	NR_040539
chr15	89689001	89690199	Intergenic	L1Md_F2	LINE	L1	ENSMUSG00000022621	Rabl2	-97677	NM_026817
chr12	63394801	63396199	Intergenic	L1Md_T	LINE	L1		Spanxn4	707713	NR_131949
chr10	22506801	22508199	Intergenic	ETnERV-int	LTR	ERVK	ENSMUSG00000096937	Gm10825	104687	NR_028580
chr12	21670801	21674599	Intergenic	Intergenic			ENSMUSG00000076432	Ywhaq	-255264	NM_011739
chr12	49313601	49316599	Intergenic	L1Md_F3	LINE	L1	ENSMUSG00000020950	Foxg1	-67783	NM_001160112
chr8	97174001	97186799	Intergenic	L1Md_F2	LINE	L1	ENSMUSG00000031672	Got2	-1291999	NM_010325
chr2	25722201	25728199	Intergenic	RLTR6-int	LTR	ERV1	ENSMUSG00000079539	Obp2b	-11809	NM_001099301
chr13	46077801	46080199	Intergenic	Intergenic			ENSMUSG00000046876	Atxn1	-114009	NM_001199304
chr3	59536401	59541199	Intergenic	MMERVK9E_I-int	LTR	ERVK	ENSMUSG00000090527	Gm5538	-190986	NM_001101531
chr8	44117601	44119999	Intergenic	L1Md_F2	LINE	L1		Gm5347	-419309	NM_001079931
chr3	72527401	72528199	Intergenic	L1Md_A	LINE	L1	ENSMUSG00000027790	Sis	440063	NM_001081137
chr3	3540601	3542799	intron (NM_013920, intron 1 of 9)	L1Md_F2	LINE	L1	ENSMUSG00000017688	Hnf4g	33670	NM_013920
chr3	12469801	12472599	Intergenic	L1Md_T	LINE	L1	ENSMUSG00000104015	Gm10745	-626841	NR_040751
chr16	18982601	18985399	Intergenic	MMERVK10C-int	LTR	ERVK	ENSMUSG00000022702	Hira	107250	NM_010435
chr1	110937601	110942599	intron (NM_001081386, intron 3 of 11)	IAPEz-int	LTR	ERVK	ENSMUSG00000047216	Cdh19	37493	NM_001356415
chr18	10040801	10048999	Intergenic	RLTR1B-int	LTR	ERV1	ENSMUSG00000047879	Usp14	-14751	NM_021522
chr13	77649001	77649599	Intergenic	L1_Mur3	LINE	L1	ENSMUSG00000064138	Fam172a	-59390	NM_001163420
chr15	82468801	82473999	Intergenic	L1Md_F2	LINE	L1	ENSMUSG00000068086	Cyp2d9	19023	NM_010006
chr2	96377601	96379399	intron (NM_001363047, intron 1 of 8)	L1Md_A	LINE	L1	ENSMUSG00000050587	Lrrc4c	60331	NM_001363047
chrX	81753401	81755199	Intergenic	IAPLTR4_I	LTR	ERVK	ENSMUSG00000060673	4930595M18Rik	-296178	NM_173435
chr1	152662201	152668399	intron (NM_001346118, intron 2 of 18)	IAPEz-int	LTR	ERVK	ENSMUSG00000026482	Rgl1	-40083	NM_016846
chr12	115374201	115376399	Intergenic	L1_Mus4	LINE	L1	ENSMUSG00000098336	Mir6388	320494	NR_105810
chrX	34145601	34151199	Intergenic	RLTR6-int	LTR	ERV1	ENSMUSG00000078213	Btbd35f4	13184	NM_001099643
chr12	3533601	3535799	Intergenic	LTRIS_Mus	LTR	ERV1	ENSMUSG00000071454	Dtnb	-37691	NR_027870
chr6	75225001	75228199	Intergenic	L1Md_F	LINE	L1	ENSMUSG00000107441	Gm31747	-1617927	NR_157242
chr3	19112001	19121799	Intergenic	IAPEY3-int	LTR	ERVK	ENSMUSG00000027599	Armc1	46195	NM_001357689
chr8	93472201	93473199	Intergenic	MMERVK10C-int	LTR	ERVK	ENSMUSG00000058019	Ces5a	63140	NM_001003951
chr3	12123801	12127399	Intergenic	L1Md_A	LINE	L1	ENSMUSG00000104015	Gm10745	-281241	NR_040751
chr3	106168401	106170199	Intergenic	L1M2	LINE	L1	ENSMUSG00000040809	Chil3	-1736	NM_009892
chr10	97529401	97533799	Intergenic	MMERVK10C-int	LTR	ERVK	ENSMUSG00000036446	Lum	-33901	NM_008524
chr3	44807601	44809399	Intergenic	L1Md_F2	LINE	L1	ENSMUSG00000097040	2610316D01Rik	569760	NR_045172
chr16	3801001	3803999	Intergenic	ERVB4_2-I_MM-int	LTR	ERVK	ENSMUSG00000059043	Olfr15	-36475	NM_008762
chr16	65175401	65183199	Intergenic	IAPEz-int	LTR	ERVK	ENSMUSG00000050783	Htr1f	-73516	NM_008310
chr16	51943601	51958399	Intergenic	IAPEz-int	LTR	ERVK		Gm29686	36287	NR_153657
chr11	10215001	10217799	Intergenic	L1Md_F3	LINE	L1	ENSMUSG00000050830	Vwc2	-897616	NM_177033
chr14	81083401	81086199	Intergenic	Lx5	LINE	L1	ENSMUSG00000022026	Olfm4	1084498	NM_001351947
chr3	103650001	103651999	Intergenic	LTRIS2	LTR	ERV1	ENSMUSG00000027849	Syt6	74874	NM_001276681
chr1	85328801	85334599	Intergenic	Intergenic			ENSMUSG00000052477	C130026I21Rik	-61134	NM_001037909
chr13	7016801	7018599	Intergenic	L1VL1	LINE	L1	ENSMUSG00000021196	Pfkp	-368929	NM_001291071
chr14	123455801	123458999	intron (NM_177393, intron 13 of 43)	L1Md_F2	LINE	L1	ENSMUSG00000000197	Nalcn	169744	NM_177393
chr3	91600801	91607999	Intergenic	ERVB4_1B-I_MM-int	LTR	ERVK	ENSMUSG00000042244	Pglyrp3	-410183	NM_207247
chr18	88308201	88311399	Intergenic	L1Md_F2	LINE	L1	ENSMUSG00000056153	Socs6	584407	NM_018821
chr9	119213801	119217199	Intergenic	LTRIS2	LTR	ERV1	ENSMUSG00000074028	Slc22a13	-6395	NM_133980
chr13	62251201	62253199	Intergenic	B2_Mm1t	SINE	B2	ENSMUSG00000074867	Zfp808	122310	NM_001039239
chr8	100207801	100209599	Intergenic	RMER2	LTR	ERV1	ENSMUSG00000052479	A330008L17Rik	792026	NR_132435
chr3	6342401	6343799	Intergenic	ERVB4_1B-I_MM-int	LTR	ERVK	ENSMUSG00000069118	1700008P02Rik	277343	NM_027048
chr18	17350201	17353599	Intergenic	L1Md_T	LINE	L1	ENSMUSG00000117460	4921533I20Rik	-116418	NR_033607
chr10	14830201	14833999	Intergenic	L1Md_F2	LINE	L1	ENSMUSG00000019865	Nmbr	72153	NM_008703
chr3	7789801	7795999	Intergenic	MMETn-int	LTR	ERVK	ENSMUSG00000100010	1700010I02Rik	161987	NR_040587
chr18	27460401	27462599	Intergenic	L1Md_T	LINE	L1	ENSMUSG00000117473	4930474G06Rik	-1098664	NR_045398
chr18	82695201	82699199	Intergenic	RLTR4_MM-int	LTR	ERV1	ENSMUSG00000041258	Zfp236	-4466	NM_177832
chrX	34591601	34594599	Intergenic	ETnERV2-int	LTR	ERVK	ENSMUSG00000093817	LOC108168459	416135	NR_153317
chr4	3066001	3072799	Intergenic	Intergenic			ENSMUSG00000115072	Vmn1r2	-102683	NM_001167534
chr3	151106001	151110199	Intergenic	L1Md_A	LINE	L1	ENSMUSG00000092830	Mir3963	-84238	NR_039540
chr4	54008801	54016199	Intergenic	MuRRS4-int	LTR	ERV1	ENSMUSG00000028420	Tmem38b	186455	NM_028053
chr1	7602001	7605999	Intergenic	Lx6	LINE	L1	ENSMUSG00000051285	Pcmtd1	515080	NM_183028
chr5	151449601	151461799	Intergenic	IAPEz-int	LTR	ERVK	ENSMUSG00000097321	Gm3704	49196	NR_131166
chr6	90001601	90008799	Intergenic	RLTR10C	LTR	ERVK	ENSMUSG00000060724	Vmn1r47	-16688	NM_053219
chr13	69172401	69174599	Intergenic	L1Md_T	LINE	L1	ENSMUSG00000021536	Adcy2	-173959	NM_153534
chr13	50880801	50881399	Intergenic	L1_Mur1	LINE	L1	ENSMUSG00000113652	4930518P08Rik	-115852	NR_045364
chr10	38611401	38614999	Intergenic	L1Md_F2	LINE	L1	ENSMUSG00000094311	Rfpl4b	208579	NM_001177783
chr13	4563801	4573199	Intergenic	RMER16-int	LTR	ERVK	ENSMUSG00000021207	Akr1c21	-5575	NM_029901
chr4	60660201	60660999	intron (NM_001045550, intron 4 of 6)	intron (NM_001045550, intron 4 of 6)	intron (NM_001045550, intron 4 of 6)	intron (NM_001045550, intron 4 of 6)		Gm2083	1765	NM_001134644
chr17	40631601	40634199	intron (NM_001251916, intron 1 of 2)	intron (NM_001251916, intron 1 of 2)	intron (NM_001251916, intron 1 of 2)	intron (NM_001251916, intron 1 of 2)	ENSMUSG00000093957	Esp3	825	NM_001251916
chr4	107661201	107667799	Intergenic	IAPEz-int	LTR	ERVK	ENSMUSG00000028610	Dmrtb1	19089	NR_151717
chrX	19625801	19630599	Intergenic	IAPEz-int	LTR	ERVK	ENSMUSG00000068149	Tex13c3	-146881	NM_207524
chr1	141008001	141013799	Intergenic	MMERVK9C_I-int	LTR	ERVK	ENSMUSG00000102368	4930590L20Rik	-354498	NR_040604
chr7	33956001	33957199	Intergenic	RMER19B	LTR	ERVK	ENSMUSG00000066586	Scgb2b26	-11615	NM_178308
chr12	22562401	22563599	Intergenic	RLTR45-int	LTR	ERVK	ENSMUSG00000093846	Gm4425	-406354	NR_136920
chr8	56241201	56254599	Intergenic	L1Md_F2	LINE	L1	ENSMUSG00000031613	Hpgd	-46652	NM_008278
chr10	33735201	33740599	Intergenic	ETnERV-int	LTR	ERVK	ENSMUSG00000090298	Sult3a2	44215	NM_001101452
chr11	101621001	101624999	Intergenic	Intergenic			ENSMUSG00000010362	Rdm1	-4949	NM_025654
chr4	26168001	26171599	Intergenic	MMERVK9E_I-int	LTR	ERVK	ENSMUSG00000040520	Manea	176852	NM_172865
chr7	48533201	48535799	Intergenic	L1Md_F2	LINE	L1	ENSMUSG00000050425	Mrgprb2	23586	NM_175531
chr8	5452001	5453999	Intergenic	IAPLTR2b	LTR	ERVK	ENSMUSG00000023073	Slc10a2	-347713	NM_011388
chr18	40943401	40952799	Intergenic	IAPEz-int	LTR	ERVK	ENSMUSG00000051401	Kctd16	691101	NM_026135
chr8	55603201	55605599	Intergenic	L1Md_F2	LINE	L1	ENSMUSG00000046258	Adam29	302564	NM_175939
chr7	15354801	15367199	Intergenic	L1Md_F2	LINE	L1	ENSMUSG00000074369	Obox2	-27851	NM_145708
chr18	18959401	18964999	Intergenic	RMER6A	LTR	ERVK	ENSMUSG00000059898	Dsc3	1039897	NM_001291809
chr5	18655401	18657999	Intergenic	RLTR6C_Mm	LTR	ERV1	ENSMUSG00000057614	Gnai1	-296287	NM_010305
chr9	115150401	115156199	intron (NM_148958, intron 4 of 11)	MURVY-int	LTR	ERV1		Stmn1-rs1	128770	NR_029430
chr3	142516001	142521399	intron (NM_153564, intron 10 of 10)	L1Md_F2	LINE	L1	ENSMUSG00000040253	Gbp7	-11636	NM_145545
chr7	29881401	29887399	Intergenic	MuRRS4-int	LTR	ERV1	ENSMUSG00000062040	Zfp27	21704	NM_001037707
chr10	129041401	129043799	Intergenic	MMERVK10C-int	LTR	ERVK	ENSMUSG00000056853	Olfr765	4461	NM_001085477
chr9	9863001	9864199	intron (NM_001033359, intron 9 of 20)	L1_Mur2	LINE	L1	ENSMUSG00000098408	Mir6237	-30831	NR_105745
chr6	86000001	86001799	Intergenic	Intergenic			ENSMUSG00000106791	4930553P18Rik	-3453	NR_155305
chr3	7045401	7055599	Intergenic	IAPA_MM-int	LTR	ERVK	ENSMUSG00000027499	Pkia	-316104	NM_008862
chr1	7982401	7984199	Intergenic	L1_Mus1	LINE	L1	ENSMUSG00000051285	Pcmtd1	894380	NM_183028
chr13	87364201	87366399	Intergenic	Lx	LINE	L1	ENSMUSG00000017778	Cox7c	-1318505	NM_007749
chr15	22449201	22463799	Intergenic	ERVB4_1B-I_MM-int	LTR	ERVK		Hnrnpa1l2-ps2	258484	NM_001165971
chr4	119642401	119646399	Intergenic	IAPEz-int	LTR	ERVK	ENSMUSG00000023247	Guca2a	6668	NM_008190
chr3	46217801	46220599	Intergenic	Intergenic			ENSMUSG00000090919	Pabpc4l	228741	NM_001101479
chr7	76735401	76738599	intron (NM_001199224, intron 20 of 22)	Lx9	LINE	L1	ENSMUSG00000025754	Agbl1	507113	NM_001199224
chr8	112539401	112543799	Intergenic	L1Md_F2	LINE	L1	ENSMUSG00000098075	Gm26994	27975	NR_132433
chr1	117736801	117739799	Intergenic	Intergenic			ENSMUSG00000026374	Tsn	572428	NR_153836
chr17	39451601	39453199	Intergenic	L1Md_F3	LINE	L1	ENSMUSG00000094024	Esp18	46041	NM_001244763
chr1	170806001	170807999	intron (NM_001081304, intron 9 of 15)	intron (NM_001081304, intron 9 of 15)	intron (NM_001081304, intron 9 of 15)	intron (NM_001081304, intron 9 of 15)	ENSMUSG00000026663	Atf6	60771	NM_001081304
chr7	143294201	143296999	non-coding (NR_001461, exon 1 of 1)	non-coding (NR_001461, exon 1 of 1)	non-coding (NR_001461, exon 1 of 1)	non-coding (NR_001461, exon 1 of 1)	ENSMUSG00000101609	Kcnq1ot1	947	NR_001461
chr13	45010601	45018599	Intergenic	IAPEz-int	LTR	ERVK	ENSMUSG00000057531	Dtnbp1	-12504	NM_025772
chr5	109175401	109180999	intron (NM_001104624, intron 1 of 5)	L1_Mus1	LINE	L1	ENSMUSG00000091635	Vmn2r13	13907	NM_001104624
chr19	32878001	32879599	Intergenic	RLTR10-int	LTR	ERVK	ENSMUSG00000013663	Pten	121223	NM_008960
chr17	58838801	58845799	Intergenic	RLTR6-int	LTR	ERV1	ENSMUSG00000024227	Pdzph1	149075	NM_027001
chr13	111691001	111704799	intron (NM_172593, intron 3 of 12)	IAPEz-int	LTR	ERVK	ENSMUSG00000032727	Mier3	11722	NM_172593
chr5	64117001	64117399	intron (NM_025700, intron 13 of 13)	B1_Mur4	SINE	Alu	ENSMUSG00000029171	Pgm1	24261	NM_001356964
chr3	106171201	106197799	Intergenic	IAPEY3-int	LTR	ERVK	ENSMUSG00000040809	Chil3	-16936	NM_009892
chr16	19550601	19558799	Intergenic	ETnERV-int	LTR	ERVK	ENSMUSG00000068535	Olfr169	12181	NM_001011855
chr10	58532201	58536999	intron (NM_001162956, intron 10 of 15)	MMERVK9C_I-int	LTR	ERVK	ENSMUSG00000038010	Ccdc138	36663	NM_001162956
chr11	74883601	74891399	intron (NM_197943, intron 2 of 22)	IAPEz-int	LTR	ERVK	ENSMUSG00000038351	Sgsm2	9580	NM_197943
chr13	117442201	117445999	Intergenic	IAP1-MM_I-int	LTR	ERVK	ENSMUSG00000021730	Hcn1	-158220	NM_010408
chr7	59877601	59897799	intron (NR_146211, intron 33 of 171)	intron (NR_146211, intron 33 of 171)	intron (NR_146211, intron 33 of 171)	intron (NR_146211, intron 33 of 171)		Snord64	91156	NR_028529
chr6	43918201	43918399	Intergenic	L1_Mur3	LINE	L1	ENSMUSG00000029735	Tpk1	-252022	NM_001311111
chr7	32370601	32372599	Intergenic	L1Md_F3	LINE	L1	ENSMUSG00000101520	Scgb1b12	37418	NM_001310633
chr7	34033601	34038999	Intergenic	RLTR13G	LTR	ERVK	ENSMUSG00000066583	Scgb1b27	14819	NM_009596
chr3	124404001	124404199	intron (NM_001357195, intron 10 of 10)	(TCTG)n	Simple_repeat	Simple_repeat	ENSMUSG00000027973	1700006A11Rik	21939	NM_027939
chr8	99669601	99671999	intron (NR_132435, intron 1 of 4)	L1Md_T	LINE	L1	ENSMUSG00000052479	A330008L17Rik	254126	NR_132435
chr12	115517601	115519999	Intergenic	Intergenic			ENSMUSG00000098336	Mir6388	176994	NR_105810
chr3	159936001	159937999	3' UTR (NM_026582, exon 12 of 12)	3' UTR (NM_026582, exon 12 of 12)	3' UTR (NM_026582, exon 12 of 12)	3' UTR (NM_026582, exon 12 of 12)	ENSMUSG00000028173	Wls	97350	NM_026582
chr12	18911601	18915199	Intergenic	MMERVK9E_I-int	LTR	ERVK	ENSMUSG00000073197	5730507C01Rik	398890	NM_001033157
chr4	68960201	68969399	Intergenic	IAPEz-int	LTR	ERVK	ENSMUSG00000028351	Brinp1	-10403	NM_019967
chr14	116466001	116468399	intron (NM_175500, intron 7 of 7)	L1Md_T	LINE	L1	ENSMUSG00000058571	Gpc6	-458097	NM_011821
chr1	31429801	31431399	Intergenic	L1_Mus1	LINE	L1		Gm4850	165753	NR_015347
chr12	101732801	101735999	Intergenic	L1Md_F2	LINE	L1	ENSMUSG00000021187	Tc2n	-15877	NM_001082976
chr16	80006401	80009799	Intergenic	L1Md_F	LINE	L1		1700066C05Rik	8724	NM_030146
chr10	126600201	126602599	Intergenic	RLTR48A	LTR	ERV1	ENSMUSG00000098756	Mir378d	108991	NR_105841
chr1	3798001	3805199	Intergenic	MMETn-int	LTR	ERVK	ENSMUSG00000051951	Xkr4	-130102	NM_001011874
chr15	82497801	82501599	Intergenic	L1_Mus3	LINE	L1	ENSMUSG00000068086	Cyp2d9	47323	NM_010006
chr18	31029601	31032799	intron (NM_009065, intron 4 of 4)	L1Md_F	LINE	L1	ENSMUSG00000057455	Rit2	285928	NM_009065
chr19	13254201	13256599	Intergenic	L1Md_F2	LINE	L1	ENSMUSG00000096365	Olfr1463	21148	NM_001011840
chrX	96379601	96380599	intron (NM_172931, intron 1 of 10)	L1Md_T	LINE	L1	ENSMUSG00000045802	Hsf3	-12181	NM_001310754
chrX	123561001	123568199	Intergenic	IAPEz-int	LTR	ERVK		Astx5	329153	NR_152851
chr3	144944401	144945399	Intergenic	L1Md_F2	LINE	L1	ENSMUSG00000074195	Clca4b	-12371	NM_001033199
chr16	82399801	82402399	Intergenic	L1Md_F2	LINE	L1	ENSMUSG00000022762	Ncam2	1200403	NM_010954
chr7	55550201	55551999	Intergenic	Intergenic			ENSMUSG00000051504	Siglech	-217084	NM_178706
chr1	82936601	82942599	Intergenic	MMERGLN-int	LTR	ERV1	ENSMUSG00000038496	Slc19a3	98848	NM_030556
chr3	75188401	75189599	Intergenic	L1Md_F2	LINE	L1	ENSMUSG00000034151	Zbbx	-45228	NM_172515
chr1	46147201	46150399	intron (NM_001368717, intron 19 of 64)	L1Md_F2	LINE	L1	ENSMUSG00000041144	Dnah7b	81947	NM_001368717
chr15	6672001	6674199	Intergenic	L1_Mus1	LINE	L1		LOC102632231	-18797	NR_155272
chr8	51811201	51814399	Intergenic	L1Md_F2	LINE	L1	ENSMUSG00000110013	1190028D05Rik	-543811	NR_151738
chr12	93259801	93262799	Intergenic	L1Md_T	LINE	L1	ENSMUSG00000113164	4930559C10Rik	183523	NR_126436
chr4	3076601	3077999	Intergenic	L1Md_T	LINE	L1	ENSMUSG00000115072	Vmn1r2	-94783	NM_001167534
chr1	14445801	14448799	Intergenic	L1_Mus2	LINE	L1	ENSMUSG00000025932	Eya1	-137101	NM_010164
chr4	118877601	118880199	Intergenic	L1_Mus2	LINE	L1	ENSMUSG00000073769	Olfr1331	10117	NM_001011856
chr2	60583601	60586399	Intergenic	LTRIS_Mm	LTR	ERV1	ENSMUSG00000054580	Pla2r1	-31692	NM_008867
chr8	20257601	20270999	Intergenic	L1MB7	LINE	L1	ENSMUSG00000071796	6820431F20Rik	33132	NR_030708
chr3	67969801	67971199	intron (NM_001113419, intron 1 of 10)	L1Md_F2	LINE	L1	ENSMUSG00000051777	Iqcj	78280	NM_177585
chr17	22364401	22368599	intron (NM_001347330, intron 1 of 2)	RLTR22_Mur	LTR	ERVK	ENSMUSG00000044501	Zfp758	5037	NM_001357990
chr13	10888401	10899999	Intergenic	IAPEz-int	LTR	ERVK	ENSMUSG00000046159	Chrm3	-533397	NM_033269
chr13	9851001	9851799	Intergenic	L1Md_F2	LINE	L1	ENSMUSG00000021156	Zmynd11	-86079	NM_001347474
chr8	79919801	79921599	Intergenic	Intergenic			ENSMUSG00000064325	Hhip	137308	NM_020259
chr3	144855401	144859599	Intergenic	L1_Mus1	LINE	L1	ENSMUSG00000037033	Clca3b	-8198	NM_139148
chr4	146987601	146993199	Intergenic	MMSAT4	Satellite	Satellite	ENSMUSG00000067919	Rex2	-31450	NM_001177767
chr4	11791401	11792999	intron (NM_019753, intron 9 of 17)	L1Md_F2	LINE	L1	ENSMUSG00000028217	Cdh17	34043	NM_019753
chr12	103750401	103756799	Intergenic	IAPEz-int	LTR	ERVK	ENSMUSG00000071178	Serpina1b	-15411	NM_009244
chr12	20574001	20582199	Intergenic	ERVB4_2-I_MM-int	LTR	ERVK	ENSMUSG00000099759	1700030C10Rik	237679	NR_015521
chr13	66226001	66236999	Intergenic	IAPEz-int	LTR	ERVK	ENSMUSG00000095909	Gm10324	118047	NM_001177832
chr1	65813601	65818999	Intergenic	IAPEz-int	LTR	ERVK	ENSMUSG00000025945	Crygf	-110222	NM_001360779
chr2	140461601	140463599	intron (NM_001013802, intron 3 of 18)	IAPLTR2a	LTR	ERVK	ENSMUSG00000068205	Macrod2	67165	NM_028387
chr17	92454801	92457999	Intergenic	RLTR27	LTR	ERVK	ENSMUSG00000024256	Adcyap1	-742617	NM_001315503
chr18	52256201	52258999	Intergenic	L1Md_T	LINE	L1	ENSMUSG00000024510	Ftmt	-73936	NM_026286
chr7	11256801	11259799	Intergenic	L1Md_F	LINE	L1	ENSMUSG00000090714	Zscan4d	-92152	NM_001100186
chr7	8340401	8349199	Intergenic	IAPEz-int	LTR	ERVK	ENSMUSG00000094098	Vmn2r44	38438	NM_001105074
chr8	77132601	77149399	intron (NM_001083906, intron 3 of 8)	IAPEz-int	LTR	ERVK	ENSMUSG00000031618	Nr3c2	238670	NM_001083906
chr3	64365601	64369199	Intergenic	L1Md_F	LINE	L1	ENSMUSG00000092049	Vmn2r4	42657	NM_001104615
chr9	109511201	109512999	Intergenic	IAP1-MM_I-int	LTR	ERVK	ENSMUSG00000074061	Fbxw19	-16246	NM_177703
chr14	16012601	16014199	Intergenic	RLTR10-int	LTR	ERVK	ENSMUSG00000021786	Oxsm	229931	NM_001359883
chr11	7574201	7583999	Intergenic	IAPEz-int	LTR	ERVK	ENSMUSG00000020427	Igfbp3	-365177	NM_008343
chr19	39126601	39131999	intron (NM_001011707, intron 1 of 8)	RLTR10-int	LTR	ERVK	ENSMUSG00000067229	Cyp2c66	15402	NM_001011707
chr3	72511601	72513999	Intergenic	L1Md_F3	LINE	L1	ENSMUSG00000027790	Sis	455063	NM_001081137
chr17	20863601	20867799	Intergenic	L1Md_T	LINE	L1	ENSMUSG00000045417	Vmn1r230	19149	NM_134197
chr9	105605201	105612999	Intergenic	IAPEz-int	LTR	ERVK	ENSMUSG00000032571	Pik3r4	-33895	NM_001081309
chr19	10566401	10567399	Intergenic	ORR1A4	LTR	ERVL-MaLR	ENSMUSG00000024666	Tmem138	10186	NM_001302218
chr16	16975001	16978599	Intergenic	B1_Mus2	SINE	Alu	ENSMUSG00000063358	Mapk1	-6582	NM_001038663
chr7	86670401	86679599	Intergenic	IAPEz-int	LTR	ERVK	ENSMUSG00000063394	Olfr293	11336	NM_001011752
chr18	8086801	8091399	Intergenic	IAPEY4_I-int	LTR	ERVK	ENSMUSG00000024283	Wac	219387	NM_001360956
chr7	47797401	47805199	Intergenic	L1_Mus2	LINE	L1	ENSMUSG00000067173	Mrgpra4	180996	NM_153524
chr6	44985201	44987799	Intergenic	L1Md_F2	LINE	L1	ENSMUSG00000039419	Cntnap2	-73561	NM_001004357
chr12	44149801	44159799	Intergenic	IAPEz-int	LTR	ERVK	ENSMUSG00000014905	Dnajb9	55268	NM_013760
chr10	46540401	46544599	Intergenic	L1Md_F2	LINE	L1	ENSMUSG00000095118	Snord14d	297752	NR_028274
chr7	28225801	28236999	Intergenic	MMERVK10C-int	LTR	ERVK	ENSMUSG00000046058	Eid2	-36481	NM_198425
chr10	84742801	84750199	Intergenic	IAPEz-int	LTR	ERVK	ENSMUSG00000020037	Rfx4	-9548	NM_001024918
chr15	4164401	4166399	Intergenic	Intergenic				BC037032	-137994	NR_028266
chr5	86879201	86883399	Intergenic	L1Md_F	LINE	L1	ENSMUSG00000029260	Ugt2b34	25637	NM_153598
chr10	90178401	90180199	intron (NM_001359241, intron 9 of 25)	L1Md_F2	LINE	L1	ENSMUSG00000058589	Anks1b	305791	NM_001359241
chr1	141851201	141853799	Intergenic	Intergenic			ENSMUSG00000102368	4930590L20Rik	-1196098	NR_040604
chr7	15702801	15710799	Intergenic	IAPEz-int	LTR	ERVK	ENSMUSG00000074366	Obox5	-43570	NM_145709
chr7	15692001	15694399	Intergenic	Intergenic			ENSMUSG00000066772	Obox3	-53423	NM_145707
chr4	61256401	61260399	Intergenic	ETnERV2-int	LTR	ERVK	ENSMUSG00000089873	Mup13	-30173	NM_001347134
chr3	14295801	14297399	Intergenic	Lx2A	LINE	L1		Gm6300	-66517	NR_033591
chr9	6078201	6081999	Intergenic	RLTR13G	LTR	ERVK	ENSMUSG00000032006	Pdgfd	-88386	NM_001357398
chr1	48367001	48369399	Intergenic	L1Md_T	LINE	L1	ENSMUSG00000051616	C230029F24Rik	-876416	NR_151585
chr15	22702201	22705599	Intergenic	RMER16-int	LTR	ERVK		Hnrnpa1l2-ps2	11084	NM_001165971
chr10	67275001	67278399	intron (NM_001036293, intron 1 of 3)	MTD	LTR	ERVL-MaLR	ENSMUSG00000075000	Nrbf2	8581	NM_001036293
chr17	27529601	27533999	Intergenic	RMER19B	LTR	ERVK	ENSMUSG00000046711	Hmga1	-24774	NM_001166535
chr2	87880601	87882599	Intergenic	L1Md_F3	LINE	L1	ENSMUSG00000045225	Olfr1152	13607	NM_001011834
chr8	124577801	124583799	intron (NM_023709, intron 1 of 19)	IAPEz-int	LTR	ERVK	ENSMUSG00000031981	Capn9	4689	NM_023709
chr13	74557201	74560999	Intergenic	(CTAAT)n	Simple_repeat	Simple_repeat	ENSMUSG00000069208	Zfp825	-65150	NM_146231
chr1	67984001	67989399	Intergenic	RMER1B	Other	Other	ENSMUSG00000025991	Cps1	863673	NM_001080809
chr7	13146601	13150599	Intergenic	L1VL2	LINE	L1	ENSMUSG00000070815	Vmn1r87	-16242	NM_134227
chr16	73681601	73684199	Intergenic	L1Md_T	LINE	L1	ENSMUSG00000104758	Mir691	659167	NR_030464
chr9	70463001	70465599	intron (NM_001357494, intron 4 of 14)	L1Md_F3	LINE	L1	ENSMUSG00000032217	Rnf111	39078	NM_001357494
chr16	78601801	78603599	Intergenic	RMER6C	LTR	ERVK	ENSMUSG00000022864	D16Ertd472e	-26012	NM_001252440
chr4	61416201	61417199	intron (NM_001045550, intron 3 of 5).2	MMERVK10C-int	LTR	ERVK	ENSMUSG00000078688	Mup2	23002	NM_008647
chr4	66148201	66150199	intron (NM_207109, intron 3 of 22)	L1Md_F3	LINE	L1	ENSMUSG00000028373	Astn2	255283	NM_207109
chr1	183734201	183737599	Intergenic	L1Md_F2	LINE	L1	ENSMUSG00000103305	Gm34068	-13077	NR_151520
chr1	56770801	56779399	Intergenic	IAPEz-int	LTR	ERVK	ENSMUSG00000045336	Hsfy2	-137649	NM_027661
chr4	115185601	115186799	Intergenic	L1_Mus3	LINE	L1	ENSMUSG00000047155	Cyp4x1	-52121	NM_001003947
chr1	85660401	85662199	intron (NM_013673, intron 2 of 19)	intron (NM_013673, intron 2 of 19)	intron (NM_013673, intron 2 of 19)	intron (NM_013673, intron 2 of 19)	ENSMUSG00000026222	Sp100	11312	NM_001313714
chr4	61171001	61172399	Intergenic	L1_Mus4	LINE	L1	ENSMUSG00000089873	Mup13	56527	NM_001347134
chr10	110695801	110700399	Intergenic	IAPEz-int	LTR	ERVK	ENSMUSG00000020185	E2f7	-47339	NM_178609
chr6	10859201	10861999	Intergenic	L1_Mus3	LINE	L1		AA545190	113778	NR_033776
chrX	78821801	78825199	Intergenic	RLTR9D	LTR	ERVK	ENSMUSG00000078315	Fam47c	85737	NM_001164739
chr1	85522601	85527999	Intergenic	Intergenic			ENSMUSG00000070034	Sp110	73510	NM_030194
chr5	96560601	96563799	intron (NM_175473, intron 10 of 73)	L1Md_T	LINE	L1	ENSMUSG00000034687	Fras1	188245	NM_175473
chr5	88238201	88239999	Intergenic	L1Md_A	LINE	L1	ENSMUSG00000090302	Gm7714	-29819	NM_001110779
chr3	139974001	139975399	Intergenic	IAPLTR3-int	LTR	ERVK	ENSMUSG00000099169	Mir7j	-53549	NR_105798
chr4	10488001	10491199	Intergenic	RLTR10	LTR	ERVK	ENSMUSG00000086080	1700123O12Rik	308202	NR_045185
chr7	107086401	107087799	Intergenic	L1Md_T	LINE	L1	ENSMUSG00000073897	Olfr17	-10367	NM_020598
chr9	114199001	114210799	Intergenic	Lx4B	LINE	L1	ENSMUSG00000053820	Bcl2a1c	-125235	NM_007535
chr5	125715001	125723599	intron (NM_001190352, intron 4 of 8)	IAPEz-int	LTR	ERVK		Mir12200	-62383	NR_162806
chr6	142064601	142066799	Intergenic	L1Md_T	LINE	L1	ENSMUSG00000079263	Gm6614	-56955	NM_001081318
chr10	27848401	27850199	Intergenic	L1Md_F	LINE	L1	ENSMUSG00000019889	Ptprk	-225520	NM_001359356
chr5	57617201	57619599	intron (NR_015588, intron 3 of 4)	L1Md_F2	LINE	L1	ENSMUSG00000097216	4932441J04Rik	99519	NR_015588
chr14	23533601	23541999	intron (NM_001253368, intron 6 of 28)	IAPEz-int	LTR	ERVK	ENSMUSG00000068680	Gm10248	-443229	NR_033550
chrX	124066801	124067999	Intergenic	L1Md_F	LINE	L1	ENSMUSG00000072049	Vmn2r121	68510	NM_001100616
chr13	59119401	59130599	intron (NM_001025074, intron 16 of 17)	IAPLTR2_Mm	LTR	ERVK	ENSMUSG00000055254	Ntrk2	317303	NM_001025074
chr14	86377201	86378999	Intergenic	L1_Mus1	LINE	L1	ENSMUSG00000115271	4930529K09Rik	132130	NR_040457
chr13	33413601	33417599	Intergenic	L1_Mus3	LINE	L1	ENSMUSG00000071452	Serpinb9h	19927	NM_001370927
chr1	100229601	100231599	intron (NM_172851, intron 11 of 23)	IAPEY4_I-int	LTR	ERVK	ENSMUSG00000067028	Cntnap5b	458199	NM_172851
chr7	114260801	114264599	Intergenic	L1Md_F2	LINE	L1	ENSMUSG00000030754	Copb1	-8020	NM_033370
chrX	33941001	33945799	Intergenic	IAPEz-int	LTR	ERVK	ENSMUSG00000078213	Btbd35f4	218184	NM_001099643
chr8	6979001	6989599	Intergenic	IAPEz-int	LTR	ERVK	ENSMUSG00000001300	Efnb2	1676942	NM_010111
chr17	71323801	71326199	Intergenic	Lx	LINE	L1	ENSMUSG00000024053	Emilin2	-13444	NM_001357336
chr2	132357601	132360599	Intergenic	MYSERV6-int	LTR	ERVK	ENSMUSG00000050558	Prokr2	26347	NM_144944
chr7	26328601	26340599	Intergenic	IAPEy-int	LTR	ERVK	ENSMUSG00000074254	Cyp2a4	27408	NM_009997
chr7	41585201	41589799	Intergenic	L1_Mur2	LINE	L1	ENSMUSG00000074165	Zfp788	-46031	NM_001360683
chr6	131601401	131601799	Intergenic	L1_Mus1	LINE	L1	ENSMUSG00000054497	Tas2r130	29230	NM_199156
chr7	15409201	15411399	Intergenic	L1_Mus2	LINE	L1	ENSMUSG00000074369	Obox2	21449	NM_145708
chr1	101669201	101672599	Intergenic	L1Md_F2	LINE	L1	ENSMUSG00000100684	Gm20268	515132	NR_037989
chr14	82040801	82044999	Intergenic	L1Md_T	LINE	L1	ENSMUSG00000115043	Gm32455	2032390	NR_153783
chr10	47396401	47398599	Intergenic	L1Md_A	LINE	L1	ENSMUSG00000095118	Snord14d	1152752	NR_028274
chr8	100609401	100610199	Intergenic	Intergenic			ENSMUSG00000052479	A330008L17Rik	1193126	NR_132435
chr6	132582801	132584599	Intergenic	L1_Mus3	LINE	L1	ENSMUSG00000058295	Prp2	-12211	NM_031499
chrX	92235201	92239399	intron (NM_173783, intron 3 of 4)	IAPEz-int	LTR	ERVK	ENSMUSG00000062162	Mageb1	-220967	NM_010759
chr12	116800401	116802999	intron (NM_011215, intron 3 of 22)	L1Md_F2	LINE	L1	ENSMUSG00000056553	Ptprn2	315980	NM_011215
chr9	93618801	93632599	Intergenic	IAPEz-int	LTR	ERVK	ENSMUSG00000100294	1700034K08Rik	-619967	NR_040756
chr2	124347801	124351999	intron (NM_001290997, intron 3 of 20)	intron (NM_001290997, intron 3 of 20)	intron (NM_001290997, intron 3 of 20)	intron (NM_001290997, intron 3 of 20)	ENSMUSG00000086954	4930583P06Rik	-127542	NR_040612
chr1	25013601	25015999	Intergenic	Intergenic				Gm20172	263154	NM_001204913
chr13	114619401	114627999	intron (NR_045976, intron 3 of 6)	IAPEz-int	LTR	ERVK	ENSMUSG00000051758	4930544M13Rik	16472	NR_045976
chr17	39393201	39394199	Intergenic	L1Md_F2	LINE	L1	ENSMUSG00000094024	Esp18	-12659	NM_001244763
chr16	16634601	16636999	Intergenic	RLTR10D	LTR	ERVK	ENSMUSG00000022788	Fgd4	-35822	NM_001301817
chr9	80047401	80052599	Intergenic	MMETn-int	LTR	ERVK	ENSMUSG00000034252	Senp6	-16903	NM_001311110
chr7	33973601	33976399	Intergenic	MT2_Mm	LTR	ERVL	ENSMUSG00000066586	Scgb2b26	-30015	NM_178308
chr15	7908201	7919999	intron (NM_001081402, intron 13 of 17)	IAPEz-int	LTR	ERVK	ENSMUSG00000022144	Gdnf	98550	NM_001301357
chr10	22543801	22551799	Intergenic	ETnERV-int	LTR	ERVK	ENSMUSG00000037490	Slc2a12	-97211	NM_178934
chr4	8400001	8403399	Intergenic	L1Md_F3	LINE	L1	ENSMUSG00000047187	Rab2a	-133944	NM_021518
chr1	171107201	171110599	Intergenic	ID_B1	SINE	B4	ENSMUSG00000026649	Cfap126	-12761	NM_001081275
chr2	9538001	9539999	Intergenic	L1Md_F	LINE	L1	ENSMUSG00000015619	Gata3	339600	NM_001355110
chr1	67930601	67934399	Intergenic	Intergenic			ENSMUSG00000025991	Cps1	809473	NM_001080809
chr4	61622201	61628999	Intergenic	L1_Mur2	LINE	L1	ENSMUSG00000096688	Mup17	-29768	NM_001200006
chr12	65434401	65436999	Intergenic	L1Md_F2	LINE	L1	ENSMUSG00000035560	Wdr20rt	210183	NM_027614
chr1	118117001	118118399	Intergenic	L1Md_A	LINE	L1	ENSMUSG00000026374	Tsn	193028	NR_153836
chr17	51601401	51603399	intron (NR_037264, intron 3 of 4)	L1Md_F2	LINE	L1	ENSMUSG00000117204	C330011F03Rik	-154131	NR_046166
chr4	40546201	40547599	Intergenic	Intergenic			ENSMUSG00000086355	4933428C19Rik	-21352	NR_040644
chr9	10920801	10922599	Intergenic	L1Md_F2	LINE	L1	ENSMUSG00000039488	Cntn5	-16925	NM_001170787
chr4	156238201	156240399	exon (NM_021303, exon 5 of 19)	exon (NM_021303, exon 5 of 19)	exon (NM_021303, exon 5 of 19)	exon (NM_021303, exon 5 of 19)	ENSMUSG00000095567	Noc2l	3285	NM_001369270
chr7	33216801	33219199	Intergenic	L1Md_F	LINE	L1	ENSMUSG00000100058	Scgb2b18	-44139	NM_001310621
chr8	114390001	114392799	Intergenic	RLTR10C	LTR	ERVK	ENSMUSG00000008874	Clec3a	-26634	NM_001007223
chr5	47576001	47578599	Intergenic	L1Md_F2	LINE	L1	ENSMUSG00000031558	Slit2	-405855	NR_111900
chr16	84059001	84060999	Intergenic	L1Md_F2	LINE	L1	ENSMUSG00000116907	4930553E22Rik	-311143	NR_040567
chr8	128784201	128786199	Intergenic	L1Md_A	LINE	L1	ENSMUSG00000025809	Itgb1	99546	NM_010578
chr7	34175601	34181199	Intergenic	IAPLTR2b	LTR	ERVK	ENSMUSG00000052997	Uba2	-9871	NM_016682
chr3	31592801	31597199	Intergenic	MMERVK9E_I-int	LTR	ERVK	ENSMUSG00000069072	Slc7a14	-284681	NM_172861
chr2	178041401	178045199	Intergenic	L1_Mus1	LINE	L1	ENSMUSG00000074519	Zfp971	20016	NM_001177399
chr14	66461601	66470399	Intergenic	IAPEz-int	LTR	ERVK	ENSMUSG00000022044	Stmn4	121704	NM_019675
chr13	7053201	7055999	Intergenic	L1Md_F2	LINE	L1	ENSMUSG00000021196	Pfkp	-405829	NM_001291071
chr15	75101601	75105399	Intergenic	L1Md_F	LINE	L1	ENSMUSG00000022584	Ly6c2	8437	NM_001357693
chr17	50658601	50667799	intron (NM_013880, intron 4 of 5)	IAPEz-int	LTR	ERVK	ENSMUSG00000022863	Btg3	-35481	NM_001297747
chr16	16652201	16654999	Intergenic	L1Md_F2	LINE	L1	ENSMUSG00000048101	Olfr19	20379	NM_146335
chr3	4179801	4181599	Intergenic	L1Md_F2	LINE	L1	ENSMUSG00000098659	1110015O18Rik	-618008	NR_045272
chr6	123412801	123416599	intron (NM_001104634, intron 2 of 5)	MMETn-int	LTR	ERVK	ENSMUSG00000094145	Vmn2r20	3361	NM_001104634
chr4	101882801	101890599	Intergenic	Intergenic			ENSMUSG00000046133	C130073F10Rik	7089	NM_001331179
chr13	9045201	9046999	Intergenic	L1Md_F2	LINE	L1	ENSMUSG00000033499	Larp4b	-47781	NM_001311117
chr7	61392801	61395999	Intergenic	RLTR10-int	LTR	ERVK		B230209E15Rik	220927	NR_045727
chr8	51994001	51995599	Intergenic	L1Md_F2	LINE	L1	ENSMUSG00000110013	1190028D05Rik	-361811	NR_151738
chr7	53620001	53623199	Intergenic	L1Md_F2	LINE	L1	ENSMUSG00000099176	Mir6238	270289	NR_105746
chr13	4979201	4981799	Intergenic	IAPEz-int	LTR	ERVK	ENSMUSG00000045410	Akr1e1	-371336	NM_018859
chr5	79244001	79245799	Intergenic	L1Md_F2	LINE	L1	ENSMUSG00000037605	Adgrl3	-1775671	NM_001347369
chr3	22292601	22300799	Intergenic	MMERVK9C_I-int	LTR	ERVK		Rprl2	45330	NR_004439
chr3	106438001	106442599	Intergenic	RLTR1D2_MM	LTR	ERV1	ENSMUSG00000027902	Chil6	-34118	NM_178412
chr17	92291001	92302999	Intergenic	IAPEz-int	LTR	ERVK	ENSMUSG00000024256	Adcyap1	-902017	NM_001315503
chrX	3460401	3468599	Intergenic	IAPEz-int	LTR	ERVK	ENSMUSG00000094558	Btbd35f11	-20810	NM_001085551
chrX	79070001	79075799	Intergenic	RLTR6-int	LTR	ERV1	ENSMUSG00000078315	Fam47c	335137	NM_001164739
chr13	25542801	25545799	Intergenic	Lx7	LINE	L1	ENSMUSG00000048978	Nrsn1	-274304	NM_009513
chr16	81000601	81002599	Intergenic	L1Md_A	LINE	L1	ENSMUSG00000022762	Ncam2	-199097	NM_001113208
chr2	97452801	97454799	intron (NM_001289742, intron 6 of 7)	L1Md_F2	LINE	L1	ENSMUSG00000050587	Lrrc4c	-13857	NM_001363049
chr15	44720001	44728999	intron (NM_001032727, intron 1 of 5)	IAPEz-int	LTR	ERVK	ENSMUSG00000022340	Sybu	-18012	NM_001285842
chr10	81980801	81983399	Intergenic	LTRIS2	LTR	ERV1	ENSMUSG00000096718	Zfp781	-51588	NM_199062
chr5	16284801	16292599	intron (NM_001110843, intron 10 of 38)	IAPEz-int	LTR	ERVK	ENSMUSG00000028864	Hgf	-264795	NM_001289459
chr4	62443001	62450799	Intergenic	IAPEz-int	LTR	ERVK	ENSMUSG00000063851	Rnf183	-11650	NM_153504
chr11	18805401	18815999	Intergenic	IAPEz-int	LTR	ERVK	ENSMUSG00000020160	Meis1	208269	NM_001193271
chr4	123846001	123852199	Intergenic	RLTR6-int	LTR	ERV1	ENSMUSG00000043333	Rhbdl2	35469	NM_001356445
chrX	155072001	155073599	Intergenic	IAPEY3-int	LTR	ERVK	ENSMUSG00000079349	Magea5	-11247	NM_020018
chr1	113025401	113026599	Intergenic	Lx2A	LINE	L1		Gm32810	-609082	NR_157044
chr12	42869201	42876599	Intergenic	RLTR10	LTR	ERVK		Gm33340	161317	NR_148724
chr6	109045001	109047199	Intergenic	L1Md_F2	LINE	L1	ENSMUSG00000030104	Edem1	217459	NM_138677
chr6	14878601	14880399	Intergenic	L1Md_A	LINE	L1	ENSMUSG00000029563	Foxp2	-21849	NM_053242
chr1	149525801	149527999	Intergenic	Intergenic			ENSMUSG00000056220	Pla2g4a	395539	NM_001305632
chr8	20015601	20025199	intron (NM_001270553, intron 6 of 9).2	L1VL1	LINE	L1	ENSMUSG00000071796	6820431F20Rik	277032	NR_030708
chr9	32952201	32958799	Intergenic	IAPEz-int	LTR	ERVK		Gm27162	-26534	NR_131058
chr4	80583401	80586399	Intergenic	RLTR10-int	LTR	ERVK	ENSMUSG00000005994	Tyrp1	-249313	NM_001282014
chr8	39377001	39388399	Intergenic	IAPEz-int	LTR	ERVK	ENSMUSG00000109827	Gm6213	84720	NR_044988
chr6	109642601	109643599	Intergenic	L1Md_A	LINE	L1	ENSMUSG00000030104	Edem1	814459	NM_138677
chr17	6344801	6349999	Intergenic	IAPEz-int	LTR	ERVK	ENSMUSG00000092074	Dynlt1a	-29926	NM_001166629
chr8	62328601	62329999	Intergenic	MMERVK10C-int	LTR	ERVK	ENSMUSG00000031635	Anxa10	-206107	NM_001136089
chr9	64414201	64417599	intron (NM_172522, intron 1 of 22)	MMERVK10C-int	LTR	ERVK	ENSMUSG00000036466	Megf11	30274	NM_172522
chr10	30862401	30865399	Intergenic	L1Md_F3	LINE	L1	ENSMUSG00000019789	Hey2	-21117	NM_013904
chr5	104630401	104632199	Intergenic	Lx4A	LINE	L1		Zfp33b	59628	NM_001346671
chr4	61456801	61459799	Intergenic	L1_Mus4	LINE	L1	ENSMUSG00000096674	Mup15	-18596	NM_001200004
chr9	7882601	7885799	Intergenic	MTB	LTR	ERVL-MaLR	ENSMUSG00000032000	Birc3	-11030	NM_007464
chr14	44872201	44873799	Intergenic	L1Md_A	LINE	L1	ENSMUSG00000071489	Ptgdr	-13625	NM_008962
chr7	125529001	125536399	Intergenic	IAPEz-int	LTR	ERVK	ENSMUSG00000030748	Il4ra	-19571	NM_001363983
chr6	37804401	37805799	Intergenic	LTRIS_Mus	LTR	ERV1	ENSMUSG00000029833	Trim24	-65711	NM_145076
chr1	14689001	14690799	Intergenic	MT2B	LTR	ERVL	ENSMUSG00000025930	Msc	66066	NM_001360810
chr3	11083001	11084199	Intergenic	Intergenic			ENSMUSG00000027534	Snx16	-643470	NM_029068
chr7	21725001	21728399	Intergenic	IAPEY3-int	LTR	ERVK	ENSMUSG00000096513	Gm4175	34775	NM_001167165
chr8	5633601	5634799	Intergenic	Lx2B	LINE	L1	ENSMUSG00000023073	Slc10a2	-528913	NM_011388
chrX	113931601	113934199	Intergenic	RLTR10-int	LTR	ERVK	ENSMUSG00000025597	Klhl4	-541433	NM_001290477
chr9	18988601	18999199	Intergenic	IAPEz-int	LTR	ERVK	ENSMUSG00000095525	Olfr834	5910	NM_001011823
chr5	104825001	104830399	intron (NM_001039231, intron 1 of 4)	LTRIS2	LTR	ERV1	ENSMUSG00000072774	Zfp951	32327	NR_155269
chrX	114940801	114944399	Intergenic	IAPEz-int	LTR	ERVK	ENSMUSG00000085619	4930555B12Rik	15611	NR_130989
chr13	88772401	88779199	Intergenic	IAPEz-int	LTR	ERVK	ENSMUSG00000034488	Edil3	-45672	NM_010103
chr2	17062601	17066399	Intergenic	RLTR45-int	LTR	ERVK		4930515L03Rik	-50774	NR_040632
chr3	7827601	7830199	Intergenic	L1Md_F	LINE	L1	ENSMUSG00000100010	1700010I02Rik	125987	NR_040587
chr4	121653201	121655999	Intergenic	L1Md_F	LINE	L1	ENSMUSG00000078575	Gm12887	-32475	NM_001099309
chr1	6422801	6425799	Intergenic	Lx2	LINE	L1	ENSMUSG00000033740	St18	-62931	NM_001244693
chr12	18794601	18797599	Intergenic	B3A	SINE	B2	ENSMUSG00000073197	5730507C01Rik	281590	NM_001033157
chr12	69012401	69012999	Intergenic	B1_Mur2	SINE	Alu	ENSMUSG00000034892	Rps29	146486	NM_009093
chr10	47562801	47566599	Intergenic	L1Md_F2	LINE	L1	ENSMUSG00000095118	Snord14d	1319952	NR_028274
chr15	66056601	66058199	intron (NM_152923, intron 1 of 14)	L1Md_T	LINE	L1	ENSMUSG00000072511	Hhla1	-80596	NM_001145096
chr1	117943601	117946799	Intergenic	L1Md_F2	LINE	L1	ENSMUSG00000026374	Tsn	365528	NR_153836
chr9	113235401	113236599	Intergenic	L1Md_F3	LINE	L1	ENSMUSG00000109890	AU023762	351152	NR_040760
chr7	33627201	33631399	intron (NR_045685, intron 1 of 2)	RLTR10B	LTR	ERVK	ENSMUSG00000083896	Scgb2b23-ps	23981	NR_045685
chrY	18345201	18346799	Intergenic	IAPEz-int	LTR	ERVK	ENSMUSG00000095267	Ssty1	256833	NM_009220
chr8	100260401	100261999	Intergenic	Lx	LINE	L1	ENSMUSG00000052479	A330008L17Rik	844526	NR_132435
chr12	74801001	74817199	Intergenic	Intergenic			ENSMUSG00000034402	Kcnh5	368232	NM_172805
chr2	111859601	111866599	Intergenic	IAPEz-int	LTR	ERVK	ENSMUSG00000074955	Olfr1305	10753	NM_146401
chrY	29096201	29096599	Intergenic	(CAGA)n	Simple_repeat	Simple_repeat	ENSMUSG00000101005	Gm20871	-1401329	NR_038299
chr2	138842201	138847399	Intergenic	ORR1A2	LTR	ERVL-MaLR	ENSMUSG00000088983	Mir1952	24871	NR_035477
chr7	18464601	18465799	Intergenic	Intergenic			ENSMUSG00000070799	Psg26	18949	NM_001029893
chr10	90324201	90332199	intron (NM_001359241, intron 11 of 25)	IAPEz-int	LTR	ERVK	ENSMUSG00000058589	Anks1b	-247527	NM_001177397
chr9	76745201	76748999	Intergenic	L1Md_F2	LINE	L1	ENSMUSG00000032358	Fam83b	-179985	NM_001045518
chr18	54706401	54708799	Intergenic	L1Md_F3	LINE	L1	ENSMUSG00000118154	9330117O12Rik	95856	NR_045400
chr10	53151201	53154999	Intergenic	MT-int	LTR	ERVL-MaLR	ENSMUSG00000112835	Gm36173	-82087	NR_152766
chr7	33520001	33521799	promoter-TSS (NM_001310615)	promoter-TSS (NM_001310615)	promoter-TSS (NM_001310615)	promoter-TSS (NM_001310615)	ENSMUSG00000099900	Scgb2b21	-445	NM_001310615
chr9	36152601	36153199	Intergenic	L1Md_F2	LINE	L1	ENSMUSG00000098390	Gm3434	-17270	NR_030729
chrX	26777801	26780199	Intergenic	RLTR6-int	LTR	ERV1	ENSMUSG00000071788	Gm14525	-76362	NM_001162364
chr2	107956001	107959199	Intergenic	ERVB4_2-I_MM-int	LTR	ERVK	ENSMUSG00000042604	Kcna4	667011	NM_021275
chr3	136117601	136123399	intron (NM_001033350, intron 7 of 16)	IAPEz-int	LTR	ERVK	ENSMUSG00000037922	Bank1	205566	NM_001310749
chr1	52991001	52993999	intron (NM_001368274, intron 1 of 2)	L1Md_F2	LINE	L1	ENSMUSG00000043629	1700019D03Rik	157	NM_001368276
chr13	21813801	21817999	Intergenic	RLTR4_MM-int	LTR	ERV1	ENSMUSG00000069306	Hist1h4m	4154	NM_001195421
chr1	178090001	178095799	intron (NR_160909, intron 9 of 23)	L1Md_F2	LINE	L1	ENSMUSG00000026502	Desi2	-94517	NM_024282
chr10	15160401	15162799	Intergenic	L1Md_F2	LINE	L1	ENSMUSG00000019865	Nmbr	401653	NM_008703
chr1	92551801	92554399	Intergenic	L1Md_F2	LINE	L1	ENSMUSG00000058904	Olfr1413	-20025	NM_147037
chr9	8216601	8217799	Intergenic	(TC)n	Simple_repeat	Simple_repeat	ENSMUSG00000031998	1700128F08Rik	-4689	NR_033618
chr14	8266001	8269199	Intergenic	Intergenic			ENSMUSG00000021751	Acox2	-8581	NM_053115
chr13	103928401	103937799	Intergenic	IAPEz-int	LTR	ERVK	ENSMUSG00000021709	Erbin	-12514	NM_001289473
chr6	13455201	13459799	Intergenic	RLTR6-int	LTR	ERV1	ENSMUSG00000101894	1700016P04Rik	44163	NR_038149
chrX	64630601	64631999	Intergenic	L1Md_T	LINE	L1	ENSMUSG00000046699	Slitrk4	-353955	NM_001365111
chr2	51618801	51620999	Intergenic	L1Md_T	LINE	L1	ENSMUSG00000056115	Tas2r134	-7611	NM_199158
chr14	13150401	13153399	Intergenic	RLTR25B	LTR	ERVK	ENSMUSG00000051729	Gm5087	132738	NR_121589
chr6	122614401	122616399	Intergenic	(TCTCTG)n	Simple_repeat	Simple_repeat	ENSMUSG00000030117	Gdf3	-5313	NM_008108
chr3	106735601	106736799	3' UTR (NM_001039488, exon 4 of 4)	3' UTR (NM_001039488, exon 4 of 4)	3' UTR (NM_001039488, exon 4 of 4)	3' UTR (NM_001039488, exon 4 of 4)	ENSMUSG00000056260	Lrif1	14518	NM_028081
chr10	97858801	97862999	intron (NR_033537, intron 2 of 4)	L1Md_A	LINE	L1	ENSMUSG00000074776	Gm10754	106190	NR_033537
chr8	51567801	51571999	Intergenic	L1Md_T	LINE	L1	ENSMUSG00000110013	1190028D05Rik	-786711	NR_151738
chr4	143702801	143705599	Intergenic	L1Md_F	LINE	L1	ENSMUSG00000070617	Gm13089	-1489	NM_001356572
chr3	64316401	64319599	Intergenic	L1Md_F3	LINE	L1	ENSMUSG00000091572	Vmn2r3	-30583	NM_001104614
chr2	175032601	175047399	Intergenic	MMSAT4	Satellite	Satellite	ENSMUSG00000078905	Gm14393	27769	NM_001085546
chr5	26071201	26076999	Intergenic	MMERVK10C-int	LTR	ERVK	ENSMUSG00000073116	Gm10471	15164	NM_001177579
chr14	27563401	27572199	Intergenic	IAPLTR3-int	LTR	ERVK	ENSMUSG00000040640	Erc2	-54607	NM_177814
chr10	18659001	18661399	intron (NM_001033258, intron 8 of 33)	ERVB4_1B-LTR_MM	LTR	ERVK	ENSMUSG00000111474	Gm32926	-83271	NR_152783
chr11	5934401	5938399	intron (NM_010292, intron 1 of 9)	RLTR10-int	LTR	ERVK	ENSMUSG00000041798	Gck	13681	NM_010292
chr1	111250401	111264599	Intergenic	IAPEz-int	LTR	ERVK	ENSMUSG00000047216	Cdh19	-279907	NM_001081386
chr12	18893401	18895799	Intergenic	RLTR6-int	LTR	ERV1	ENSMUSG00000073197	5730507C01Rik	380090	NM_001033157
chr3	52228801	52233799	Intergenic	IAPEz-int	LTR	ERVK	ENSMUSG00000044167	Foxo1	-37037	NM_019739
chr12	60787401	60788599	Intergenic	L1_Mur3	LINE	L1	ENSMUSG00000113429	Gm20063	733820	NR_045049
chr7	113941401	113947399	intron (NM_145584, intron 6 of 15)	IAPEz-int	LTR	ERVK	ENSMUSG00000055723	Rras2	173381	NM_025846
chr2	175051401	175055999	Intergenic	L1Md_T	LINE	L1	ENSMUSG00000078905	Gm14393	14069	NM_001085546
chr12	20788001	20809999	Intergenic	Intergenic			ENSMUSG00000099759	1700030C10Rik	16779	NR_015521
chr11	41132201	41133399	Intergenic	RLTR6-int	LTR	ERV1	ENSMUSG00000020326	Ccng1	-377514	NM_009831
chrX	114678201	114680999	Intergenic	L1Md_A	LINE	L1	ENSMUSG00000025597	Klhl4	205267	NM_172781
chr13	60193601	60206799	Intergenic	IAPEz-int	LTR	ERVK	ENSMUSG00000050765	Gm5084	-5271	NR_036449
chr10	51875001	51878199	Intergenic	L1Md_F2	LINE	L1	ENSMUSG00000062224	4933411G06Rik	-119406	NR_045158
chr7	77212001	77220799	Intergenic	IAPEz-int	LTR	ERVK	ENSMUSG00000025754	Agbl1	986513	NM_001199224
chr10	35432801	35436599	Intergenic	L1Md_F2	LINE	L1	ENSMUSG00000019779	Frk	951300	NM_001159544
chr14	84307801	84311199	Intergenic	MLT1H	LTR	ERVL-MaLR	ENSMUSG00000035566	Pcdh17	-134063	NM_001013753
chrX	68130001	68131199	Intergenic	IAP-d-int	LTR	ERVK	ENSMUSG00000106233	Mir509	-120421	NR_030575
chr1	117752001	117754599	Intergenic	L1Md_F2	LINE	L1	ENSMUSG00000026374	Tsn	557428	NR_153836
chr4	13010601	13013399	Intergenic	L1Md_T	LINE	L1	ENSMUSG00000055963	Triqk	105163	NM_173746
chrX	89520601	89526599	Intergenic	IAPEz-int	LTR	ERVK	ENSMUSG00000035395	Pet2	-113911	NM_008821
chr4	140938201	140944799	intron (NM_008812, intron 12 of 15)	IAPEz-int	LTR	ERVK	ENSMUSG00000087698	Gm13031	16402	NR_045911
chr17	69536801	69542599	Intergenic	IAPEz-int	LTR	ERVK	ENSMUSG00000091636	Akain1	100374	NM_001145192
chr7	12542601	12548999	intron (NM_028434, intron 3 of 5)	IAPEz-int	LTR	ERVK	ENSMUSG00000030385	2900092C05Rik	33249	NM_028434
chrX	31943801	31948399	Intergenic	ETnERV2-int	LTR	ERVK		Spin2-ps1	-15944	NM_029106
chr18	45835001	45837599	intron (NR_040342, intron 3 of 3)	L1_Mus3	LINE	L1		A330093E20Rik	208960	NR_040342
chr8	59237601	59240599	Intergenic	L1Md_F2	LINE	L1	ENSMUSG00000049946	BC030500	327345	NM_173411
chr18	9640001	9641999	Intergenic	L1Md_F2	LINE	L1	ENSMUSG00000050996	Cetn1	-21531	NM_007593
chr3	61570801	61571999	Intergenic	L1VL4	LINE	L1	ENSMUSG00000036894	Rap2b	206893	NM_028712
chr10	83364601	83490399	Intergenic	RLTR1A2_MM	LTR	ERV1	ENSMUSG00000020255	D10Wsu102e	67279	NM_026579
chr14	33900001	33902599	Intergenic	Tigger7	DNA	TcMar-Tigger	ENSMUSG00000021943	Gdf10	-22287	NM_145741
chr7	32639201	32640799	Intergenic	L1Md_T	LINE	L1	ENSMUSG00000098094	Scgb2b17	189653	NM_001281524
chr14	50587401	50590599	Intergenic	L1Md_A	LINE	L1	ENSMUSG00000053815	Olfr744	-29224	NM_001011738
chrX	91817001	91823799	Intergenic	IAPEz-int	LTR	ERVK	ENSMUSG00000061392	Mageb5	-37424	NM_028847
chrX	77073601	77079399	Intergenic	IAPEz-int	LTR	ERVK	ENSMUSG00000025246	Tbl1x	-434727	NM_020601
chr1	138225601	138233799	Intergenic	ERVB4_1B-I_MM-int	LTR	ERVK	ENSMUSG00000026394	Atp6v1g3	-44038	NM_177397
chr18	15224001	15233199	Intergenic	IAPEz-int	LTR	ERVK	ENSMUSG00000036225	Kctd1	-77154	NM_134112
chr9	111701201	111703999	Intergenic	RLTR10-int	LTR	ERVK	ENSMUSG00000032502	Stac	-12252	NM_001324546
chr1	115038001	115039799	Intergenic	Intergenic					-645837	NM_001371013
chr18	67818201	67822399	exon (NM_027556, exon 12 of 46)	exon (NM_027556, exon 12 of 46)	exon (NM_027556, exon 12 of 46)	exon (NM_027556, exon 12 of 46)	ENSMUSG00000024542	Cep192	20193	NM_027556
chr12	20096001	20108599	Intergenic	IAPEY3-int	LTR	ERVK	ENSMUSG00000099759	1700030C10Rik	713479	NR_015521
chrX	127792801	127799399	Intergenic	IAPLTR3-int	LTR	ERVK	ENSMUSG00000043569	Cldn34c4	-59546	NM_001281537
chr10	116169001	116170999	intron (NM_001161837, intron 3 of 12)	L1Md_F3	LINE	L1	ENSMUSG00000020151	Ptprr	-7258	NM_001161839
chr8	51056201	51060199	Intergenic	Intergenic			ENSMUSG00000110281	Gm2516	690088	NR_046067
chr6	136467001	136468799	Intergenic	Intergenic			ENSMUSG00000030213	Atf7ip	-50951	NM_019426
chr4	5257201	5265999	Intergenic	IAPEz-int	LTR	ERVK	ENSMUSG00000086066	4930423M02Rik	-370728	NR_038183
chr5	126589801	126597199	Intergenic	IAPEz-int	LTR	ERVK	ENSMUSG00000105490	4933438B17Rik	-437289	NR_040685
chr14	4432401	4439399	Intergenic	IAPEz-int	LTR	ERVK	ENSMUSG00000079388	2610042L04Rik	101137	NM_001309398
chr2	22736001	22739799	Intergenic	LTRIS2	LTR	ERV1	ENSMUSG00000026786	Apbb1ip	-36427	NM_019456
chr12	22663801	22665999	Intergenic	MMERVK9E_I-int	LTR	ERVK	ENSMUSG00000073164	2410018L13Rik	345343	NR_015504
chr9	8275401	8283199	Intergenic	IAPEz-int	LTR	ERVK	ENSMUSG00000084747	Mir1899	32514	NR_035437
chr3	90968201	90969999	Intergenic	L1Md_T	LINE	L1	ENSMUSG00000086377	4930529C04Rik	-102562	NR_033593
chr3	10945201	10947799	Intergenic	L1Md_A	LINE	L1	ENSMUSG00000027534	Snx16	-506370	NM_029068
chr13	116835801	116839799	non-coding (NR_153406, exon 1 of 4)	non-coding (NR_153406, exon 1 of 4)	non-coding (NR_153406, exon 1 of 4)	non-coding (NR_153406, exon 1 of 4)	ENSMUSG00000114290	4930435F18Rik	378	NR_153406
chrX	89677001	89681399	Intergenic	IAPEz-int	LTR	ERVK	ENSMUSG00000079513	4932429P05Rik	-73068	NM_001085511
chr1	46287001	46290399	intron (NM_001368717, intron 49 of 64)	L1Md_F2	LINE	L1	ENSMUSG00000101337	Dnah7c	-136818	NM_001310335
chr6	20616801	20620599	Intergenic	IAPEY5_LTR	LTR	ERVK	ENSMUSG00000060882	Kcnd2	-596646	NM_019697
chr11	114947401	114951199	Intergenic	MMERVK9E_I-int	LTR	ERVK	ENSMUSG00000058728	Cd300c	11207	NM_001368239
chr4	61206001	61206399	Intergenic	L1Md_F	LINE	L1	ENSMUSG00000089873	Mup13	22027	NM_001347134
chr4	60465001	60467199	Intergenic	L1_Mus3	LINE	L1	ENSMUSG00000078683	Mup1	35860	NM_001163010
chr9	40254401	40256799	Intergenic	L1Md_T	LINE	L1	ENSMUSG00000049281	Scn3b	-13616	NM_178227
chr5	18887601	18890199	Intergenic	L1Md_F	LINE	L1	ENSMUSG00000097626	4921504A21Rik	337655	NR_102341
chr4	105426001	105429399	Intergenic	Intergenic			ENSMUSG00000028517	Plpp3	270353	NM_080555
chr4	147303601	147311399	Intergenic	Intergenic					-135614	NM_001371348
chr6	75642401	75646599	Intergenic	ETnERV2-int	LTR	ERVK	ENSMUSG00000060780	Lrrtm1	-1597977	NR_155300
chr4	147443801	147457399	intron (NM_001371349, intron 1 of 3)	intron (NM_001371349, intron 1 of 3)	intron (NM_001371349, intron 1 of 3)	intron (NM_001371349, intron 1 of 3)			7486	NM_001371349
chr1	116968801	116971599	Intergenic	L1Md_F2	LINE	L1	ENSMUSG00000070695	Cntnap5a	1285463	NM_001077425
chr9	95675201	95677799	intron (NM_029620, intron 3 of 8)	intron (NM_029620, intron 3 of 8)	intron (NM_029620, intron 3 of 8)	intron (NM_029620, intron 3 of 8)	ENSMUSG00000015354	Pcolce2	38872	NM_029620
chr12	24009601	24011199	Intergenic	MMERVK9E_I-int	LTR	ERVK	ENSMUSG00000073158	9030624G23Rik	86869	NM_001256489
chr3	4583201	4587399	Intergenic	L1Md_T	LINE	L1	ENSMUSG00000098659	1110015O18Rik	-213408	NR_045272
chr6	136440801	136444599	Intergenic	MMERGLN-int	LTR	ERV1	ENSMUSG00000045291	E330021D16Rik	-27131	NM_001201390
chr8	46060001	46062199	intron (NM_207213, intron 6 of 17)	intron (NM_207213, intron 6 of 17)	intron (NM_207213, intron 6 of 17)	intron (NM_207213, intron 6 of 17)	ENSMUSG00000031637	Lrp2bp	50498	NM_026278
chr3	61261001	61262799	Intergenic	L1Md_T	LINE	L1	ENSMUSG00000036894	Rap2b	-102607	NM_028712
chr5	68507601	68508199	Intergenic	L1VL1	LINE	L1	ENSMUSG00000068082	Grxcr1	476065	NM_001018019
chr15	90876001	90878799	Intergenic	L1Md_F2	LINE	L1	ENSMUSG00000116210	Spn-ps	21076	NR_033583
chr3	21509601	21511999	Intergenic	L1_Mur2	LINE	L1	ENSMUSG00000027630	Tbl1xr1	-565852	NM_030732
chr7	75806801	75819199	Intergenic	IAPEz-int	LTR	ERVK	ENSMUSG00000055652	Klhl25	-35338	NM_001122780
chr8	5794201	5801199	Intergenic	IAPEz-int	LTR	ERVK	ENSMUSG00000023073	Slc10a2	-692413	NM_011388
chr8	106440601	106443799	Intergenic	Lx8	LINE	L1	ENSMUSG00000031907	Zfp90	26873	NM_001368330
chr3	153775401	153775799	Intergenic	IAPLTR2_Mm	LTR	ERVK	ENSMUSG00000062046	5730460C07Rik	16487	NR_045801
chr8	28767001	28768199	intron (NM_153135, intron 4 of 17)	L1VL2	LINE	L1	ENSMUSG00000063626	Unc5d	452036	NM_153135
chr2	55634401	55637199	Intergenic	L1Md_F2	LINE	L1	ENSMUSG00000026824	Kcnj3	199830	NM_001355118
chr3	124837401	124839399	Intergenic	L1Md_F3	LINE	L1	ENSMUSG00000039174	1700003H04Rik	-257309	NR_160692
chr2	97987401	97990399	Intergenic	L1Md_F2	LINE	L1	ENSMUSG00000050587	Lrrc4c	521243	NM_178725
chr13	87061001	87074399	Intergenic	IAPEz-int	LTR	ERVK	ENSMUSG00000017778	Cox7c	-1020905	NM_007749
chr11	41889201	41891799	Intergenic	L1Md_F	LINE	L1	ENSMUSG00000020436	Gabrg2	110357	NM_177408
chr6	130189201	130190799	intron (NM_010651, intron 2 of 7)	intron (NM_010651, intron 2 of 7)	intron (NM_010651, intron 2 of 7)	intron (NM_010651, intron 2 of 7)	ENSMUSG00000033024	Klra9	3112	NM_010651
chr14	16619201	16625999	intron (NM_001289760, intron 2 of 9)	ERVB4_1B-I_MM-int	LTR	ERVK	ENSMUSG00000017491	Rarb	-47124	NM_001289762
chr1	117964801	117968199	Intergenic	Intergenic			ENSMUSG00000026374	Tsn	344228	NR_153836
chr3	126126001	126136999	Intergenic	IAPLTR1a_Mm	LTR	ERVK	ENSMUSG00000032854	Ugt8a	-192848	NM_011674
chr14	21359601	21366799	intron (NM_134079, intron 7 of 10)	IAPEz-int	LTR	ERVK	ENSMUSG00000021767	Kat6b	-136570	NM_001205241
chr6	116238201	116244599	intron (NM_026585, intron 19 of 30)	intron (NM_026585, intron 19 of 30)	intron (NM_026585, intron 19 of 30)	intron (NM_026585, intron 19 of 30)	ENSMUSG00000042213	Zfand4	-22819	NM_001290338
chr2	110462201	110469399	Intergenic	MMETn-int	LTR	ERVK	ENSMUSG00000074971	Fibin	-102807	NM_026271
chr9	3697401	3702799	intron (NM_001033322, intron 4 of 7)	IAPEz-int	LTR	ERVK	ENSMUSG00000041624	Gucy1a2	167751	NM_001033322
chr1	117627801	117638599	Intergenic	IAPEz-int	LTR	ERVK	ENSMUSG00000026374	Tsn	677528	NR_153836
chr7	21021001	21023399	Intergenic	L1Md_A	LINE	L1	ENSMUSG00000094010	Vmn1r119	-9745	NM_001166708
chr7	48742801	48744999	Intergenic	L1Md_F2	LINE	L1	ENSMUSG00000030471	Zdhhc13	-45103	NM_028031
chr2	48853601	48855999	intron (NM_007396, intron 1 of 10)	L1Md_F2	LINE	L1	ENSMUSG00000052155	Acvr2a	40691	NM_007396
chr3	46470201	46473599	Intergenic	L1Md_F2	LINE	L1	ENSMUSG00000090919	Pabpc4l	-23959	NM_001101479
chrX	61965401	61968399	Intergenic	L1Md_T	LINE	L1	ENSMUSG00000057615	Ldoc1	257289	NM_001018087
chr13	21203401	21212399	Intergenic	MMERVK10C-int	LTR	ERVK	ENSMUSG00000021326	Trim27	27969	NM_009054
chr3	64433001	64434999	Intergenic	IAPEY5_I-int	LTR	ERVK	ENSMUSG00000092049	Vmn2r4	-23943	NM_001104615
chrX	78338201	78357999	Intergenic	IAPLTR3-int	LTR	ERVK	ENSMUSG00000035651	4930480E11Rik	-21543	NM_001177966
chr16	59220001	59224599	Intergenic	L1Md_F3	LINE	L1	ENSMUSG00000074996	Olfr199	-5689	NM_207550
chrX	97729801	97731999	Intergenic	L1Md_T	LINE	L1	ENSMUSG00000034457	Eda2r	-353691	NM_175540
chr7	20245401	20247399	Intergenic	L1Md_A	LINE	L1	ENSMUSG00000094589	Vmn1r118	-12572	NM_001166742
chr1	96332401	96335599	Intergenic	L1Md_A	LINE	L1	ENSMUSG00000100062	1700063A18Rik	-312242	NR_040467
chr9	66804801	66806399	Intergenic	Intergenic			ENSMUSG00000032375	Aph1b	-10177	NM_177583
chr8	5742401	5746599	Intergenic	L1Md_F2	LINE	L1	ENSMUSG00000023073	Slc10a2	-639213	NM_011388
chr13	23260401	23267999	Intergenic	MMERVK10C-int	LTR	ERVK	ENSMUSG00000085122	4933404K08Rik	-14150	NR_046038
chr1	82498401	82507199	intron (NM_007735, intron 22 of 47)	IAPEz-int	LTR	ERVK	ENSMUSG00000067158	Col4a4	84049	NM_007735
chr19	20956001	20957999	Intergenic	Intergenic			ENSMUSG00000024749	Tmc1	-2798	NM_028953
chr1	108713001	108715399	Intergenic	IAPEY3-int	LTR	ERVK	ENSMUSG00000100457	D830032E09Rik	796941	NR_102307
chr11	14263401	14266999	Intergenic	MMERVK10C-int	LTR	ERVK	ENSMUSG00000085452	4930554G24Rik	-86159	NR_131011
chrX	14820001	14822399	Intergenic	IAPEz-int	LTR	ERVK	ENSMUSG00000045217	Ppp1r2-ps9	290289	NR_033171
chr14	26903601	26905599	intron (NM_001170748, intron 6 of 9)	L1Md_F2	LINE	L1	ENSMUSG00000021898	Asb14	9986	NM_080856
chr10	80976001	80981799	intron (NM_001038655, intron 2 of 3)	IAPEz-int	LTR	ERVK	ENSMUSG00000048240	Gng7	22465	NM_001038655
chr10	108095001	108097399	Intergenic	RLTR10-int	LTR	ERVK	ENSMUSG00000019907	Ppp1r12a	-65898	NM_001368736
chr7	62024401	62028999	Intergenic	Intergenic			ENSMUSG00000093108	Mir344f	19548	NR_037288
chrY	60277801	60279199	Intergenic	L1Md_T	LINE	L1	ENSMUSG00000101005	Gm20871	-645742	NR_038299
chr9	20074601	20076599	Intergenic	RMER17A2	LTR	ERVK	ENSMUSG00000044454	Olfr867	-20139	NM_001011748
chr4	105432201	105434399	Intergenic	Intergenic			ENSMUSG00000028517	Plpp3	275953	NM_080555
chr7	104802801	104805599	Intergenic	L1Md_F2	LINE	L1	ENSMUSG00000043073	Usp17le	-26730	NM_001256973
chr3	39175401	39180199	Intergenic	MMERVK10D3_I-int	LTR	ERVK	ENSMUSG00000046743	Fat4	290860	NM_183221
chr17	52324201	52330399	Intergenic	IAPEz-int	LTR	ERVK		Gm19585	178011	NR_155494
chr7	50961001	50962399	Intergenic	L1Md_F2	LINE	L1	ENSMUSG00000084234	4933405O20Rik	362510	NM_172901
chr3	113237001	113239999	Intergenic	IAPEy-int	LTR	ERVK	ENSMUSG00000074268	Amy2a5	20199	NM_001042711
chrX	145929401	145937999	Intergenic	IAPEz-int	LTR	ERVK	ENSMUSG00000041688	Amot	-446061	NM_153319
chr17	90098401	90111399	intron (NM_001346957, intron 17 of 18)	IAPEz-int	LTR	ERVK	ENSMUSG00000024109	Nrxn1	-16532	NM_001346962
chr1	113678801	113682799	Intergenic	IAPEz-int	LTR	ERVK		Gm32810	-1263882	NR_157044
chr1	103380801	103382599	Intergenic	L1Md_F	LINE	L1	ENSMUSG00000050840	Cdh20	-1386820	NM_011800
chr7	31221201	31226399	Intergenic	RMER16-int	LTR	ERVK		Scgb2b1	-39936	NM_001310660
chr9	38561001	38563199	Intergenic	L1Md_F2	LINE	L1	ENSMUSG00000111448	Olfr912	-18144	NM_146810
chr19	61302201	61302399	Intergenic	MMERVK10C-int	LTR	ERVK	ENSMUSG00000059326	Csf2ra	-73882	NM_009970
chr7	115589401	115593799	intron (NM_001025559, intron 8 of 15)	L1Md_T	LINE	L1	ENSMUSG00000051910	Sox6	210009	NM_001277328
chr1	100779801	100785599	Intergenic	MuRRS-int	LTR	ERV1	ENSMUSG00000100684	Gm20268	-373068	NR_037989
chr1	103588601	103594199	Intergenic	IAPEz-int	LTR	ERVK	ENSMUSG00000050840	Cdh20	-1177120	NM_011800
chr11	74024401	74026799	Intergenic	L1Md_F2	LINE	L1	ENSMUSG00000047444	Olfr139	19672	NM_147003
chr12	57801401	57804199	Intergenic	L1Md_F2	LINE	L1		BC042761	-139889	NR_131112
chr13	19664001	19665399	intron (NM_181591, intron 11 of 16)	L1Md_F	LINE	L1	ENSMUSG00000041138	Nme8	33060	NM_181591
chr7	114402601	114412999	intron (NR_029438, intron 1 of 4)	IAPEz-int	LTR	ERVK	ENSMUSG00000087475	4933406I18Rik	7361	NR_029438
chr15	103642601	103652399	Intergenic	L1Md_F2	LINE	L1	ENSMUSG00000022491	Glycam1	-82419	NM_001289587
chrY	69674601	69678999	Intergenic	IAPEz-int	LTR	ERVK	ENSMUSG00000096898	Gm20867	522246	NM_001160142
chr1	111579201	111580599	Intergenic	L1Md_T	LINE	L1	ENSMUSG00000038702	Dsel	285018	NM_001081316
chr14	83840201	83843999	Intergenic	IAPEz-int	LTR	ERVK	ENSMUSG00000115043	Gm32455	233190	NR_153783
chr4	5412401	5414199	Intergenic	L1Md_F	LINE	L1	ENSMUSG00000086066	4930423M02Rik	-219028	NR_038183
chr3	120316801	120318999	Intergenic	U6	snRNA	snRNA	ENSMUSG00000028134	Ptbp2	-534512	NM_019550
chr3	11546001	11555399	Intergenic	ETnERV-int	LTR	ERVK	ENSMUSG00000104015	Gm10745	293659	NR_040751
chr3	36094601	36098399	Intergenic	RMER16-int	LTR	ERVK	ENSMUSG00000027710	Acad9	30521	NM_172678
chr10	49904201	49908199	Intergenic	MMERVK9C_I-int	LTR	ERVK	ENSMUSG00000056073	Grik2	-117434	NM_010349
chr7	58941401	58943799	Intergenic	RLTR9E	LTR	ERVK	ENSMUSG00000025324	Atp10a	284398	NM_009728
chr16	3030201	3035599	Intergenic	B1_Mus1	SINE	Alu	ENSMUSG00000051003	Olfr161	-559498	NM_146860
chrY	690001	694199	Intergenic	IAPEz-int	LTR	ERVK	ENSMUSG00000053211	Zfy1	105309	NM_009570
chr1	26454601	26454799	Intergenic	(TCTA)n	Simple_repeat	Simple_repeat	ENSMUSG00000073722	4931408C20Rik	232760	NM_001033764
chr2	103856601	103859999	Intergenic	RLTR11A	LTR	ERVK		Lincred1	-42651	NR_131913
chr17	9608401	9610599	Intergenic	MMERVK9C_I-int	LTR	ERVK	ENSMUSG00000046173	Pabpc6	60204	NM_001163836
chr14	15559001	15560999	Intergenic	L1Md_F3	LINE	L1	ENSMUSG00000045201	Lrrc3b	-121013	NM_146052
chr13	118146801	118153399	Intergenic	IAPEz-int	LTR	ERVK	ENSMUSG00000021731	Mrps30	237152	NM_021556
chr17	12067401	12076799	Intergenic	MMERVK10C-int	LTR	ERVK	ENSMUSG00000023827	Agpat4	-47184	NM_026644
chr8	90588801	90592799	Intergenic	L1_Mus1	LINE	L1	ENSMUSG00000110332	Gm19935	226593	NR_157160
chr17	53879801	53889799	Intergenic	IAPEY3-int	LTR	ERVK	ENSMUSG00000023122	Sult1c2	-38842	NM_026935
chr7	14089401	14090199	intron (NM_001101586, intron 3 of 5)	L1Md_T	LINE	L1	ENSMUSG00000074375	Sult2a3	33248	NM_001101586
chr5	145830801	145837199	Intergenic	L1Md_F	LINE	L1	ENSMUSG00000054417	Cyp3a44	-28126	NM_177380
chr8	43959801	43962799	Intergenic	L1Md_T	LINE	L1		Gm5347	-261809	NM_001079931
chrX	4281001	4283399	Intergenic	Intergenic			ENSMUSG00000094596	Btbd35f20	9045	NM_001085553
chr13	77227201	77237599	intron (NM_001145676, intron 4 of 19)	IAPEz-int	LTR	ERVK	ENSMUSG00000071252	2210408I21Rik	96864	NM_001081353
chr4	61819201	61857799	Intergenic	Intergenic			ENSMUSG00000058523	Mup5	-3320	NM_008649
chr4	111571001	111577199	intron (NM_001284190, intron 9 of 12)	IAPEz-int	LTR	ERVK	ENSMUSG00000034401	Spata6	-145910	NM_026470
chr1	194655001	194656999	intron (NM_008882, intron 3 of 31)	RLTR10-int	LTR	ERVK	ENSMUSG00000026640	Plxna2	36171	NM_008882
chr8	60235601	60237799	Intergenic	L1Md_F2	LINE	L1	ENSMUSG00000057228	Aadat	-269424	NM_011834
chr12	19829801	19836599	Intergenic	IAP-d-int	LTR	ERVK	ENSMUSG00000099759	1700030C10Rik	982579	NR_015521
chrY	47077401	47080599	Intergenic	RLTR6-int	LTR	ERV1	ENSMUSG00000095634	Gm20816	2241270	NM_001160144
chr8	117001001	117009999	intron (NM_029686, intron 39 of 42)	IAPEz-int	LTR	ERVK	ENSMUSG00000034424	Gcsh	-12002	NM_026572
chr1	7860401	7863199	Intergenic	L1Md_F3	LINE	L1	ENSMUSG00000051285	Pcmtd1	772880	NM_183028
chrX	133133401	133135999	Intergenic	L1Md_T	LINE	L1	ENSMUSG00000096978	Gm26851	-553080	NR_153117
chr4	74525201	74532399	Intergenic	Intergenic			ENSMUSG00000028397	Kdm4c	276921	NM_144787
chr1	30542001	30544199	Intergenic	L1Md_Gf	LINE	L1	ENSMUSG00000048874	Phf3	320156	NM_001081080
chr7	59379601	59387799	intron (NR_146211, intron 138 of 171)	MMETn-int	LTR	ERVK		Gm22496	-36276	NR_146600
chr4	18710001	18713999	Intergenic	L1Md_T	LINE	L1			410550	NM_001371269
chr7	14510401	14513199	Intergenic	IAPEY2_LTR	LTR	ERVK	ENSMUSG00000094156	Sult2a7	-18777	NM_001184981
chr5	73836001	73838799	Intergenic	L1Md_F2	LINE	L1	ENSMUSG00000029155	Spata18	186020	NM_178387
chr12	19493001	19494599	Intergenic	Intergenic			ENSMUSG00000073197	5730507C01Rik	979290	NM_001033157
chrX	144044401	144048399	Intergenic	IAPEz-int	LTR	ERVK	ENSMUSG00000085139	A730046J19Rik	-107295	NM_001354493
chr5	28444401	28447399	Intergenic	L1Md_T	LINE	L1	ENSMUSG00000097726	9530036O11Rik	-21084	NR_015562
chr17	19351801	19354399	Intergenic	RLTR45-int	LTR	ERVK	ENSMUSG00000090304	Vmn2r99	-9035	NM_001104551
chr17	9918801	9922999	Intergenic	Intergenic			ENSMUSG00000117264	4930452A19Rik	-145034	NR_045433
chr1	193814601	193816999	Intergenic	L1Md_F2	LINE	L1	ENSMUSG00000065533	Mir205	-308270	NR_029592
chr15	8827801	8833399	Intergenic	MTD	LTR	ERVL-MaLR	ENSMUSG00000005360	Slc1a3	-119793	NM_148938
chr12	21628401	21633599	Intergenic	IAP-d-int	LTR	ERVK	ENSMUSG00000076432	Ywhaq	-213564	NM_011739
chr3	43540201	43541999	Intergenic	RLTR10-int	LTR	ERVK	ENSMUSG00000025766	D3Ertd751e	1798482	NM_028667
chr5	145756401	145774599	Intergenic	(TG)n	Simple_repeat	Simple_repeat	ENSMUSG00000054417	Cyp3a44	40374	NM_177380
chr8	74617801	74620599	Intergenic	RLTR20B5_MM	LTR	ERVK	ENSMUSG00000031621	Isx	-253974	NM_027837
chr15	35959001	35961199	Intergenic	MERV1_I-int	LTR	ERV1	ENSMUSG00000014313	Cox6c	-21854	NM_053071
chr8	5711401	5713599	Intergenic	L1Md_T	LINE	L1	ENSMUSG00000023073	Slc10a2	-607213	NM_011388
chr8	51046001	51055199	Intergenic	Intergenic			ENSMUSG00000110281	Gm2516	682488	NR_046067
chr7	47768401	47773199	Intergenic	RLTR45	LTR	ERVK	ENSMUSG00000078698	Mrgpra3	-169428	NM_153067
chr13	85938801	85939799	Intergenic	L1Md_F2	LINE	L1	ENSMUSG00000017778	Cox7c	107495	NM_007749
chr1	168624601	168629799	Intergenic	L1Md_T	LINE	L1	ENSMUSG00000098407	Mir6348	136557	NR_105766
chr9	84502001	84504599	Intergenic	BGLII	LTR	ERVK	ENSMUSG00000099724	4930554C24Rik	-271098	NR_040739
chr3	124827801	124832799	Intergenic	IAPEz-int	LTR	ERVK	ENSMUSG00000039174	1700003H04Rik	-249209	NR_160692
chr12	23907001	23909599	Intergenic	Intergenic			ENSMUSG00000073158	9030624G23Rik	188969	NM_001256489
chr6	48000201	48004199	Intergenic	RLTR6-int	LTR	ERV1	ENSMUSG00000071477	Zfp777	45594	NM_001347139
chr12	114420401	114423399	Intergenic	L1_Mus3	LINE	L1	ENSMUSG00000105438	Mir7094-1	47566	NR_106062
chr5	89511601	89516599	Intergenic	IAPEy-int	LTR	ERVK	ENSMUSG00000035528	Npffr2	-13329	NM_133192
chr8	58492001	58494999	intron (NM_175032, intron 2 of 11)	L1Md_F2	LINE	L1		Gm15881	207296	NM_001177534
chr13	49923001	49930799	Intergenic	MMETn-int	LTR	ERVK	ENSMUSG00000037851	Iars	244770	NM_172015
chr9	11810601	11824799	Intergenic	ETnERV-int	LTR	ERVK	ENSMUSG00000039488	Cntn5	-912925	NM_001170787
chr12	19074801	19077599	Intergenic	MurSatRep1	Unknown	Unknown	ENSMUSG00000073197	5730507C01Rik	561690	NM_001033157
chr4	62122601	62124799	Intergenic	ERVB4_1B-LTR_MM	LTR	ERVK	ENSMUSG00000066153	Mup21	27141	NM_001009550
chrX	147672401	147676999	Intergenic	ETnERV3-int	LTR	ERVK	ENSMUSG00000031290	Lrch2	-120619	NM_001356368
chr15	14694001	14699399	Intergenic	RLTR44-int	LTR	ERVK	ENSMUSG00000039385	Cdh6	-1523025	NM_007666
chr2	3978001	3979599	Intergenic	MuRRS4-int	LTR	ERV1	ENSMUSG00000026657	Frmd4a	-38883	NM_001347086
chr8	73515001	73537199	Intergenic	IAPEz-int	LTR	ERVK	ENSMUSG00000004383	Large1	-172560	NM_001317391
chr10	53201001	53202799	Intergenic	L1Md_F2	LINE	L1	ENSMUSG00000112835	Gm36173	-33287	NR_152766
chr8	100238601	100257999	Intergenic	Intergenic			ENSMUSG00000052479	A330008L17Rik	831626	NR_132435
chr2	62012801	62015999	Intergenic	L1Md_F2	LINE	L1	ENSMUSG00000026904	Slc4a10	-32115	NM_001242382
chr1	60046401	60049799	Intergenic	L1VL1	LINE	L1	ENSMUSG00000026018	Ica1l	-4978	NM_027407
chr13	61936201	61941599	Intergenic	ETnERV3-int	LTR	ERVK		BC052688	167320	NR_028430
chr8	4931601	4936399	Intergenic	MTC	LTR	ERVL-MaLR	ENSMUSG00000022322	Shcbp1	-154433	NM_011369
chr4	150181001	150185199	Intergenic	B1_Mus1	SINE	Alu	ENSMUSG00000028972	Car6	18035	NM_009802
chr10	95885801	95888399	Intergenic	Intergenic			ENSMUSG00000036499	Eea1	-53563	NM_001001932
chr4	6487001	6488999	Intergenic	Charlie1a	DNA	hAT-Charlie	ENSMUSG00000028245	Nsmaf	-33729	NM_010945
chr1	44896401	44898799	Intergenic	L1Md_F2	LINE	L1	ENSMUSG00000101701	4930521E06Rik	-152651	NR_040602
chr4	15860801	15864599	Intergenic	L1Md_A	LINE	L1	ENSMUSG00000028222	Calb1	-18564	NM_009788
chr3	40926401	40929599	intron (NM_026622, intron 8 of 12)	RLTR44-int	LTR	ERVK	ENSMUSG00000025762	Larp1b	-22650	NM_001368221
chr8	77648201	77652999	Intergenic	Lx8	LINE	L1	ENSMUSG00000086781	1700092C02Rik	26428	NR_045467
chr9	38383601	38384799	Intergenic	L1_Mus2	LINE	L1	ENSMUSG00000096757	Olfr251	6317	NM_207553
chr6	69243001	69247799	Intergenic	L1Md_F	LINE	L1	ENSMUSG00000106222	Rprl1	81774	NR_004434
chr15	21464801	21466999	intron (NM_001008420, intron 3 of 11)	L1Md_F2	LINE	L1	ENSMUSG00000040452	Cdh12	354448	NM_001008420
chr11	10166601	10169599	Intergenic	L1Md_F2	LINE	L1	ENSMUSG00000050830	Vwc2	-945916	NM_177033
chr9	36031201	36032799	Intergenic	Lx	LINE	L1	ENSMUSG00000091411	Gm5916	96779	NM_001167587
chr3	96489601	96495799	Intergenic	IAPEz-int	LTR	ERVK	ENSMUSG00000038403	Hjv	-32485	NM_027126
chr16	31379801	31386799	Intergenic	MMETn-int	LTR	ERVK	ENSMUSG00000046598	Bdh1	-38997	NM_175177
chr4	83983601	83985599	Intergenic	Intergenic			ENSMUSG00000085217	6030471H07Rik	60279	NR_130998
chr8	120191201	120200799	Intergenic	IAPEz-int	LTR	ERVK	ENSMUSG00000042269	Fam92b	-18531	NM_001033980
chr8	18107601	18110399	Intergenic	Intergenic			ENSMUSG00000039842	Mcph1	-486131	NM_173189
chr16	36111201	36117599	Intergenic	B1_Mm	SINE	Alu	ENSMUSG00000034362	Csta1	16789	NM_001033239
chr3	20377401	20380199	Intergenic	L1Md_F	LINE	L1	ENSMUSG00000054988	Agtr1b	-11623	NM_175086
chr4	7628001	7630599	Intergenic	L1Md_T	LINE	L1	ENSMUSG00000086070	8430436N08Rik	68612	NR_040645
chr10	124555801	124556799	Intergenic	Intergenic			ENSMUSG00000112364	4930503E24Rik	87226	NR_028310
chr9	97259401	97261399	Intergenic	L1Md_F2	LINE	L1	ENSMUSG00000032451	Trim42	109558	NM_030219
chr2	175778601	175780999	Intergenic	L1VL1	LINE	L1	ENSMUSG00000078901	Gm14440	21237	NM_001199308
chr17	83410801	83412399	intron (NM_001286567, intron 3 of 23)	L1VL2	LINE	L1	ENSMUSG00000032624	Eml4	60669	NM_001286567
chr6	58817201	58819399	Intergenic	MMERGLN-int	LTR	ERV1	ENSMUSG00000029804	Herc3	-13165	NM_001361967
chr4	48513601	48520799	Intergenic	MMETn-int	LTR	ERVK	ENSMUSG00000039693	Msantd3	-22746	NM_001145925
chr7	9138401	9142199	Intergenic	Intergenic			ENSMUSG00000095773	Vmn2r38	-42535	NM_001105070
chr14	37194401	37196399	Intergenic	L1Md_T	LINE	L1	ENSMUSG00000041028	Ghitm	-60078	NM_078478
chr8	46343601	46353199	Intergenic	IAPEz-int	LTR	ERVK	ENSMUSG00000047171	Helt	-53729	NM_173789
chr16	43767201	43770999	intron (NM_007877, intron 1 of 6)	RLTR45-int	LTR	ERVK	ENSMUSG00000022705	Drd3	6879	NM_007877
chr3	93083601	93085399	Intergenic	MMERVK10C-int	LTR	ERVK	ENSMUSG00000096879	Gm4858	10979	NM_001177694
chr1	46504801	46507999	intron (NM_001310335, intron 10 of 64)	L1Md_F2	LINE	L1	ENSMUSG00000101337	Dnah7c	80882	NM_001310335
chr14	8550601	8553399	intron (NM_028934, intron 6 of 15)	L1_Mur3	LINE	L1	ENSMUSG00000021747	4930452B06Rik	114290	NM_028934
chr1	142656801	142658599	Intergenic	L1Md_F2	LINE	L1	ENSMUSG00000033849	B3galt2	-982997	NM_020025
chr10	6076201	6087199	Intergenic	RLTR6-int	LTR	ERV1	ENSMUSG00000019775	Rgs17	-159300	NM_019958
chr15	96494001	96497599	Intergenic	LTRIS2	LTR	ERV1	ENSMUSG00000033228	Scaf11	-34957	NM_028148
chr17	6574201	6576799	Intergenic	B3	SINE	B2	ENSMUSG00000095677	Dynlt1f	-26171	NM_001166627
chr8	101270401	101272799	Intergenic	L1Md_F2	LINE	L1	ENSMUSG00000031673	Cdh11	1513511	NM_009866
chr14	112323001	112325799	Intergenic	L1_Mus1	LINE	L1	ENSMUSG00000033214	Slitrk5	649285	NM_198865
chrX	170808801	170834799	Intergenic	Intergenic			ENSMUSG00000093806	Asmt	149156	NM_001199212
chr1	10645601	10648199	intron (NM_177834, intron 1 of 10)	(TCTCTG)n	Simple_repeat	Simple_repeat	ENSMUSG00000042501	Cpa6	73045	NM_177834
chr3	60679001	60687199	Intergenic	IAPEz-int	LTR	ERVK	ENSMUSG00000027763	Mbnl1	181921	NM_001310514
chr4	144202801	144206199	Intergenic	L1Md_F2	LINE	L1	ENSMUSG00000046262	C87977	8517	NM_001177542
chr13	12957201	12968999	Intergenic	L1Md_F2	LINE	L1	ENSMUSG00000079092	Prl2c2	42293	NM_031191
chr12	114939401	114943399	Intergenic	IAPEz-int	LTR	ERVK	ENSMUSG00000098357	Mir7094-2	-427706	NR_106063
chr1	58809001	58821999	intron (NM_001277926, intron 2 of 9)	IAPEz-int	LTR	ERVK	ENSMUSG00000026029	Casp8	12998	NM_001277926
chr3	36705201	36705799	Intergenic	L1Md_A	LINE	L1	ENSMUSG00000027716	Trpc3	-15333	NM_019510
chr10	26906401	26909199	intron (NM_176837, intron 12 of 14)	RLTR13B1	LTR	ERVK	ENSMUSG00000039031	Arhgap18	135288	NM_176837
chrY	3349201	3352399	Intergenic	RLTR21	LTR	ERVK	ENSMUSG00000094511	Gm21693	-5471	NM_001270514
chr4	75710601	75711999	Intergenic	L1Md_F2	LINE	L1	ENSMUSG00000028398	Dmac1	-433008	NM_025849
chr4	147685201	147686999	intron (NM_001127188, intron 1 of 3)	L1_Mur2	LINE	L1	ENSMUSG00000062518	Zfp534	16531	NM_001127188
chr6	16492001	16494799	Intergenic	L1Md_F2	LINE	L1	ENSMUSG00000107022	Gm36669	-284124	NR_157239
chr1	110188201	110191399	Intergenic	L1Md_F2	LINE	L1	ENSMUSG00000026312	Cdh7	206077	NM_172853
chr4	129078001	129080199	intron (NM_029219, intron 6 of 8)	intron (NM_029219, intron 6 of 8)	intron (NM_029219, intron 6 of 8)	intron (NM_029219, intron 6 of 8)	ENSMUSG00000028793	Rnf19b	20956	NM_029219
chr8	5118201	5120999	Intergenic	Lx3_Mus	LINE	L1	ENSMUSG00000023073	Slc10a2	-14313	NM_011388
chr17	88501601	88502599	Intergenic	RLTR10-int	LTR	ERVK	ENSMUSG00000034709	Ppp1r21	-28024	NM_028658
chr15	49960801	49964399	Intergenic	L1Md_F2	LINE	L1	ENSMUSG00000038679	Trps1	926449	NM_001310485
chr3	4767401	4771399	Intergenic	IAPEY_LTR	LTR	ERVK	ENSMUSG00000098659	1110015O18Rik	-29308	NR_045272
chr5	104360201	104370999	Intergenic	IAPEy-int	LTR	ERVK	ENSMUSG00000053863	Mepe	40271	NM_053172
chr9	117505601	117509399	intron (NM_001172121, intron 1 of 14)	L1Md_F2	LINE	L1	ENSMUSG00000039607	Rbms3	122413	NM_001172121
chr1	173811401	173813399	Intergenic	L1Md_F2	LINE	L1	ENSMUSG00000073489	Ifi204	-45481	NM_008329
chr1	44327601	44330799	Intergenic	RLTR13D2	LTR	ERVK	ENSMUSG00000046828	Mettl21e	-110269	NM_207281
chr9	73900001	73905599	intron (NM_001081153, intron 2 of 31)	IAPEz-int	LTR	ERVK	ENSMUSG00000062151	Unc13c	66237	NM_001081153
chr13	90217601	90223199	Intergenic	MMERVK10C-int	LTR	ERVK	ENSMUSG00000012422	Tmem167	130733	NM_025335
chr10	70888401	70892399	Intergenic	L1Md_A	LINE	L1	ENSMUSG00000037747	D630013N20Rik	-234437	NR_045292
chr2	39266401	39272999	Intergenic	RMER16-int	LTR	ERVK	ENSMUSG00000026753	Ppp6c	-43351	NM_024209
chr18	87963801	87968399	Intergenic	RLTR27	LTR	ERVK	ENSMUSG00000056153	Socs6	928107	NM_018821
chr10	50526801	50528799	Intergenic	L1Md_F2	LINE	L1	ENSMUSG00000038774	Ascc3	-64869	NM_198007
chr12	44735001	44738599	Intergenic	IAPLTR2a2_Mm	LTR	ERVK	ENSMUSG00000046314	Stxbp6	337683	NM_144552
chrX	94897601	94910399	Intergenic	Intergenic				Zxda	-105711	NR_003292
chr11	41416201	41417199	Intergenic	RLTR15	LTR	ERVK	ENSMUSG00000020436	Gabrg2	584157	NM_177408
chr15	103852801	103857199	intron (NM_009268, intron 2 of 5)	L1Md_F2	LINE	L1	ENSMUSG00000060311	Mucl1	44300	NM_009268
chr7	129559801	129566599	Intergenic	IAPEz-int	LTR	ERVK	ENSMUSG00000042055	Wdr11	-28663	NM_172255
chr5	75303001	75311199	Intergenic	IAPEz-int	LTR	ERVK	ENSMUSG00000099060	Mir7025	130269	NR_105992
chr13	78728201	78730399	Intergenic	Lx3A	LINE	L1	ENSMUSG00000069171	Nr2f1	-530427	NM_010151
chr2	95094401	95095999	Intergenic	L1Md_F	LINE	L1	ENSMUSG00000027193	Api5	-657014	NM_007466
chr1	117646201	117648999	Intergenic	L1VL2	LINE	L1	ENSMUSG00000026374	Tsn	663128	NR_153836
chr2	116532001	116545799	Intergenic	RLTR10-int	LTR	ERVK	ENSMUSG00000027355	Tmco5	-339791	NM_026104
chr3	9727201	9744599	intron (NM_053182, intron 2 of 7)	IAPEz-int	LTR	ERVK	ENSMUSG00000027508	Pag1	97779	NM_053182
chr7	48285401	48288199	Intergenic	ORR1A3-int	LTR	ERVL-MaLR	ENSMUSG00000070550	Mrgprb4	-87622	NM_205795
chr5	40563001	40563799	Intergenic	Charlie8	DNA	hAT-Charlie	ENSMUSG00000051022	Hs3st1	-918769	NM_010474
chr4	32032401	32036999	Intergenic	MMERVK10C-int	LTR	ERVK	ENSMUSG00000028284	Map3k7	70593	NM_009316
chr12	18365401	18366199	Intergenic	Intergenic			ENSMUSG00000073197	5730507C01Rik	-148710	NM_001201330
chr10	55502201	55502799	Intergenic	L1Md_Gf	LINE	L1	ENSMUSG00000047669	Msl3l2	-604417	NM_001163833
chr7	15191401	15193199	Intergenic	L1_Mus3	LINE	L1	ENSMUSG00000074369	Obox2	-196551	NM_145708
chr13	76993801	76997199	intron (NM_030174, intron 17 of 20)	RLTR6-int	LTR	ERV1	ENSMUSG00000021597	Slf1	139968	NM_134071
chr16	61029401	61029999	Intergenic	L1Md_F3	LINE	L1	ENSMUSG00000055540	Epha6	-424169	NM_007938
chr14	119954401	119964199	Intergenic	IAPEz-int	LTR	ERVK	ENSMUSG00000044819	Oxgr1	83135	NM_001001490
chr9	104965801	104970399	intron (NM_028719, intron 7 of 15)	intron (NM_028719, intron 7 of 15)	intron (NM_028719, intron 7 of 15)	intron (NM_028719, intron 7 of 15)	ENSMUSG00000032563	Mrpl3	-85168	NM_001364512
chr10	63356001	63359999	Intergenic	RLTR23	LTR	ERV1	ENSMUSG00000020063	Sirt1	-18965	NM_001159589
chr2	36315201	36319599	Intergenic	L1_Mus3	LINE	L1	ENSMUSG00000068950	Olfr338	-59378	NM_146947
chr9	99919601	99920199	Intergenic	L1Md_F	LINE	L1	ENSMUSG00000053747	Sox14	-43730	NM_011440
chr1	117254801	117257199	Intergenic	L1Md_T	LINE	L1	ENSMUSG00000026374	Tsn	1054728	NR_153836
chr5	99992401	99994199	Intergenic	RLTR10C	LTR	ERVK	ENSMUSG00000000568	Hnrnpd	-14362	NM_007516
chr8	62914401	62921399	Intergenic	IAPEz-int	LTR	ERVK	ENSMUSG00000054162	Spock3	-33332	NM_001252621
chr1	182186801	182188799	Intergenic	Intergenic			ENSMUSG00000091013	Vmn1r1	-29702	NM_001166728
chr12	105626201	105633399	intron (NM_029654, intron 34 of 41)	IAPEz-int	LTR	ERVK	ENSMUSG00000041347	Bdkrb1	25709	NM_007539
chr5	142049601	142055999	intron (NM_177879, intron 22 of 44)	intron (NM_177879, intron 22 of 44)	intron (NM_177879, intron 22 of 44)	intron (NM_177879, intron 22 of 44)	ENSMUSG00000056493	Foxk1	-348697	NM_199068
chr12	49343601	49346199	Intergenic	L1Md_F2	LINE	L1	ENSMUSG00000020950	Foxg1	-37983	NM_001160112
chr10	56622601	56623199	Intergenic	L1Md_F2	LINE	L1		Gm36595	190919	NR_152769
chr1	8770601	8771999	intron (NM_001290393, intron 5 of 19)	ETnERV2-int	LTR	ERVK	ENSMUSG00000025909	Sntg1	528577	NM_001290393
chr1	126938601	126944199	Intergenic	IAPEz-int	LTR	ERVK	ENSMUSG00000049690	Nckap5	-110768	NM_001081756
chr6	124592601	124595999	Intergenic	MMERVK9E_I-int	LTR	ERVK	ENSMUSG00000098470	C1rb	23870	NM_001113356
chr11	85059201	85059599	intron (NM_001029934, intron 5 of 33)	intron (NM_001029934, intron 5 of 33)	intron (NM_001029934, intron 5 of 33)	intron (NM_001029934, intron 5 of 33)	ENSMUSG00000000804	Usp32	80555	NM_001029934
chr5	47965601	47971799	Intergenic	IAPEz-int	LTR	ERVK	ENSMUSG00000031558	Slit2	-14455	NR_111900
chr3	20572001	20576199	Intergenic	IAPEY3-int	LTR	ERVK	ENSMUSG00000054988	Agtr1b	-206923	NM_175086
chr13	16100001	16102799	Intergenic	Intergenic				B230303A05Rik	-77977	NR_155430
chr7	8206201	8208399	Intergenic	L1Md_F2	LINE	L1	ENSMUSG00000070844	Vmn2r42	-6980	NM_009493
chr16	63440801	63441599	Intergenic	Intergenic			ENSMUSG00000052504	Epha3	422975	NM_010140
chr3	88567601	88574999	Intergenic	B1_Mur2	SINE	Alu	ENSMUSG00000041355	Ssr2	-8308	NM_025448
chr6	16441601	16442399	Intergenic	L1Md_F3	LINE	L1	ENSMUSG00000107022	Gm36669	-335524	NR_157239
chr12	44775401	44776999	Intergenic	L1_Mus1	LINE	L1	ENSMUSG00000046314	Stxbp6	298283	NM_144552
chr11	31772001	31777999	Intergenic	IAPEz-int	LTR	ERVK	ENSMUSG00000085772	D630024D03Rik	49547	NR_102310
chr3	14926601	14929599	Intergenic	L1Md_F3	LINE	L1	ENSMUSG00000027562	Car2	41812	NM_009801
chr11	54854201	54856999	intron (NR_156460, intron 1 of 7)	RLTR10-int	LTR	ERVK	ENSMUSG00000020268	Lyrm7	4997	NM_029327
chr14	112267001	112268799	Intergenic	MusHAL1	LINE	L1	ENSMUSG00000033214	Slitrk5	592785	NM_198865
chr14	15022801	15031199	Intergenic	ORR1A1	LTR	ERVL-MaLR	ENSMUSG00000042567	Nek10	206185	NM_001195229
chr4	60099201	60102199	intron (NM_001200004, intron 3 of 6)	ETnERV2-int	LTR	ERVK	ENSMUSG00000073842	Mup7	-30225	NM_001347129
chr13	12985801	12992199	Intergenic	MTA_Mm	LTR	ERVL-MaLR	ENSMUSG00000079092	Prl2c2	16393	NM_031191
chr4	84682801	84683999	Intergenic	Intergenic			ENSMUSG00000028487	Bnc2	-7997	NM_001369084
chr4	42100801	42104599	intron (NR_033506, intron 2 of 3)	IAPEz-int	LTR	ERVK	ENSMUSG00000073878	Gm13304	-12087	NM_001193666
chr1	11392001	11395199	Intergenic	L1_Mus3	LINE	L1	ENSMUSG00000057715	A830018L16Rik	-20505	NM_001160371
chr12	114663401	114664999	Intergenic	Lx	LINE	L1	ENSMUSG00000098357	Mir7094-2	-150506	NR_106063
chr11	6819601	6822999	Intergenic	L1Md_F2	LINE	L1	ENSMUSG00000086808	Gm11981	-101263	NR_046025
chr13	114538001	114545399	Intergenic	IAPEz-int	LTR	ERVK	ENSMUSG00000114879	4930467J12Rik	65384	NR_152116
chr7	12586201	12590799	intron (NM_001104644, intron 3 of 4)	L1Md_T	LINE	L1	ENSMUSG00000096002	Vmn2r53	18044	NM_001104644
chr3	31606601	31608599	Intergenic	L1Md_A	LINE	L1	ENSMUSG00000037610	Kcnmb2	-295103	NM_028231
chr7	25964601	25967599	Intergenic	IAPEY5_I-int	LTR	ERVK	ENSMUSG00000030483	Cyp2b10	68442	NM_009999
chr7	7420601	7423799	Intergenic	Intergenic			ENSMUSG00000096373	Vmn2r31	-22573	NM_001105062
chr16	37521401	37523199	intron (NM_001355727, intron 3 of 4)	B1_Mus2	SINE	Alu	ENSMUSG00000022828	Gtf2e1	17489	NM_028812
chr7	142669401	142671399	TTS (NR_002855)	TTS (NR_002855)	TTS (NR_002855)	TTS (NR_002855)	ENSMUSG00000048583	Igf2	-3584	NM_001315488
chr7	3480001	3482799	Intergenic	IAPLTR2b	LTR	ERVK	ENSMUSG00000053338	Tarm1	21224	NM_177363
chr3	67097001	67100999	intron (NM_001356273, intron 4 of 9)	RLTR4_MM-int	LTR	ERV1	ENSMUSG00000034544	Rsrc1	113033	NM_001356273
chr8	55524801	55531199	Intergenic	IAPEz-int	LTR	ERVK	ENSMUSG00000046258	Adam29	378964	NM_175939
chr6	131051001	131054399	Intergenic	Intergenic			ENSMUSG00000030187	Klra2	194662	NM_008462
chr13	65981001	65984999	Intergenic	RLTR45-int	LTR	ERVK	ENSMUSG00000095909	Gm10324	-130453	NM_001177832
chr4	135455201	135463399	intron (NM_001361484, intron 11 of 11)	IAPEz-int	LTR	ERVK	ENSMUSG00000059713	Rcan3	-25495	NM_022980
chrX	84543001	84545199	intron (NM_007868, intron 52 of 78)	L1Md_T	LINE	L1	ENSMUSG00000045103	Dmd	-504195	NM_001314038
chr3	61828801	61834199	Intergenic	Intergenic			ENSMUSG00000036894	Rap2b	466993	NM_028712
chr10	11476001	11478399	Intergenic	MuRRS-int	LTR	ERV1	ENSMUSG00000048007	Timm8a1	-132024	NM_013898
chr1	186079401	186084799	Intergenic	L1Md_F2	LINE	L1	ENSMUSG00000039246	Lyplal1	35210	NM_146106
chr13	55433201	55440399	Intergenic	IAPEY5_I-int	LTR	ERVK	ENSMUSG00000074886	Grk6	-8272	NM_001286063
chr11	28167201	28170999	Intergenic	MMERVK9C_I-int	LTR	ERVK	ENSMUSG00000032878	Ccdc85a	415224	NM_001166661
chr8	78098601	78100999	Intergenic	Intergenic			ENSMUSG00000037101	Ttc29	-113542	NM_183096
chr19	3004201	3006599	Intergenic	IAPEY4_I-int	LTR	ERVK	ENSMUSG00000100969	1700030N03Rik	192303	NR_045304
chr8	52961801	52974199	Intergenic	IAPEz-int	LTR	ERVK	ENSMUSG00000031521	Aga	-543702	NM_001205054
chr6	130774801	130776999	Intergenic	ORR1A3	LTR	ERVL-MaLR	ENSMUSG00000079853	Klra1	-389026	NM_016659
chr5	62225801	62227599	Intergenic	MTD	LTR	ERVL-MaLR	ENSMUSG00000089992	G6pd2	417857	NM_019468
chr2	142082401	142084599	intron (NM_001013802, intron 8 of 18)	MLTR25A	LTR	ERVK	ENSMUSG00000038844	Kif16b	817964	NM_001081133
chr14	37997401	37999399	Intergenic	L1Md_F	LINE	L1	ENSMUSG00000041028	Ghitm	-863078	NM_078478
chrX	62077601	62085599	Intergenic	IAPEz-int	LTR	ERVK	ENSMUSG00000045330	4933402E13Rik	-201899	NM_001199997
chr6	110334601	110337399	Intergenic	IAPEy-int	LTR	ERVK	ENSMUSG00000056755	Grm7	-309512	NM_001346640
chr7	15436001	15443199	Intergenic	L1_Mus3	LINE	L1	ENSMUSG00000074369	Obox2	50749	NM_145708
chr11	12794401	12804399	Intergenic	IAPEz-int	LTR	ERVK	ENSMUSG00000020173	Cobl	-334440	NM_001282993
chr7	85075401	85077999	Intergenic	IAPEY3_LTR	LTR	ERVK	ENSMUSG00000094950	Vmn2r66	-64680	NM_001033878
chr13	23323601	23329799	intron (NR_131052, intron 2 of 3)	MMETn-int	LTR	ERVK	ENSMUSG00000087097	4930586N03Rik	13175	NR_131052
chr1	192154001	192156599	Intergenic	Intergenic			ENSMUSG00000037395	Rcor3	-17260	NM_001290278
chrX	33924401	33931399	Intergenic	Intergenic			ENSMUSG00000078324	Btbd35f14	-225551	NM_001145038
chr3	98781601	98787199	Intergenic	Intergenic			ENSMUSG00000062410	Hsd3b3	-21272	NM_001161742
chr2	111919401	111922599	Intergenic	L1Md_F2	LINE	L1	ENSMUSG00000096566	Olfr1306	-8072	NM_001011803
chr9	37783601	37785799	Intergenic	L1Md_F2	LINE	L1	ENSMUSG00000058628	Olfr875	12063	NM_146749
chr16	51791401	51793599	Intergenic	L1Md_F2	LINE	L1		Gm29686	194787	NR_153657
chr5	41581001	41585399	Intergenic	L1Md_F2	LINE	L1	ENSMUSG00000029128	Rab28	124491	NM_001310592
chr1	95497801	95500199	Intergenic	Intergenic			ENSMUSG00000040710	St8sia4	168594	NM_001159745
chr4	75401601	75404799	Intergenic	RLTR44A	LTR	ERVK	ENSMUSG00000028398	Dmac1	-124908	NM_025849
chr2	22162401	22163799	Intergenic	L1Md_T	LINE	L1	ENSMUSG00000025716	Myo3a	-64403	NM_148413
chr8	75899201	75906399	intron (NM_027944, intron 12 of 12)	L1Md_F3	LINE	L1	ENSMUSG00000031620	Iqcm	454106	NM_027944
chr3	103226401	103229399	Intergenic	RLTR25A	LTR	ERVK	ENSMUSG00000033014	Trim33	-51393	NM_053170
chr8	21716001	21719799	Intergenic	L1_Mus3	LINE	L1	ENSMUSG00000058618	AY761184	-14253	NM_001007582
chr4	62150801	62153599	Intergenic	L1Md_F3	LINE	L1	ENSMUSG00000066153	Mup21	-1359	NM_001009550
chr11	116784401	116793199	Intergenic	IAPEz-int	LTR	ERVK	ENSMUSG00000009588	St6galnac1	-13293	NM_011371
chr1	47064401	47073799	Intergenic	ERVB4_1B-I_MM-int	LTR	ERVK	ENSMUSG00000025986	Slc39a10	-143324	NM_001356417
chr5	89326401	89327999	Intergenic	L1Md_F	LINE	L1	ENSMUSG00000035540	Gc	130698	NM_008096
chrX	54666001	54669199	Intergenic	RMER16-int	LTR	ERVK	ENSMUSG00000096468	Gm16405	45389	NM_001166646
chr4	39853801	39857999	Intergenic	Lx3C	LINE	L1	ENSMUSG00000028405	Aco1	-287365	NM_007386
chr5	98638801	98641799	intron (NM_001024614, intron 3 of 5)	L1Md_F2	LINE	L1	ENSMUSG00000105814	Mir703	-164636	NR_030484
chr7	104266801	104273999	intron (NM_001310602, intron 5 of 7)	IAPEz-int	LTR	ERVK	ENSMUSG00000060441	Trim5	17706	NM_001310602
chr1	78564201	78565399	Intergenic	L1MB3	LINE	L1	ENSMUSG00000012187	Mogat1	53740	NM_026713
chr4	147243001	147283599	Intergenic	L1_Mus1	LINE	L1			-179814	NM_001371348
chr5	105206201	105207999	Intergenic	L1_Mus1	LINE	L1	ENSMUSG00000105096	Gbp10	32433	NM_001039646
chr14	28186001	28188399	intron (NM_177814, intron 13 of 15)	L1Md_T	LINE	L1	ENSMUSG00000021994	Wnt5a	-318273	NM_009524
chr10	85045401	85050599	Intergenic	Intergenic			ENSMUSG00000050035	Fhl4	54495	NM_010214
chr6	112435401	112441599	Intergenic	IAPEz-int	LTR	ERVK	ENSMUSG00000062694	Cav3	-21005	NM_007617
chr2	159458001	159462399	Intergenic	MMERVK10C-int	LTR	ERVK	ENSMUSG00000085198	4933416E03Rik	-487141	NR_040498
chr4	147556201	147557599	intron (NM_001014397, intron 1 of 5)	intron (NM_001014397, intron 1 of 5)	intron (NM_001014397, intron 1 of 5)	intron (NM_001014397, intron 1 of 5)	ENSMUSG00000065999	Zfp985	3623	NM_001014397
chr8	104693001	104695799	Intergenic	L1Md_T	LINE	L1	ENSMUSG00000055730	Ces2a	-39603	NM_001190330
chr7	9010001	9011999	Intergenic	Intergenic			ENSMUSG00000096658	Vmn2r39	19682	NM_001105071
chr7	68647401	68648999	Intergenic	RLTR17B_Mm	LTR	ERVK		Gm5334	29744	NR_003648
chr7	33418001	33420799	Intergenic	L1Md_F2	LINE	L1	ENSMUSG00000094978	Scgb1b20	46166	NM_001270543
chr7	140597401	140600599	Intergenic	L1Md_F2	LINE	L1	ENSMUSG00000093942	Olfr46	-2340	NM_146934
chr2	131829201	131832399	intron (NR_029381, intron 2 of 2)	LTRIS2	LTR	ERV1	ENSMUSG00000086822	5330413P13Rik	16856	NR_029381
chr14	113172201	113174799	Intergenic	L1Md_F3	LINE	L1	ENSMUSG00000033214	Slitrk5	1498385	NM_198865
chr2	121947801	121948999	Intergenic	LTRIS2	LTR	ERV1	ENSMUSG00000033411	Ctdspl2	-7601	NM_212450
chr1	141206001	141208599	Intergenic	L1Md_T	LINE	L1	ENSMUSG00000102368	4930590L20Rik	-550898	NR_040604
chr12	61369801	61370999	Intergenic	Intergenic			ENSMUSG00000113429	Gm20063	151420	NR_045049
chr17	92939001	92944199	Intergenic	ETnERV-int	LTR	ERVK	ENSMUSG00000024256	Adcyap1	-257417	NM_001315503
chr15	57023801	57025999	Intergenic	L1Md_F2	LINE	L1	ENSMUSG00000022366	Slc22a22	240261	NM_001357930
chr12	65631401	65642199	Intergenic	IAPEz-int	LTR	ERVK	ENSMUSG00000035560	Wdr20rt	411283	NM_027614
chr6	129797601	129797799	Intergenic	Intergenic			ENSMUSG00000071158	Gm156	-13430	NM_001014997
chr3	139748801	139750199	Intergenic	RLTR13C1	LTR	ERVK	ENSMUSG00000106505	Gm32693	31259	NR_153353
chr5	49694401	49704599	Intergenic	IAPEz-int	LTR	ERVK	ENSMUSG00000029090	Adgra3	359496	NM_133911
chr13	27694001	27696799	Intergenic	L1Md_F	LINE	L1	ENSMUSG00000021348	Prl7d1	21336	NM_001360090
chr6	24339801	24346199	Intergenic	B1_Mus2	SINE	Alu	ENSMUSG00000046192	Iqub	172067	NM_172535
chr8	93048601	93052399	Intergenic	L1VL2	LINE	L1	ENSMUSG00000071047	Ces1a	-2308	NM_001013764
chr11	26374601	26376799	Intergenic	RLTR1B	LTR	ERV1	ENSMUSG00000004018	Fancl	-11384	NM_025923
chr12	35855401	35858599	Intergenic	L1Md_T	LINE	L1	ENSMUSG00000036231	Agr3	-68621	NM_207531
chrX	124604801	124606999	Intergenic	IAPEz-int	LTR	ERVK	ENSMUSG00000072049	Vmn2r121	-469990	NM_001100616
chr4	59498001	59503199	intron (NM_178164, intron 5 of 13)	ORR1C2	LTR	ERVL-MaLR	ENSMUSG00000028382	Ptbp3	48764	NM_144904
chr19	8152401	8153999	Intergenic	IAPEY3-int	LTR	ERVK	ENSMUSG00000063590	Slc22a28	-21218	NM_001013820
chr3	46921601	46924399	Intergenic	L1Md_T	LINE	L1	ENSMUSG00000098417	Mir6379	-22218	NR_105800
chrX	23832801	23835199	Intergenic	RLTR10A	LTR	ERVK	ENSMUSG00000068113	Gm4907	-58763	NM_001034864
chr3	62163001	62166999	Intergenic	RLTR46A	LTR	ERVK	ENSMUSG00000036885	Arhgef26	-173777	NM_001081295
chr7	14963801	14966399	Intergenic	Intergenic			ENSMUSG00000055942	Obox7	305392	NM_001038676
chr5	8497401	8499599	intron (NM_198620, intron 8 of 9)	L1Md_F	LINE	L1	ENSMUSG00000040584	Abcb1a	-68591	NM_011076
chr13	61750401	61750799	Intergenic	Intergenic				BC052688	-20980	NR_028430
chrX	117129801	117136399	Intergenic	IAPEz-int	LTR	ERVK	ENSMUSG00000067441	H2afb1	118343	NM_001102665
chr15	103840801	103843199	intron (NM_009268, intron 2 of 5)	MMERVK10C-int	LTR	ERVK	ENSMUSG00000060311	Mucl1	57300	NM_009268
chr9	19095201	19098399	Intergenic	MMERVK9C_I-int	LTR	ERVK	ENSMUSG00000059303	Olfr836	-24157	NM_146564
chr9	19972201	19973199	Intergenic	Intergenic			ENSMUSG00000050803	Olfr866	55335	NM_146558
chrX	33920801	33923399	Intergenic	Intergenic			ENSMUSG00000078324	Btbd35f14	-219751	NM_001145038
chr12	24201801	24219799	Intergenic	Intergenic			ENSMUSG00000073158	9030624G23Rik	-113531	NM_001256489
chr17	28935401	28941799	intron (NM_153390, intron 2 of 2)	IAPEz-int	LTR	ERVK	ENSMUSG00000045378	Pxt1	3662	NM_153390
chr1	97277801	97278799	Intergenic	L1Md_F2	LINE	L1	ENSMUSG00000026331	Slco6c1	-149997	NM_028942
chr5	18119801	18126799	Intergenic	IAPEz-int	LTR	ERVK	ENSMUSG00000028777	Gnat3	160730	NM_001081143
chr9	6493201	6496799	Intergenic	L1Md_F2	LINE	L1	ENSMUSG00000047619	Ddi1	-228453	NM_027942
chr10	99889601	99890399	Intergenic	L1Md_A	LINE	L1	ENSMUSG00000019966	Kitl	-125821	NM_013598
chr11	10360001	10362999	Intergenic	L1Md_F2	LINE	L1	ENSMUSG00000050830	Vwc2	-752516	NM_177033
chr14	40201001	40204799	Intergenic	L1Md_F2	LINE	L1	ENSMUSG00000101261	1700109I08Rik	547237	NR_045936
chrX	123956601	123957799	Intergenic	Intergenic				Astx5	-63447	NR_152851
chr12	8629001	8629799	Intergenic	MTA_Mm-int	LTR	ERVL-MaLR	ENSMUSG00000020600	Slc7a15	-30334	NM_177802
chr6	123358201	123359399	Intergenic	L1_Mus3	LINE	L1	ENSMUSG00000091260	Vmn2r19	50467	NM_001104632
chr19	43320001	43321799	intron (NM_001081257, intron 2 of 11)	L1Md_F3	LINE	L1	ENSMUSG00000074852	Hpse2	67455	NM_001081257
chr7	59480601	59481599	intron (NR_146211, intron 106 of 171)	intron (NR_146211, intron 106 of 171)	intron (NR_146211, intron 106 of 171)	intron (NR_146211, intron 106 of 171)		Gm22496	-133676	NR_146600
chr2	16071401	16072199	intron (NM_001310455, intron 30 of 38)	L1Md_F3	LINE	L1	ENSMUSG00000026748	Plxdc2	-284504	NM_026162
chrX	5309201	5317999	Intergenic	ETnERV2-int	LTR	ERVK	ENSMUSG00000044597	Mycs	155665	NM_010850
chr19	21698401	21699799	Intergenic	L1Md_F3	LINE	L1	ENSMUSG00000047368	Abhd17b	45791	NM_146096
chr16	76914401	76916399	Intergenic	Intergenic			ENSMUSG00000100857	1700041M19Rik	95481	NR_040573
chr8	124093601	124094199	Intergenic	ORR1A1	LTR	ERVL-MaLR	ENSMUSG00000088414	Mir1967	71259	NR_035493
chr4	25501001	25502999	Intergenic	L1Md_F	LINE	L1	ENSMUSG00000040359	Ufl1	-220179	NM_001355512
chr12	63692801	63694799	Intergenic	L1Md_T	LINE	L1	ENSMUSG00000043060	Fscb	781098	NM_001163271
chr15	17818401	17828599	Intergenic	IAPEY3-int	LTR	ERVK	ENSMUSG00000098150	4921515E04Rik	546127	NR_045711
chr6	130014801	130017799	intron (NM_053154, intron 6 of 7)	intron (NM_053154, intron 6 of 7)	intron (NM_053154, intron 6 of 7)	intron (NM_053154, intron 6 of 7)	ENSMUSG00000061769	Klra6	10654	NM_008464
chr8	9946601	9947999	Intergenic	IAPLTR2b	LTR	ERVK	ENSMUSG00000049717	Lig4	29023	NM_176953
chr14	34364201	34366999	Intergenic	Intergenic			ENSMUSG00000023064	Sncg	9069	NM_011430
chr8	80520201	80522399	Intergenic	L1Md_T	LINE	L1	ENSMUSG00000051839	Gypa	27255	NM_010369
chr7	44077801	44081399	Intergenic	RLTR13G	LTR	ERVK	ENSMUSG00000066516	Klk1b21	-22692	NM_010642
chr17	39055401	39057399	Intergenic	L1_Mus3	LINE	L1	ENSMUSG00000095625	Esp24	19705	NM_001256050
chr16	30919001	30921599	Intergenic	RMER17C	LTR	ERVK	ENSMUSG00000047434	Xxylt1	161132	NM_198626
chr8	43050001	43052999	Intergenic	L1MA5	LINE	L1	ENSMUSG00000031651	Triml1	89986	NM_177742
chr4	144813601	144815599	Intergenic	ERVB5_1-I_MM-int	LTR	ERVK	ENSMUSG00000078504	Gm438	-28017	NM_001126316
chr15	87292001	87303599	Intergenic	IAPEz-int	LTR	ERVK	ENSMUSG00000054863	Tafa5	-246499	NM_001252310
chrX	124473801	124477999	Intergenic	IAPEz-int	LTR	ERVK	ENSMUSG00000072049	Vmn2r121	-339990	NM_001100616
chr3	28152401	28154599	Intergenic	L1Md_F	LINE	L1	ENSMUSG00000027692	Tnik	-109714	NM_001163007
chr2	89560001	89564199	Intergenic	MMERVK9C_I-int	LTR	ERVK	ENSMUSG00000111456	Olfr1245	13673	NM_146788
chr17	22239601	22243199	Intergenic	L1_Mus1	LINE	L1	ENSMUSG00000096433	Zfp994	-15786	NM_001205095
chr4	147817001	147821799	Intergenic	RLTR13D5	LTR	ERVK	ENSMUSG00000080059	Rps19-ps3	2802	NR_033639
chr9	84646401	84647999	Intergenic	L1Md_F2	LINE	L1	ENSMUSG00000099724	4930554C24Rik	-127198	NR_040739
chr8	119608201	119609999	Intergenic	LTRIS2	LTR	ERV1	ENSMUSG00000024266	Adad2	-3613	NM_029428
chr12	65800001	65811399	Intergenic	IAPEz-int	LTR	ERVK	ENSMUSG00000060499	Rpl10l	478701	NM_001162933
chr9	74041001	74042199	Intergenic	L1Md_A	LINE	L1	ENSMUSG00000044976	Wdr72	-68734	NM_001033500
chr1	13267401	13270399	intron (NM_008678, intron 2 of 22)	intron (NM_008678, intron 2 of 22)	intron (NM_008678, intron 2 of 22)	intron (NM_008678, intron 2 of 22)	ENSMUSG00000005886	Ncoa2	103529	NM_001302702
chr11	71130401	71134999	intron (NM_001004142, intron 2 of 13)	L1Md_F2	LINE	L1	ENSMUSG00000069830	Nlrp1a	12004	NM_001004142
chr16	76642001	76644599	Intergenic	MMERGLN-int	LTR	ERV1		Gm30726	94505	NR_155449
chr16	66689001	66691399	intron (NM_001145977, intron 7 of 8)	L1Md_F2	LINE	L1	ENSMUSG00000092599	1700010K23Rik	33082	NR_040512
chr14	91782201	91783799	Intergenic	L1Md_F2	LINE	L1	ENSMUSG00000115001	4930474H20Rik	1656109	NR_045712
chr11	12547601	12550399	Intergenic	L1Md_F2	LINE	L1	ENSMUSG00000020173	Cobl	-84040	NM_001282993
chr7	75773601	75778399	Intergenic	Intergenic			ENSMUSG00000055652	Klhl25	-72338	NM_001122780
chr7	10944601	10948999	Intergenic	IAP1-MM_I-int	LTR	ERVK	ENSMUSG00000095339	Zscan4b	-41750	NM_001185173
chr10	49064401	49068999	Intergenic	L1Md_F2	LINE	L1	ENSMUSG00000056073	Grik2	721237	NM_001358866
chr7	85923601	85934199	Intergenic	IAPEz-int	LTR	ERVK	ENSMUSG00000090774	Vmn2r74	32582	NM_001105187
chr12	15423601	15426599	Intergenic	L1Md_T	LINE	L1	ENSMUSG00000113644	4930448C13Rik	-374711	NR_045960
chr6	16654601	16656399	Intergenic	L1Md_F	LINE	L1	ENSMUSG00000107022	Gm36669	-122024	NR_157239
chr10	54692201	54693799	Intergenic	MMETn-int	LTR	ERVK	ENSMUSG00000097069	Gm16998	617078	NR_038016
chr7	8622401	8622999	Intergenic	L1Md_F2	LINE	L1	ENSMUSG00000090662	Vmn2r45	-133741	NM_001105075
chr6	130229001	130231199	intron (NM_014194, intron 1 of 6)	A-rich	Low_complexity	Low_complexity	ENSMUSG00000067599	Klra7	1587	NM_014194
chrX	170864801	170867199	Intergenic	Intergenic			ENSMUSG00000093806	Asmt	193356	NM_001199212
chr3	23170401	23182799	Intergenic	IAPEz-int	LTR	ERVK		Rprl2	925230	NR_004439
chrX	3704201	3709399	Intergenic	IAPEz-int	LTR	ERVK	ENSMUSG00000094876	Btbd35f18	6567	NM_001085545
chr7	87037001	87040999	Intergenic	L1Md_F2	LINE	L1	ENSMUSG00000090362	Vmn2r79	42535	NM_001105190
chr18	68778201	68782199	Intergenic	MMERVK10C-int	LTR	ERVK	ENSMUSG00000099300	Mir6356	40800	NR_105774
chr10	81689201	81692199	Intergenic	LTRIS2	LTR	ERV1	ENSMUSG00000096795	Zfp433	-14125	NM_001243067
chr8	3791801	3794999	Intergenic	L1Md_F2	LINE	L1		Rprl3	9961	NR_024198
chr6	118568401	118573999	Intergenic	IAPEz-int	LTR	ERVK	ENSMUSG00000007827	Ankrd26	-8929	NM_001081112
chr11	6447801	6451399	Intergenic	MMERVK10C-int	LTR	ERVK	ENSMUSG00000041126	H2afv	-5157	NM_029938
chr6	117721201	117726599	intron (NR_045731, intron 2 of 3)	IAP-d-int	LTR	ERVK	ENSMUSG00000099869	1700030F04Rik	27869	NR_045731
chr1	195298401	195303999	Intergenic	L1Md_F3	LINE	L1	ENSMUSG00000026616	Cr2	-124481	NM_007758
chrX	110090401	110092599	Intergenic	L1Md_T	LINE	L1	ENSMUSG00000082853	Gm7134	-281253	NR_033597
chr1	171829201	171832399	Intergenic	IAPEz-int	LTR	ERVK	ENSMUSG00000038147	Cd84	-8897	NM_013489
chr6	123868401	123869799	Intergenic	L1Md_F2	LINE	L1	ENSMUSG00000094672	Vmn2r25	-15910	NM_001104641
chr12	100826801	100828799	intron (NM_001361020, intron 2 of 13)	L1Md_F2	LINE	L1	ENSMUSG00000021185	Dglucy	48743	NM_001361020
chr7	8536601	8544399	Intergenic	Intergenic			ENSMUSG00000090662	Vmn2r45	-51541	NM_001105075
chr14	15723601	15724999	Intergenic	LTRIS2	LTR	ERV1	ENSMUSG00000045201	Lrrc3b	-285313	NM_146052
chr12	50975601	50980999	Intergenic	MMETn-int	LTR	ERVK	ENSMUSG00000111986	1700008C04Rik	-26856	NR_126468
chr6	128775401	128779799	TTS (NM_001159904)	TTS (NM_001159904)	TTS (NM_001159904)	TTS (NM_001159904)	ENSMUSG00000030325	Klrb1c	11041	NM_008527
chr3	74262401	74269599	Intergenic	Intergenic			ENSMUSG00000104096	Gm20356	-248723	NR_040450
chr13	13716801	13718999	intron (NM_010748, intron 39 of 52)	L1Md_T	LINE	L1	ENSMUSG00000021303	Gng4	-66159	NM_001302997
chrX	167214401	167215599	Intergenic	L1Md_T	LINE	L1	ENSMUSG00000049775	Tmsb4x	-5782	NM_021278
chr5	50074801	50078399	Intergenic	L1Md_F2	LINE	L1	ENSMUSG00000029090	Adgra3	-17604	NM_133911
chr6	93788801	93791799	intron (NM_001029850, intron 4 of 23)	intron (NM_001029850, intron 4 of 23)	intron (NM_001029850, intron 4 of 23)	intron (NM_001029850, intron 4 of 23)	ENSMUSG00000045095	Magi1	122663	NR_104594
chr4	27007001	27010399	Intergenic	L1Md_T	LINE	L1	ENSMUSG00000086257	4930548K13Rik	-303251	NR_040656
chr17	77773401	77786199	Intergenic	IAPEz-int	LTR	ERVK	ENSMUSG00000024074	Crim1	-420448	NM_015800
chr4	146604601	146612199	Intergenic	Intergenic			ENSMUSG00000086046	1700095A21Rik	-61527	NR_045468
chr13	7399201	7402399	Intergenic	L1Md_A	LINE	L1	ENSMUSG00000021196	Pfkp	-752029	NM_001291071
chr1	55039601	55041799	Intergenic	Intergenic			ENSMUSG00000025981	Coq10b	-12070	NM_001039710
chr6	10026401	10028199	Intergenic	L1Md_F2	LINE	L1		AA545190	947078	NR_033776
chr13	25006801	25011399	intron (NM_001013389, intron 2 of 10)	IAPEY4_I-int	LTR	ERVK	ENSMUSG00000021339	Mrs2	11217	NM_001013389
chr2	73743201	73761199	intron (NM_001113246, intron 1 of 12)	IAPEz-int	LTR	ERVK	ENSMUSG00000056486	Chn1	23146	NM_001113246
chr1	147807201	147808599	Intergenic	L1Md_F2	LINE	L1	ENSMUSG00000035131	Brinp3	1310213	NM_001357572
chr2	17084001	17087999	Intergenic	L1Md_F2	LINE	L1		4930515L03Rik	-72274	NR_040632
chr5	133293201	133296999	Intergenic	MuRRS4-int	LTR	ERV1	ENSMUSG00000029673	Auts2	-751880	NM_001363480
chr7	8355801	8357599	Intergenic	Intergenic			ENSMUSG00000094098	Vmn2r44	26538	NM_001105074
chr11	65658201	65660799	Intergenic	MMERVK10D3_I-int	LTR	ERVK	ENSMUSG00000076460	Mir744	75332	NR_030417
chr15	14726201	14732399	Intergenic	IAPEz-int	LTR	ERVK	ENSMUSG00000039385	Cdh6	-1555625	NM_007666
chr18	19332801	19333399	Intergenic	MMERVK9E_I-int	LTR	ERVK	ENSMUSG00000059898	Dsc3	668997	NM_001291809
chr18	18849001	18854199	Intergenic	MMERGLN-int	LTR	ERV1	ENSMUSG00000059898	Dsc3	1150497	NM_001291809
chr18	59929001	59932399	Intergenic	L1Md_F	LINE	L1	ENSMUSG00000073555	Gm4951	-281377	NM_001033767
chr5	95369001	95372599	Intergenic	RLTR6B_Mm	LTR	ERV1	ENSMUSG00000079424	Gm3259	64877	NM_001270456
chr9	9485401	9488399	Intergenic	L1Md_F2	LINE	L1	ENSMUSG00000050730	Arhgap42	-247887	NM_027823
chr8	14288401	14291599	intron (NM_001145965, intron 2 of 14)	intron (NM_001145965, intron 2 of 14)	intron (NM_001145965, intron 2 of 14)	intron (NM_001145965, intron 2 of 14)	ENSMUSG00000047495	Dlgap2	194125	NM_172910
chr4	68425201	68426999	Intergenic	L1Md_T	LINE	L1		Gm12911	-104139	NR_151548
chr12	19564001	19568799	Intergenic	MMERVK9E_I-int	LTR	ERVK	ENSMUSG00000073197	5730507C01Rik	1051890	NM_001033157
chr14	41881401	41883999	Intergenic	L1Md_F	LINE	L1	ENSMUSG00000090440	1700049E17Rik2	-42249	NM_001358037
chrX	127525201	127526999	Intergenic	MMERVK9C_I-int	LTR	ERVK	ENSMUSG00000049815	4921511C20Rik	131807	NR_003646
chr15	16127601	16129999	Intergenic	Intergenic			ENSMUSG00000025370	Cdh9	-600115	NM_009869
chr6	107138201	107138999	Intergenic	L1_Mus1	LINE	L1	ENSMUSG00000005362	Crbn	-338513	NM_175357
chr1	58786801	58787799	Intergenic	Lx2B	LINE	L1	ENSMUSG00000026029	Casp8	-8074	NM_009812
chr2	129857001	129859199	Intergenic	L1Md_F2	LINE	L1		Stk35os1	-56641	NR_029452
chr7	54938001	54947799	intron (NM_178705, intron 1 of 11)	IAPEz-int	LTR	ERVK	ENSMUSG00000063297	Luzp2	107655	NM_178705
chr1	131375401	131378199	intron (NM_001081011, intron 4 of 22)	L1Md_T	LINE	L1	ENSMUSG00000042349	Ikbke	-97237	NM_019777
chr17	93149801	93150999	Intergenic	Intergenic			ENSMUSG00000024256	Adcyap1	-48617	NM_001315503
chr11	17881601	17884799	Intergenic	Intergenic			ENSMUSG00000016984	Etaa1	70675	NM_001362970
chr5	79017001	79024599	Intergenic	IAPEz-int	LTR	ERVK	ENSMUSG00000107232	1700017L05Rik	1555312	NR_131050
chr5	110045801	110048199	Intergenic	MurSatRep1	Unknown	Unknown	ENSMUSG00000066613	Zfp932	50473	NM_145563
chr8	73478801	73479599	Intergenic	L1_Mus3	LINE	L1	ENSMUSG00000004383	Large1	-125660	NM_001317391
chr17	18379001	18391599	Intergenic	RLTR6-int	LTR	ERV1	ENSMUSG00000091631	Vmn2r95	-38804	NM_001102581
chr1	11480401	11482599	intron (NM_177173, intron 1 of 13)	L1Md_F2	LINE	L1	ENSMUSG00000057715	A830018L16Rik	67395	NM_001160369
chr10	65951001	65956199	Intergenic	IAPEz-int	LTR	ERVK	ENSMUSG00000112913	Gm30853	-45361	NR_155764
chr5	81206201	81207199	intron (NM_001359829, intron 2 of 23)	L1Md_T	LINE	L1	ENSMUSG00000037605	Adgrl3	185107	NM_198702
chr7	14168201	14171999	Intergenic	L1Md_F2	LINE	L1	ENSMUSG00000074375	Sult2a3	-47052	NM_001101586
chr14	119147801	119150199	intron (NM_015820, intron 1 of 1)	intron (NM_015820, intron 1 of 1)	intron (NM_015820, intron 1 of 1)	intron (NM_015820, intron 1 of 1)	ENSMUSG00000053465	Hs6st3	10735	NM_015820
chr13	27132201	27134599	Intergenic	L1Md_T	LINE	L1	ENSMUSG00000062737	Prl3d2	11705	NM_172155
chr8	93539001	93543199	Intergenic	LTRIS2	LTR	ERV1	ENSMUSG00000058019	Ces5a	-5260	NM_001003951
chr1	28889001	28891599	Intergenic	IAPEz-int	LTR	ERVK	ENSMUSG00000048411	Gm597	-110048	NM_001013750
chr12	43569201	43570799	Intergenic	RLTR10-int	LTR	ERVK		Gm33340	-535783	NR_148724
chr1	85212201	85215999	TTS (NM_001081746)	TTS (NM_001081746)	TTS (NM_001081746)	TTS (NM_001081746)		Gm7609	14489	NM_001081746
chr1	107126201	107127799	Intergenic	L1Md_T	LINE	L1	ENSMUSG00000073602	Serpinb3b	34114	NM_198680
chr4	63602001	63602399	intron (NR_028583, intron 1 of 1)	IMPB_01	Satellite	Satellite	ENSMUSG00000084782	Gm11213	-1436	NM_001354647
chr8	60729401	60730999	Intergenic	MERV1_LTR	LTR	ERV1	ENSMUSG00000031647	Mfap3l	74643	NM_001177882
chr1	25928001	25931199	Intergenic	L1Md_F	LINE	L1	ENSMUSG00000033569	Adgrb3	-99893	NM_175642
chr18	35639001	35641799	Intergenic	RLTR13G	LTR	ERVK	ENSMUSG00000024353	Mzb1	8967	NM_027222
chrY	227601	230799	Intergenic	L1Md_F2	LINE	L1	ENSMUSG00000101796	1700020D14Rik	23050	NR_126545
chr6	136352401	136352999	Intergenic	(TAGA)n	Simple_repeat	Simple_repeat	ENSMUSG00000094973	Gm8994	25161	NM_001142734
chr4	115385201	115388999	Intergenic	L1Md_T	LINE	L1	ENSMUSG00000078597	Cyp4a12b	-24524	NM_172306
chr1	53525201	53529399	intron (NM_001252070, intron 36 of 65)	intron (NM_001252070, intron 36 of 65)	intron (NM_001252070, intron 36 of 65)	intron (NM_001252070, intron 36 of 65)	ENSMUSG00000026095	Asnsd1	-174548	NM_133728
chr5	22561201	22563399	Intergenic	Intergenic					-1479	NR_163852
chr16	66240001	66249399	Intergenic	IAPEz-int	LTR	ERVK	ENSMUSG00000092599	1700010K23Rik	-412418	NR_040512
chr4	13182001	13184999	Intergenic	IAP-d-int	LTR	ERVK	ENSMUSG00000055963	Triqk	276663	NM_173746
chr17	18958201	18971799	Intergenic	IAPEz-int	LTR	ERVK	ENSMUSG00000091491	Vmn2r97	50678	NM_001104549
chr9	8170601	8175399	Intergenic	MMERVK10C-int	LTR	ERVK	ENSMUSG00000040729	Cep126	-38554	NM_001045524
chr10	14963001	14966799	Intergenic	Lx2	LINE	L1	ENSMUSG00000019865	Nmbr	204953	NM_008703
chrX	43731401	43734399	Intergenic	ERVB4_1B-I_MM-int	LTR	ERVK	ENSMUSG00000078320	Tex13c1	141911	NM_001195271
chr6	20660001	20662799	Intergenic	Intergenic			ENSMUSG00000060882	Kcnd2	-553946	NM_019697
chr13	7628401	7636599	Intergenic	ETnERV2-int	LTR	ERVK	ENSMUSG00000052551	Adarb2	-570366	NM_001289530
chr14	80572201	80573599	Intergenic	L1Md_T	LINE	L1	ENSMUSG00000022026	Olfm4	572598	NM_001351947
chr17	39015801	39019399	Intergenic	RLTR46B	LTR	ERVK	ENSMUSG00000095625	Esp24	-19095	NM_001256050
chrX	78884401	78884799	Intergenic	L1Md_F2	LINE	L1	ENSMUSG00000078315	Fam47c	146837	NM_001164739
chr4	122631401	122633199	Intergenic	L1Md_F2	LINE	L1	ENSMUSG00000023263	9530002B09Rik	-56959	NM_023865
chr7	3970401	3972799	Intergenic	L1Md_F2	LINE	L1	ENSMUSG00000030427	Lilra6	-56099	NR_028115
chr15	16178801	16188199	Intergenic	IAPEz-int	LTR	ERVK	ENSMUSG00000025370	Cdh9	-545415	NM_009869
chr8	52089601	52092399	Intergenic	Intergenic			ENSMUSG00000110013	1190028D05Rik	-265611	NR_151738
chr3	25262001	25265799	Intergenic	L1Md_F	LINE	L1	ENSMUSG00000102758	Naaladl2	-479894	NM_001326288
chr8	4678801	4698999	Intergenic	Tigger5	DNA	TcMar-Tigger	ENSMUSG00000058748	Zfp958	75560	NM_001368404
chrX	35915201	35919399	intron (NM_001009947, intron 1 of 52)	IAPEz-int	LTR	ERVK	ENSMUSG00000031093	Dock11	28468	NM_001009947
chr8	73875401	73876999	Intergenic	L1_Mus3	LINE	L1	ENSMUSG00000004383	Large1	-522660	NM_001317391
chr4	71624201	71625799	Intergenic	Intergenic			ENSMUSG00000008305	Tle1	575893	NM_001285529
chr9	6799001	6799399	Intergenic	Intergenic			ENSMUSG00000032002	Dcun1d5	-377390	NM_001357484
chr2	172007001	172009199	Intergenic	L1Md_T	LINE	L1	ENSMUSG00000067578	Cbln4	35366	NM_175631
chr2	81037401	81040599	Intergenic	L1Md_F2	LINE	L1	ENSMUSG00000026999	Nup35	399736	NM_001190179
chr1	176543001	176550199	Intergenic	IAPEz-int	LTR	ERVK	ENSMUSG00000104021	Gm36536	-19331	NR_151528
chr12	92886001	92892599	Intergenic	MMTV-int	LTR	ERVK	ENSMUSG00000113164	4930559C10Rik	555523	NR_126436
chr19	20969801	20972799	Intergenic	MTC	LTR	ERVL-MaLR	ENSMUSG00000024749	Tmc1	-17098	NM_028953
chr7	7486601	7492599	Intergenic	B1F	SINE	Alu	ENSMUSG00000096743	Vmn2r32	-9627	NM_001105063
chr16	32487401	32492999	Intergenic	(TAGTG)n	Simple_repeat	Simple_repeat	ENSMUSG00000035699	Slc51a	-2321	NM_145932
chr4	16020601	16022999	Intergenic	L1Md_F2	LINE	L1	ENSMUSG00000041153	Osgin2	-7912	NM_001355616
chr8	107615001	107617599	Intergenic	RLTR10-int	LTR	ERVK	ENSMUSG00000039067	Psmd7	-27818	NM_010817
chr9	3171401	3177199	Intergenic	L1Md_T	LINE	L1	ENSMUSG00000042360	4930433N12Rik	25513	NR_027988
chr17	14987801	14991799	intron (NM_001123370, intron 11 of 11)	BGLII	LTR	ERVK	ENSMUSG00000116953	9030025P20Rik	10936	NM_001123370
chr9	38893401	38895599	Intergenic	L1Md_A	LINE	L1	ENSMUSG00000064333	Olfr926	17322	NM_146815
chr12	64723201	64725599	Intergenic	Intergenic			ENSMUSG00000047227	Gm527	-193511	NM_001025605
chr6	69117401	69124999	Intergenic	IAPEy-int	LTR	ERVK	ENSMUSG00000106222	Rprl1	205974	NR_004434
chr3	76793001	76795999	Intergenic	IAP-d-int	LTR	ERVK	ENSMUSG00000034098	Fstl5	718917	NM_001253719
chr3	135809001	135810999	Intergenic	L1_Mus1	LINE	L1	ENSMUSG00000053897	Slc39a8	-15279	NM_026228
chr17	82891801	82893999	Intergenic	L1Md_F2	LINE	L1	ENSMUSG00000117399	Gm19689	185325	NR_045094
chr7	33261601	33263599	Intergenic	IAPEY2_LTR	LTR	ERVK	ENSMUSG00000096467	Scgb2b19	17741	NM_001199336
chrX	23521801	23523199	Intergenic	Lx3B	LINE	L1	ENSMUSG00000036782	Klhl13	-157418	NM_026167
chr7	14983801	14987399	Intergenic	RMER1C	Other	Other	ENSMUSG00000055942	Obox7	325892	NM_001038676
chr18	35528001	35529199	Intergenic	RLTR1B	LTR	ERV1	ENSMUSG00000117869	Snhg4	-24810	NR_038073
chr4	92779601	92781599	Intergenic	Intergenic			ENSMUSG00000054000	Tusc1	554911	NM_026954
chr12	19809601	19825599	Intergenic	RLTR27	LTR	ERVK	ENSMUSG00000099759	1700030C10Rik	998179	NR_015521
chr7	9879401	9881799	Intergenic	Intergenic				2810047C21Rik1	-3633	NR_154463
chr9	7393401	7394799	Intergenic	L1Md_F2	LINE	L1	ENSMUSG00000041620	Mmp1b	-6074	NM_032007
chr1	33433001	33434999	Intergenic	L1Md_F2	LINE	L1	ENSMUSG00000026134	Prim2	235794	NM_008922
chr1	177923401	177928399	intron (NM_001368823, intron 14 of 21)	RLTR10-int	LTR	ERVK	ENSMUSG00000091476	Catspere2	-65498	NR_155538
chr14	18150801	18152599	Intergenic	L1Md_F	LINE	L1	ENSMUSG00000021775	Nr1d2	87406	NM_011584
chr9	89420201	89424199	Intergenic	L1Md_F3	LINE	L1	ENSMUSG00000039313	Minar1	200786	NM_153509
chr18	36815001	36843199	Intergenic	IAPEY3-int	LTR	ERVK		Vaultrc5	27337	NR_027885
chr3	15334601	15336999	Intergenic	L1_Mus3	LINE	L1	ENSMUSG00000078783	Gm9733	-3498	NM_001076679
chr5	64029401	64039799	Intergenic	IAPEz-int	LTR	ERVK	ENSMUSG00000106219	5830416I19Rik	-10373	NR_045384
chr5	58231201	58238799	Intergenic	IAPEz-int	LTR	ERVK	ENSMUSG00000105234	4930459L07Rik	217998	NR_046190
chr14	8706601	8709799	Intergenic	MMERVK9E_I-int	LTR	ERVK	ENSMUSG00000097898	4930455B14Rik	41810	NR_045968
chr6	48774601	48777599	Intergenic	IAPEY4_I-int	LTR	ERVK	ENSMUSG00000039264	Gimap3	-5249	NM_031247
chr14	64933801	64943599	intron (NM_177338, intron 1 of 9)	IAPEz-int	LTR	ERVK	ENSMUSG00000021972	Hmbox1	11157	NM_001347626
chr1	166759001	166772999	Intergenic	IAPEz-int	LTR	ERVK	ENSMUSG00000026560	Fmo9	-84155	NM_001347135
chr3	91514001	91515399	Intergenic	L1Md_F2	LINE	L1	ENSMUSG00000091175	9130204L05Rik	-423895	NM_001101461
chrX	9475801	9478599	Intergenic	ETnERV2-int	LTR	ERVK	ENSMUSG00000015340	Cybb	-7876	NM_007807
chr18	45818601	45822799	intron (NR_040342, intron 3 of 3)	L1Md_F2	LINE	L1		A330093E20Rik	224560	NR_040342
chr17	87654201	87665999	Intergenic	MuRRS4-int	LTR	ERV1	ENSMUSG00000024151	Msh2	-12432	NM_008628
chr5	66622601	66624599	Intergenic	Intergenic			ENSMUSG00000029207	Apbb2	-4783	NM_001201413
chrX	4561201	4565199	Intergenic	ETnERV3-int	LTR	ERVK		Gm5925	47611	NR_040410
chr1	38703801	38711399	Intergenic	IAPEz-int	LTR	ERVK	ENSMUSG00000037138	Aff3	-80356	NM_001290814
chr17	19638201	19641399	Intergenic	MMERVK10D3_I-int	LTR	ERVK	ENSMUSG00000095961	Vmn2r102	-20599	NM_001104564
chr4	27168001	27170799	Intergenic	L1Md_F	LINE	L1	ENSMUSG00000086257	4930548K13Rik	-463951	NR_040656
chr7	7923601	7928199	Intergenic	ETnERV-int	LTR	ERVK	ENSMUSG00000091651	Vmn2r36	-23438	NM_001105068
chr15	46502001	46506599	Intergenic	IAPEz-int	LTR	ERVK	ENSMUSG00000115177	4930523O13Rik	-8121	NR_040451
chr12	114403401	114405799	Intergenic	Intergenic			ENSMUSG00000105438	Mir7094-1	64866	NR_106062
chr17	13542401	13554999	intron (NR_045436, intron 1 of 4)	MTC	LTR	ERVL-MaLR	ENSMUSG00000117042	2700054A10Rik	5394	NR_045436
chr3	137453601	137455999	Intergenic	RLTR10C	LTR	ERVK		Gm4861	97862	NM_177665
chr13	24030601	24032199	intron (NM_026825, intron 34 of 37)	L1Md_T	LINE	L1	ENSMUSG00000021337	Scgn	-40186	NM_145399
chr14	41624601	41626399	Intergenic	RLTR14-int	LTR	ERV1	ENSMUSG00000090440	1700049E17Rik2	52289	NM_001358037
chr2	139867201	139867399	intron (NM_175225, intron 12 of 13)	Lx2B	LINE	L1	ENSMUSG00000074766	Ism1	189122	NM_001276489
chr3	21007001	21009199	Intergenic	L1_Mus3	LINE	L1	ENSMUSG00000054988	Agtr1b	-640923	NM_175086
chr6	70088601	70091999	Intergenic	L1Md_F3	LINE	L1	ENSMUSG00000053604	Rpia	701875	NM_009075
chr10	38060401	38064799	Intergenic	IAP-d-int	LTR	ERVK	ENSMUSG00000111234	4930591E09Rik	-113174	NR_131035
chr4	15735201	15736599	Intergenic	L1Md_F2	LINE	L1	ENSMUSG00000028222	Calb1	-145364	NM_009788
chr1	163803201	163805599	intron (NM_010629, intron 5 of 20)	L1Md_F2	LINE	L1	ENSMUSG00000026585	Kifap3	24817	NM_010629
chr7	56687201	56690799	Intergenic	RLTR6-int	LTR	ERV1	ENSMUSG00000030450	Oca2	449241	NR_157030
chr13	76907201	76910599	intron (NM_030174, intron 16 of 20)	L1Md_A	LINE	L1	ENSMUSG00000021597	Slf1	226568	NM_134071
chr1	118140001	118144599	Intergenic	RLTR6B_Mm	LTR	ERV1	ENSMUSG00000026374	Tsn	168428	NR_153836
chr8	38974401	38977399	Intergenic	L1Md_F2	LINE	L1	ENSMUSG00000039530	Tusc3	-29945	NM_030254
chr1	10343801	10345599	intron (NM_177834, intron 8 of 10)	L1_Mus1	LINE	L1	ENSMUSG00000067851	Arfgef1	-112030	NM_001102430
chr7	31886401	31890199	Intergenic	ETnERV2-int	LTR	ERVK	ENSMUSG00000078759	Scgb1b7	175635	NM_001270542
chr17	17204201	17205399	exon (NM_001357988, exon 4 of 4)	exon (NM_001357988, exon 4 of 4)	exon (NM_001357988, exon 4 of 4)	exon (NM_001357988, exon 4 of 4)		Gm38396	25495	NM_001357988
chr1	107236801	107240399	Intergenic	L1Md_F2	LINE	L1	ENSMUSG00000073601	Serpinb3c	39771	NM_201363
chr1	123866001	123869199	intron (NM_199021, intron 2 of 25)	L1Md_F	LINE	L1	ENSMUSG00000036815	Dpp10	177959	NM_199021
chr8	9782401	9785999	Intergenic	RLTR10-int	LTR	ERVK	ENSMUSG00000079157	Fam155a	-13043	NM_001347127
chr6	120809801	120821199	intron (NM_007510, intron 2 of 8)	IAPEz-int	LTR	ERVK	ENSMUSG00000019210	Atp6v1e1	7198	NM_007510
chr8	69013801	69022399	Intergenic	Intergenic			ENSMUSG00000006273	Atp6v1b2	-70636	NM_007509
chr7	59030801	59039199	Intergenic	L1Md_F2	LINE	L1	ENSMUSG00000025326	Ube3a	-193750	NM_011668
chr2	150442601	150444399	intron (NM_001310645, intron 1 of 3)	L1Md_T	LINE	L1	ENSMUSG00000068130	Zfp442	8001	NM_001310645
chr2	37262401	37263399	Intergenic	L1VL2	LINE	L1		Olfr367-ps	-4051	NM_001081010
chr8	7143401	7146599	Intergenic	L1Md_F3	LINE	L1	ENSMUSG00000001300	Efnb2	1516242	NM_010111
chr5	93976801	93980999	Intergenic	ERVB4_1B-I_MM-int	LTR	ERVK	ENSMUSG00000072822	BC061212	91645	NM_198667
chr19	5314801	5320199	Intergenic	RLTR6-int	LTR	ERV1	ENSMUSG00000038498	Catsper1	-18125	NM_139301
chr3	102441601	102443799	Intergenic	L1Md_A	LINE	L1	ENSMUSG00000027859	Ngf	-27219	NM_001112698
chr4	96279601	96288599	Intergenic	ETnERV2-int	LTR	ERVK	ENSMUSG00000066097	Cyp2j11	64580	NM_001004141
chr1	164693001	164695599	Intergenic	L1Md_F3	LINE	L1	ENSMUSG00000026574	Dpt	-102363	NM_019759
chr1	121482801	121485999	intron (NM_001025156, intron 17 of 23)	intron (NM_001025156, intron 17 of 23)	intron (NM_001025156, intron 17 of 23)	intron (NM_001025156, intron 17 of 23)	ENSMUSG00000050534	Htr5b	44065	NM_010483
chr3	17952401	17960999	Intergenic	IAPEz-int	LTR	ERVK	ENSMUSG00000027564	Cypt12	8256	NM_029289
chr5	151512801	151519199	Intergenic	IAPLTR3-int	LTR	ERVK	ENSMUSG00000091794	Vmn2r18	70924	NM_001102582
chr10	122392201	122394199	Intergenic	L1Md_T	LINE	L1	ENSMUSG00000020123	Avpr1a	-55299	NM_016847
chr1	66029801	66031199	Intergenic	L1Md_A	LINE	L1	ENSMUSG00000025945	Crygf	103978	NM_027010
chr11	10160401	10162799	Intergenic	Lx2B	LINE	L1	ENSMUSG00000050830	Vwc2	-952416	NM_177033
chr7	15509801	15512199	Intergenic	MuRRS-int	LTR	ERV1	ENSMUSG00000054310	Obox1	-36257	NM_027802
chr5	55943401	55946399	Intergenic	L1Md_F	LINE	L1	ENSMUSG00000105912	Gm10440	1594908	NR_038045
chr1	141185601	141189599	Intergenic	L1Md_T	LINE	L1	ENSMUSG00000102368	4930590L20Rik	-531198	NR_040604
chr12	70932601	70937599	Intergenic	(TG)n	Simple_repeat	Simple_repeat	ENSMUSG00000021076	Actr10	-2757	NM_019785
chr5	138026201	138032199	intron (NM_001126045, intron 1 of 2)	L1Md_T	LINE	L1	ENSMUSG00000075599	Smok3a	7771	NM_001126045
chr1	166085401	166086799	Intergenic	MMERVK10C-int	LTR	ERVK	ENSMUSG00000026564	Dusp27	41798	NM_001033344
chr9	33040401	33041799	Intergenic	L1Md_A	LINE	L1		Gm27162	-112134	NR_131058
chr7	6608801	6610999	Intergenic	IAPLTR3-int	LTR	ERVK	ENSMUSG00000056696	Olfr1350	39907	NM_146389
chr7	81404801	81405799	intron (NM_001252525, intron 2 of 11)	L1Md_F3	LINE	L1	ENSMUSG00000025586	Cpeb1	-32825	NM_001357107
chr16	83334001	83343199	Intergenic	IAPEz-int	LTR	ERVK	ENSMUSG00000116907	4930553E22Rik	-1032543	NR_040567
chr14	83445801	83448399	Intergenic	L1M5	LINE	L1	ENSMUSG00000115043	Gm32455	628190	NR_153783
chr11	21410401	21412399	Intergenic	L1Md_F	LINE	L1	ENSMUSG00000001891	Ugp2	-40133	NM_001290634
chr14	8744401	8750999	Intergenic	ETnERV-int	LTR	ERVK	ENSMUSG00000097898	4930455B14Rik	81310	NR_045968
chr13	7759601	7762599	Intergenic	L1Md_F2	LINE	L1	ENSMUSG00000052551	Adarb2	-441766	NM_001289530
chr14	56237001	56238399	Intergenic	Intergenic			ENSMUSG00000079186	Gzmc	-3043	NM_010371
chr10	104619201	104622399	Intergenic	L1Md_F2	LINE	L1	ENSMUSG00000099264	Mir6411	333531	NR_105838
chr14	111378601	111386199	Intergenic	IAPEz-int	LTR	ERVK	ENSMUSG00000033214	Slitrk5	-292715	NM_198865
chr2	94599201	94601999	Intergenic	L1Md_F3	LINE	L1	ENSMUSG00000027193	Api5	-162414	NM_007466
chr6	70155801	70157599	Intergenic	MurERV4_19-int	LTR	ERVK	ENSMUSG00000053604	Rpia	635475	NM_009075
chr10	33010001	33013799	Intergenic	IAPLTR3-int	LTR	ERVK	ENSMUSG00000019787	Trdn	-71583	NM_029726
chr3	124609601	124612599	Intergenic	Intergenic			ENSMUSG00000039174	1700003H04Rik	-30009	NR_160692
chr6	130517401	130519999	Intergenic	Intergenic			ENSMUSG00000079853	Klra1	-131826	NM_016659
chr8	4884801	4902599	Intergenic	Intergenic			ENSMUSG00000022322	Shcbp1	-114133	NM_011369
chrX	159127601	159130199	Intergenic	L1Md_F	LINE	L1	ENSMUSG00000031309	Rps6ka3	-126882	NM_001346675
chr3	93930401	93932999	Intergenic	RLTR13E	LTR	ERVK	ENSMUSG00000094328	Gm9125	11843	NM_001163730
chr2	163789001	163796999	Intergenic	IAPEz-int	LTR	ERVK	ENSMUSG00000027656	Ccn5	-27834	NM_016873
chr2	39772201	39789399	Intergenic	IAPEz-int	LTR	ERVK	ENSMUSG00000026753	Ppp6c	-554451	NM_024209
chr6	58060401	58064799	Intergenic	IAPEY3-int	LTR	ERVK	ENSMUSG00000048697	Vmn1r26	-53398	NM_134172
chr4	16432001	16436999	Intergenic	IAPEz-int	LTR	ERVK	ENSMUSG00000085112	A530072M11Rik	270390	NR_045765
chr6	85656601	85659799	intron (NM_145223, intron 14 of 22)	L1Md_F2	LINE	L1	ENSMUSG00000089694	Nat8f7	50361	NM_001253910
chrX	94886401	94896599	Intergenic	B1_Mus1	SINE	Alu		Zxda	-93211	NR_003292
chr14	19617601	19620399	Intergenic	L1Md_F	LINE	L1	ENSMUSG00000095024	Gm5458	-16413	NM_001024706
chr7	120310001	120312599	intron (NM_026458, intron 24 of 30)	L1Md_F2	LINE	L1	ENSMUSG00000054746	Abca15	-17384	NM_177213
chr14	17377401	17382999	Intergenic	IAPEz-int	LTR	ERVK		Pou5f1-rs6	274642	NR_144493
chrX	144002001	144004399	Intergenic	L1Md_A	LINE	L1	ENSMUSG00000031285	Dcx	-69981	NM_001110224
chr12	69714801	69722399	intron (NM_145443, intron 3 of 9)	MMERVK10D3_I-int	LTR	ERVK	ENSMUSG00000020988	L2hgdh	6274	NM_145443
chr12	59908401	59912199	Intergenic	Intergenic			ENSMUSG00000035329	Fbxo33	-690817	NM_001033156
chr6	66655601	66658399	Intergenic	RLTR10D	LTR	ERVK	ENSMUSG00000091012	Vmn1r34	-19248	NM_001166719
chr15	96240401	96242599	intron (NR_130160, intron 2 of 2)	MIRc	SINE	MIR	ENSMUSG00000097619	4833422M21Rik	13184	NR_130160
chr6	42078201	42086999	Intergenic	IAPEz-int	LTR	ERVK	ENSMUSG00000023289	Sva	44206	NM_009299
chr3	144935001	144943599	Intergenic	L1Md_F	LINE	L1	ENSMUSG00000074195	Clca4b	-6771	NM_001033199
chr7	103271201	103274399	Intergenic	RLTR30E_MM	LTR	ERV1	ENSMUSG00000057321	Usp17ld	-20295	NM_001001559
chr10	47669401	47688399	Intergenic	Lx6	LINE	L1	ENSMUSG00000095118	Snord14d	1434152	NR_028274
chr14	31915601	31924999	Intergenic	IAPEz-int	LTR	ERVK	ENSMUSG00000014496	Ankrd28	-89885	NM_001024604
chr15	81969801	81977999	Intergenic	MMERVK9C_I-int	LTR	ERVK	ENSMUSG00000061633	1700029P11Rik	-6640	NM_025503
chr6	58591601	58595199	intron (NM_001355477, intron 1 of 15)	(TTTC)n	Simple_repeat	Simple_repeat	ENSMUSG00000029802	Abcg2	-3272	NM_011920
chr10	128782801	128784999	Intergenic	RLTR44-int	LTR	ERVK	ENSMUSG00000025355	Mmp19	-7010	NM_001164197
chrX	112476401	112480799	Intergenic	ETnERV2-int	LTR	ERVK	ENSMUSG00000025528	2010106E10Rik	-16674	NM_026333
chr1	146200201	146204199	Intergenic	RLTR6-int	LTR	ERV1	ENSMUSG00000035131	Brinp3	-293429	NM_001357571
chr16	3391801	3392799	Intergenic	ETnERV3-int	LTR	ERVK	ENSMUSG00000051003	Olfr161	-200098	NM_146860
chr7	10704601	10706999	intron (NM_001355151, intron 2 of 8)	L1Md_F3	LINE	L1	ENSMUSG00000034087	Nlrp4b	17979	NM_001355151
chr13	66544201	66549999	Intergenic	LTRIS4A	LTR	ERV1	ENSMUSG00000074832	2410141K09Rik	-105982	NM_183119
chr10	5473001	5474999	intron (NM_153399, intron 2 of 31)	L1_Mus1	LINE	L1	ENSMUSG00000096054	Syne1	14314	NM_001347711
chr15	13110401	13112199	intron (NM_007666, intron 1 of 11)	L1Md_F2	LINE	L1	ENSMUSG00000039385	Cdh6	62375	NM_007666
chr1	117819201	117820999	Intergenic	ORR1A0	LTR	ERVL-MaLR	ENSMUSG00000026374	Tsn	490628	NR_153836
chr6	85868001	85870599	promoter-TSS (NM_053096)	promoter-TSS (NM_053096)	promoter-TSS (NM_053096)	promoter-TSS (NM_053096)	ENSMUSG00000033634	Nat8f2	-163	NM_053096
chr13	8634401	8637599	intron (NM_052977, intron 3 of 9)	L1Md_F2	LINE	L1	ENSMUSG00000021147	Wdr37	235044	NM_001039389
chrX	4656201	4664199	Intergenic	ETnERV2-int	LTR	ERVK	ENSMUSG00000078213	Btbd35f4	-140211	NM_001099643
chr14	51298001	51307599	Intergenic	IAPEz-int	LTR	ERVK	ENSMUSG00000115540	4930597G03Rik	42689	NR_045736
chr7	47789201	47791999	Intergenic	MuRRS4-int	LTR	ERV1	ENSMUSG00000078698	Mrgpra3	-189228	NM_153067
chr15	56885201	56887199	Intergenic	L1Md_T	LINE	L1	ENSMUSG00000022367	Has2	-191654	NM_008216
chr9	9466201	9470199	Intergenic	Intergenic			ENSMUSG00000050730	Arhgap42	-229187	NM_027823
chr16	34017201	34026399	intron (NM_177357, intron 47 of 59)	IAPEz-int	LTR	ERVK	ENSMUSG00000022814	Umps	-54762	NM_009471
chr13	87367401	87378999	Intergenic	IAPEz-int	LTR	ERVK	ENSMUSG00000017778	Cox7c	-1326405	NM_007749
chr8	59879201	59882599	Intergenic	L1Md_F2	LINE	L1	ENSMUSG00000110406	4930470O06Rik	55251	NR_126087
chr4	90114201	90117399	Intergenic	L1Md_T	LINE	L1	ENSMUSG00000070902	Zfp352	-103020	NM_153102
chr7	26487401	26508199	Intergenic	MMERVK9C_I-int	LTR	ERVK	ENSMUSG00000054102	Nlrp9a	-37223	NM_001048219
chr5	31342801	31344399	Intergenic	L1_Mus2	LINE	L1	ENSMUSG00000059434	Gckr	46037	NM_144909
chr8	19201201	19203999	Intergenic	ERVB3_1-I_MM-int	LTR	ERVK	ENSMUSG00000059230	Defb4	3896	NM_019728
chr9	71050601	71052599	Intergenic	L1Md_F2	LINE	L1	ENSMUSG00000032207	Lipc	-99379	NM_001324472
chr7	62721801	62728199	Intergenic	L1Md_F2	LINE	L1	ENSMUSG00000070526	Peg12	-260490	NM_013788
chr12	43987601	43989599	Intergenic	L1Md_F2	LINE	L1	ENSMUSG00000014905	Dnajb9	221468	NM_013760
chr9	38801601	38803199	Intergenic	L1Md_F3	LINE	L1	ENSMUSG00000043911	Olfr922	-13008	NM_146781
chr10	62608001	62615399	Intergenic	IAPEz-int	LTR	ERVK	ENSMUSG00000020075	Ddx21	-9402	NM_019553
chr8	107936201	107938399	Intergenic	Intergenic			ENSMUSG00000039067	Psmd7	-348818	NM_010817
chr2	90088401	90089799	Intergenic	L1Md_T	LINE	L1	ENSMUSG00000084336	Olfr1269	30496	NM_146342
chr10	34804001	34806799	Intergenic	L1Md_F2	LINE	L1	ENSMUSG00000019779	Frk	322000	NM_001159544
chr10	41838601	41850999	intron (NM_001162908, intron 1 of 9)	IAPEz-int	LTR	ERVK	ENSMUSG00000038332	Sesn1	34226	NM_001162908
chr1	8783001	8794199	intron (NM_001290393, intron 4 of 19)	IAPEz-int	LTR	ERVK	ENSMUSG00000025909	Sntg1	511277	NM_001290393
chrX	147640401	147646399	Intergenic	IAPLTR3-int	LTR	ERVK	ENSMUSG00000031290	Lrch2	-89319	NM_001356368
chr16	61218801	61221399	Intergenic	MMERVK10D3_LTR	LTR	ERVK	ENSMUSG00000055540	Epha6	-614569	NM_007938
chr6	61335401	61342199	intron (NM_183310, intron 3 of 10)	IAPEz-int	LTR	ERVK		A730020E08Rik	-157990	NR_040287
chr2	80240001	80243999	Intergenic	L1Md_F2	LINE	L1	ENSMUSG00000050114	Prdx6b	-50470	NM_177256
chr10	17263201	17266199	Intergenic	L1Md_F	LINE	L1	ENSMUSG00000101969	Gm20125	-168918	NR_038020
chr3	14714001	14720999	Intergenic	RLTR10-int	LTR	ERVK	ENSMUSG00000027556	Car1	60960	NM_001083957
chr1	16037001	16039599	Intergenic	B2_Mm1a	SINE	B2	ENSMUSG00000067795	4930444P10Rik	55025	NM_001243238
chr18	79989001	79993599	Intergenic	Intergenic				Gm36718	-27994	NM_001370903
chr4	96362601	96364799	Intergenic	L1Md_A	LINE	L1	ENSMUSG00000066097	Cyp2j11	-15020	NM_001004141
chr2	14372601	14388399	Intergenic	Intergenic			ENSMUSG00000036949	Slc39a12	-7898	NM_001012305
chr6	148079401	148080799	intron (NM_001347516, intron 1 of 11)	L1Md_F2	LINE	L1	ENSMUSG00000030303	Far2	32684	NM_001347516
chr4	97349201	97351399	Intergenic	RLTR10	LTR	ERVK	ENSMUSG00000028565	Nfia	-231643	NM_001122952
chr16	35820201	35823199	intron (NR_152314, intron 7 of 8)	intron (NR_152314, intron 7 of 8)	intron (NR_152314, intron 7 of 8)	intron (NR_152314, intron 7 of 8)	ENSMUSG00000034422	Parp14	49682	NM_001039530
chr5	3097601	3101999	Intergenic	MMVL30-int	LTR	ERV1	ENSMUSG00000040274	Cdk6	-244093	NM_009873
chrX	126408001	126409799	Intergenic	L1Md_A	LINE	L1	ENSMUSG00000058670	4932411N23Rik	425104	NM_177705
chr13	66503801	66506399	Intergenic	Intergenic			ENSMUSG00000074832	2410141K09Rik	-63982	NM_183119
chr8	43097601	43100799	Intergenic	L1Md_F2	LINE	L1	ENSMUSG00000031651	Triml1	42286	NM_177742
chr4	17601201	17603599	Intergenic	L1Md_F3	LINE	L1	ENSMUSG00000028226	Mmp16	-250493	NR_135158
chr7	15143001	15144599	Intergenic	L1_Mur1	LINE	L1	ENSMUSG00000074369	Obox2	-245051	NM_145708
chr4	60568401	60572399	Intergenic	B4A	SINE	B4	ENSMUSG00000078680	Mup10	11755	NM_001122647
chr14	85520201	85534199	Intergenic	Intergenic			ENSMUSG00000115271	4930529K09Rik	-718770	NR_040457
chr19	40064001	40070599	intron (NM_206537, intron 5 of 8)	IAPEz-int	LTR	ERVK	ENSMUSG00000067225	Cyp2c54	6513	NM_206537
chr8	74575201	74577599	Intergenic	Intergenic			ENSMUSG00000031621	Isx	-296774	NM_027837
chr8	15747801	15763399	Intergenic	ETnERV-int	LTR	ERVK	ENSMUSG00000093142	Mir3106	413238	NR_037214
chr11	83093401	83095999	Intergenic	L1Md_F2	LINE	L1	ENSMUSG00000078763	Slfn1	-22120	NM_011407
chrX	55646201	55648599	Intergenic	MMERVK10C-int	LTR	ERVK		Gm16404	95804	NM_001220497
chr8	3821201	3823599	Intergenic	RLTR22_Mus	LTR	ERVK		Rprl3	-19039	NR_024198
chr8	18070201	18073799	Intergenic	L1Md_F2	LINE	L1	ENSMUSG00000039842	Mcph1	-523131	NM_173189
chr4	76112601	76114599	intron (NM_001368993, intron 9 of 29)	L1Md_A	LINE	L1	ENSMUSG00000028399	Ptprd	230643	NM_001352629
chr12	115399401	115401999	Intergenic	IAPEz-int	LTR	ERVK	ENSMUSG00000098336	Mir6388	295094	NR_105810
chr7	11123401	11126999	Intergenic	L1Md_A	LINE	L1	ENSMUSG00000090714	Zscan4d	40948	NM_001100186
chr5	15640001	15646599	Intergenic	Intergenic			ENSMUSG00000069720	4930572O03Rik	13759	NR_073011
chr7	10950601	10953999	Intergenic	Lx2B2	LINE	L1	ENSMUSG00000095339	Zscan4b	-47250	NM_001185173
chr1	177987401	177988599	Intergenic	ORR1A2-int	LTR	ERVL-MaLR	ENSMUSG00000091476	Catspere2	-3398	NR_155538
chr5	71861401	71866999	intron (NM_001370968, intron 4 of 9)	IAPEz-int	LTR	ERVK	ENSMUSG00000029212	Gabrb1	164268	NM_008069
chr7	31661201	31665399	Intergenic	L1Md_F3	LINE	L1	ENSMUSG00000094053	Scgb2b7	42454	NM_001198871
chr8	123166001	123171199	Intergenic	RLTR4_MM-int	LTR	ERV1	ENSMUSG00000000739	Sult5a1	-10320	NM_020564
chr9	5130201	5132599	Intergenic	RMER16-int	LTR	ERVK	ENSMUSG00000025888	Casp1	-167117	NM_009807
chr2	8190401	8193799	Intergenic	RLTR10C	LTR	ERVK	ENSMUSG00000002107	Celf2	-795902	NM_001110231
chr2	61334401	61336399	Intergenic	L1Md_F2	LINE	L1	ENSMUSG00000064289	Tank	-243186	NM_011529
chr7	3484001	3485999	Intergenic	Intergenic			ENSMUSG00000053338	Tarm1	17624	NM_177363
chrY	12752201	12753599	Intergenic	(TCTG)n	Simple_repeat	Simple_repeat	ENSMUSG00000095365	Rbm31y	64790	NM_028970
chr7	18286401	18289799	Intergenic	L1VL1	LINE	L1	ENSMUSG00000054005	Mill1	42753	NM_153749
chr7	7474201	7475799	intron (NM_001105063, intron 2 of 5)	intron (NM_001105063, intron 2 of 5)	intron (NM_001105063, intron 2 of 5)	intron (NM_001105063, intron 2 of 5)	ENSMUSG00000096743	Vmn2r32	4973	NM_001105063
chr3	17185801	17191999	Intergenic	IAPLTR2_Mm	LTR	ERVK		Gm30223	371806	NR_153388
chr10	50484601	50486199	Intergenic	L1_Mur3	LINE	L1	ENSMUSG00000038774	Ascc3	-107269	NM_198007
chr6	68359201	68361799	Intergenic	L1Md_T	LINE	L1		4930515G16Rik	-794801	NR_003100
chr16	15499001	15511599	Intergenic	IAPEz-int	LTR	ERVK	ENSMUSG00000022674	Ube2v2	89218	NM_023585
chr12	51305201	51306599	Intergenic	RLTR6-int	LTR	ERV1	ENSMUSG00000035293	G2e3	-42330	NM_001167963
chr5	76423601	76429599	Intergenic	(TAGA)n	Simple_repeat	Simple_repeat	ENSMUSG00000091204	Gm7271	-57477	NR_033501
chr1	15095601	15097599	Intergenic	L1Md_F2	LINE	L1	ENSMUSG00000032769	Trpa1	-177738	NM_001348288
chr17	22466201	22469199	Intergenic	L1Md_F3	LINE	L1	ENSMUSG00000071266	Zfp946	43498	NM_198003
chr6	37932801	37937999	intron (NM_001272064, intron 7 of 18)	intron (NM_001272064, intron 7 of 18)	intron (NM_001272064, intron 7 of 18)	intron (NM_001272064, intron 7 of 18)	ENSMUSG00000029833	Trim24	34913	NM_001272076
chr7	18760801	18762199	Intergenic	Lx4A	LINE	L1	ENSMUSG00000109116	Sycp1-ps1	-24802	NR_024208
chrX	96347601	96352799	intron (NM_172931, intron 2 of 10)	IAPEz-int	LTR	ERVK	ENSMUSG00000045802	Hsf3	17719	NM_001310754
chr8	83475601	83480399	Intergenic	Intergenic			ENSMUSG00000063253	Scoc	-19604	NM_001039137
chr7	85334601	85337999	Intergenic	L1Md_F2	LINE	L1	ENSMUSG00000091006	Vmn2r69	79376	NM_001105182
chr3	55105401	55108399	Intergenic	LTRIS2	LTR	ERV1	ENSMUSG00000036580	Spg20	-5208	NM_001144988
chr2	177148601	177170199	Intergenic	IAPEz-int	LTR	ERVK		Gm2004	158444	NM_001362250
chr15	46706201	46712799	Intergenic	IAPEz-int	LTR	ERVK	ENSMUSG00000051198	4930548G14Rik	86195	NR_045811
chr8	25914601	25917399	intron (NM_008432, intron 21 of 26)	MTD-int	LTR	ERVL-MaLR	ENSMUSG00000037260	Hgsnat	60744	NM_029884
chr3	60045001	60045999	Intergenic	(CACAG)n	Simple_repeat	Simple_repeat	ENSMUSG00000027761	Aadac	13712	NM_023383
chr5	92546401	92551199	Intergenic	RLTR6-int	LTR	ERV1	ENSMUSG00000057068	Fam47e	-22737	NM_001033478
chr6	131010601	131015399	Intergenic	Intergenic			ENSMUSG00000030187	Klra2	234362	NM_008462
chr1	113814201	113816599	Intergenic	L1Md_F2	LINE	L1		Gm32810	-1398482	NR_157044
chr13	8266801	8272599	intron (NM_052977, intron 1 of 9)	IAPLTR2a2_Mm	LTR	ERVK	ENSMUSG00000052551	Adarb2	66834	NR_110345
chr11	98611001	98625199	Intergenic	IAPEz-int	LTR	ERVK	ENSMUSG00000064224	Gsdma3	-8249	NM_001007461
chr14	104582601	104590799	Intergenic	IAPEz-int	LTR	ERVK	ENSMUSG00000115432	D130009I18Rik	-52444	NR_015593
chr16	64537801	64539799	intron (NM_173861, intron 1 of 2)	L1Md_F2	LINE	L1	ENSMUSG00000068167	Csnka2ip	63531	NM_173861
chr18	18713201	18716599	Intergenic	MMERVK9C_I-int	LTR	ERVK	ENSMUSG00000117615	4930545E07Rik	-1133910	NR_045374
chr3	80465801	80467599	Intergenic	L1Md_T	LINE	L1	ENSMUSG00000033981	Gria2	336135	NM_001357927
chr3	59433801	59434999	Intergenic	L1_Mus2	LINE	L1	ENSMUSG00000036334	Igsf10	-90144	NM_001162884
chrX	152887001	152891599	Intergenic	IAPEz-int	LTR	ERVK	ENSMUSG00000025333	Gpr143	107379	NM_010951
chr7	9333001	9343399	Intergenic	IAPEz-int	LTR	ERVK	ENSMUSG00000066828	Vmn2r37	-114547	NM_009489
chr16	15843601	15844399	Intergenic	IAPLTR2a	LTR	ERVK	ENSMUSG00000022671	Mzt2	19369	NM_029354
chr12	58787801	58789999	Intergenic	L1Md_F2	LINE	L1	ENSMUSG00000020986	Sec23a	223117	NM_009147
chr2	17098401	17101599	Intergenic	Intergenic				4930515L03Rik	-86274	NR_040632
chr7	111406201	111408799	Intergenic	L1Md_F2	LINE	L1	ENSMUSG00000110424	1700012D14Rik	-284825	NR_015573
chr8	128627001	128632799	Intergenic	IAPEz-int	LTR	ERVK	ENSMUSG00000025809	Itgb1	-55754	NM_010578
chr13	88373601	88375799	Intergenic	L1Md_F2	LINE	L1	ENSMUSG00000034488	Edil3	-446772	NM_010103
chr4	96402001	96404599	Intergenic	L1Md_F2	LINE	L1	ENSMUSG00000066097	Cyp2j11	-54620	NM_001004141
chr1	162339401	162341999	intron (NM_001038619, intron 4 of 20)	L1Md_T	LINE	L1	ENSMUSG00000065516	Mir214	117332	NR_029796
chr3	62954601	62956599	Intergenic	L1Md_A	LINE	L1	ENSMUSG00000027820	Mme	-339611	NM_001357335
chr1	81016401	81017599	Intergenic	L1Md_F2	LINE	L1	ENSMUSG00000054976	Nyap2	-59950	NM_001356399
chr1	11234201	11237799	intron (NM_029525, intron 35 of 39)	L1_Mus1	LINE	L1	ENSMUSG00000048960	Prex2	-27963	NM_001033636
chr1	121897801	121899599	Intergenic	L1Md_F2	LINE	L1	ENSMUSG00000099960	Gm28590	-306445	NR_151524
chr12	19246601	19248799	Intergenic	RLTR4_MM-int	LTR	ERV1	ENSMUSG00000073197	5730507C01Rik	733190	NM_001033157
chr7	14298001	14304799	Intergenic	IAPEz-int	LTR	ERVK	ENSMUSG00000070810	Sult2a6	-46530	NM_001081325
chr7	120261001	120263199	intron (NM_026458, intron 19 of 30)	L1Md_F2	LINE	L1	ENSMUSG00000062017	Abca14	58136	NM_026458
chrY	45285401	45286599	Intergenic	RLTR6-int	LTR	ERV1	ENSMUSG00000101005	Gm20871	1333828	NR_038299
chr9	71412001	71413599	Intergenic	Intergenic			ENSMUSG00000032199	Polr2m	72158	NM_001164793
chr4	60730001	60732999	Intergenic	Intergenic			ENSMUSG00000094793	Mup12	9781	NM_001199995
chr5	18455801	18456599	Intergenic	Intergenic			ENSMUSG00000057614	Gnai1	-95787	NM_010305
chr3	64546401	64549799	intron (NM_001104619, intron 2 of 4)	intron (NM_001104619, intron 2 of 4)	intron (NM_001104619, intron 2 of 4)	intron (NM_001104619, intron 2 of 4)	ENSMUSG00000090581	Vmn2r6	11718	NM_001104619
chr10	71111201	71113599	intron (NM_001347189, intron 1 of 21)	RLTR10-int	LTR	ERVK	ENSMUSG00000014329	Bicc1	47290	NM_001347189
chr11	28181801	28190999	Intergenic	Intergenic			ENSMUSG00000032878	Ccdc85a	397924	NM_001166661
chr13	33936601	33939799	intron (NR_040707, intron 1 of 4)	ERVB4_1B-I_MM-int	LTR	ERVK	ENSMUSG00000060147	Serpinb6a	-2117	NM_009254
chr15	39170001	39178199	Intergenic	IAPEz-int	LTR	ERVK	ENSMUSG00000037386	Rims2	-24186	NM_001256382
chr5	78855801	78858399	Intergenic	MMERVK10C-int	LTR	ERVK	ENSMUSG00000107232	1700017L05Rik	1391612	NR_131050
chr7	59448601	59450399	non-coding (NR_146211, exon 117 of 172)	non-coding (NR_146211, exon 117 of 172)	non-coding (NR_146211, exon 117 of 172)	non-coding (NR_146211, exon 117 of 172)		Gm22496	-102076	NR_146600
chr9	26866401	26869799	Intergenic	MMERVK9E_I-int	LTR	ERVK	ENSMUSG00000031966	Glb1l3	-7277	NM_001113323
chr13	62519801	62520399	intron (NM_001360915, intron 2 of 2)	B1_Mm	SINE	Alu	ENSMUSG00000074865	Zfp934	38529	NM_175252
chr6	108082801	108082999	Intergenic	RLTR13G	LTR	ERVK	ENSMUSG00000034639	Setmar	17855	NM_178391
chr16	93666001	93670199	Intergenic	MMERVK10D3_I-int	LTR	ERVK	ENSMUSG00000022947	Cbr3	-15119	NM_173047
chr4	92919801	92922599	Intergenic	Intergenic			ENSMUSG00000054000	Tusc1	414311	NM_026954
chrX	165646201	165649799	Intergenic	MuRRS-int	LTR	ERV1	ENSMUSG00000018589	Glra2	-320133	NM_001357099
chr6	123256201	123257799	Intergenic	RLTR13D6	LTR	ERVK	ENSMUSG00000030144	Clec4d	-5107	NM_001163161
chr13	61111601	61118599	Intergenic	ERVB4_1C-LTR_Mm	LTR	ERVK	ENSMUSG00000055679	Ctsr	49088	NM_020284
chr11	100662401	100671399	Intergenic	IAPEz-int	LTR	ERVK	ENSMUSG00000014198	Zfp385c	-16207	NM_177790
chr16	82689601	82694199	Intergenic	L1Md_A	LINE	L1	ENSMUSG00000022762	Ncam2	1491203	NM_010954
chrX	34500001	34502399	Intergenic	IAPLTR3-int	LTR	ERVK	ENSMUSG00000094558	Btbd35f11	-339616	NM_001085551
chr2	22083601	22087399	Intergenic	L1Md_T	LINE	L1	ENSMUSG00000025716	Myo3a	-142003	NM_148413
chr8	60814201	60828999	Intergenic	IAPEz-int	LTR	ERVK	ENSMUSG00000038005	Hpf1	-68793	NM_001357271
chr13	103712801	103717199	Intergenic	MMERGLN-int	LTR	ERV1	ENSMUSG00000114206	Gm30551	-7367	NR_136924
chr3	41841801	41844399	Intergenic	L1Md_F2	LINE	L1	ENSMUSG00000025766	D3Ertd751e	100482	NM_028667
chr18	13580201	13581599	Intergenic	L1Md_T	LINE	L1	ENSMUSG00000024420	Zfp521	391833	NM_145492
chr1	46715401	46716999	intron (NM_001310335, intron 47 of 64)	L1Md_F	LINE	L1	ENSMUSG00000025986	Slc39a10	137418	NM_001356416
chr3	42481001	42482199	Intergenic	L1Md_F2	LINE	L1	ENSMUSG00000025766	D3Ertd751e	738982	NM_028667
chr1	190645801	190648599	Intergenic	L1Md_F2	LINE	L1	ENSMUSG00000103644	Gm29678	243552	NR_151624
chr3	139271601	139272999	intron (NM_198659, intron 6 of 13)	L1Md_F2	LINE	L1	ENSMUSG00000047940	Stpg2	66407	NM_198659
chr11	99712401	99719399	Intergenic	IAPEz-int	LTR	ERVK	ENSMUSG00000075566	Krtap4-6	-49940	NM_026834
chr11	3100001	3106199	Intergenic	GSAT_MM	Satellite	Satellite		Pisd-ps1	-20902	NR_003517
chr19	13041201	13048999	Intergenic	RLTR6-int	LTR	ERV1	ENSMUSG00000094755	Olfr1453	-16773	NM_146700
chr1	65619001	65625599	Intergenic	MMERVK10C-int	LTR	ERVK	ENSMUSG00000025945	Crygf	-304222	NM_001360779
chr7	10071601	10071999	Intergenic	L1Md_F2	LINE	L1	ENSMUSG00000094606	Vmn2r50	-18622	NM_001105178
chr15	9497001	9503999	Intergenic	IAPEz-int	LTR	ERVK	ENSMUSG00000003882	Il7r	29376	NM_008372
chr10	82386001	82388999	Intergenic	ERVB4_1B-I_MM-int	LTR	ERVK	ENSMUSG00000094186	Gm1553	105118	NM_001255990
chr1	76580401	76583399	Intergenic	Intergenic			ENSMUSG00000098611	Mir6343	72340	NR_105761
chr4	143643201	143653799	Intergenic	IAPEz-int	LTR	ERVK	ENSMUSG00000078513	Gm13088	8746	NM_001126325
chr17	19925801	19933799	Intergenic	IAPEY2_LTR	LTR	ERVK	ENSMUSG00000090315	Vmn2r104	118405	NM_001104566
chrX	24150001	24152199	Intergenic	L1Md_A	LINE	L1	ENSMUSG00000068113	Gm4907	258337	NM_001034864
chr1	7708401	7713799	Intergenic	L1Md_F	LINE	L1	ENSMUSG00000051285	Pcmtd1	622180	NM_183028
chr4	37658201	37659799	Intergenic	L1Md_F2	LINE	L1	ENSMUSG00000086026	Gm12374	409597	NR_151605
chr16	3520201	3521599	Intergenic	IAPEY3-int	LTR	ERVK	ENSMUSG00000051003	Olfr161	-71498	NM_146860
chr1	13550401	13560399	Intergenic	IAPEz-int	LTR	ERVK	ENSMUSG00000025935	Tram1	34510	NM_028173
chr17	36067001	36077199	Intergenic	RLTR6-int	LTR	ERV1	ENSMUSG00000073406	H2-Bl	12149	NM_008199
chr10	6180801	6181799	Intergenic	L1Md_F2	LINE	L1	ENSMUSG00000019775	Rgs17	-258900	NM_019958
chrX	139383601	139385199	Intergenic	L1Md_T	LINE	L1	ENSMUSG00000086807	Platr21	-26662	NR_045456
chr1	136806601	136811999	Intergenic	IAPEz-int	LTR	ERVK		Platr22	113089	NR_037986
chr13	90286801	90291599	Intergenic	MMETn-int	LTR	ERVK	ENSMUSG00000012422	Tmem167	199533	NM_025335
chr14	10178601	10185799	intron (NM_001308286, intron 2 of 6)	IAPEz-int	LTR	ERVK	ENSMUSG00000060579	Fhit	271258	NM_001308286
chr14	17593601	17599399	Intergenic	IAPEz-int	LTR	ERVK	ENSMUSG00000021779	Thrb	-64460	NM_001113417
chr3	112745801	112748999	Intergenic	Intergenic				Amy2b	409327	NM_001190404
chr5	60546201	60549799	Intergenic	L1Md_F	LINE	L1	ENSMUSG00000106013	4933402J10Rik	-561998	NR_040683
chr14	84153401	84157199	Intergenic	Intergenic			ENSMUSG00000115043	Gm32455	-80010	NR_153783
chr18	90364401	90367199	Intergenic	L1Md_F2	LINE	L1	ENSMUSG00000024614	Tmx3	-144354	NM_198295
chr1	19283201	19285599	Intergenic	RLTR10-int	LTR	ERVK	ENSMUSG00000025927	Tfap2b	72346	NM_001025305
chr14	6645401	6649799	Intergenic	L1Md_F	LINE	L1	ENSMUSG00000091754	Gm3636	109457	NM_001309401
chr15	63785801	63792399	intron (NM_031378, intron 5 of 11)	L1Md_A	LINE	L1	ENSMUSG00000079025	Gsdmc	19639	NM_031378
chr13	92163801	92168599	Intergenic	L1Md_F2	LINE	L1	ENSMUSG00000021708	Rasgrf2	-34372	NM_009027
chr5	96056601	96063999	Intergenic	MMERVK10C-int	LTR	ERVK	ENSMUSG00000034724	Cnot6l	101247	NM_001285511
chr7	4290201	4293199	Intergenic	MMERVK9C_I-int	LTR	ERVK		Pira6	17511	NM_008848
chr5	104809001	104817399	TTS (NM_001039231)	TTS (NM_001039231)	TTS (NM_001039231)	TTS (NM_001039231)	ENSMUSG00000072774	Zfp951	46827	NR_155269
chr6	117583001	117594799	Intergenic	IAPEz-int	LTR	ERVK		6820426E19Rik	93665	NR_152214
chr12	7590001	7591399	Intergenic	RLTR10-int	LTR	ERVK	ENSMUSG00000102096	1700101O22Rik	-210370	NR_045045
chr1	59343601	59353399	intron (NM_001356389, intron 13 of 13)	IAPEz-int	LTR	ERVK	ENSMUSG00000026023	Cdk15	91594	NM_001033373
chr7	22952801	22953799	Intergenic	IAPEY3-int	LTR	ERVK	ENSMUSG00000092297	Gm4214	31373	NM_001167164
chr16	20974801	20975999	Intergenic	RLTR4_MM-int	LTR	ERV1		Gm6551	46786	NM_001370894
chr17	63624001	63626399	Intergenic	L1_Mus1	LINE	L1	ENSMUSG00000023965	Fbxl17	-124620	NM_015794
chr7	10835001	10844199	Intergenic	MMERVK10C-int	LTR	ERVK	ENSMUSG00000110097	Zscan4a	-40535	NR_033707
chr6	107218401	107221399	Intergenic	Tigger7	DNA	TcMar-Tigger	ENSMUSG00000034648	Lrrn1	-309826	NM_008516
chr6	89949001	89950599	Intergenic	RLTR6-int	LTR	ERV1	ENSMUSG00000044248	Vmn1r45	-9293	NM_011684
chr11	12977801	12981799	Intergenic	L1Md_F2	LINE	L1	ENSMUSG00000020173	Cobl	-514840	NM_001282993
chr5	101052601	101059999	Intergenic	IAPEz-int	LTR	ERVK	ENSMUSG00000029314	Gpat3	210071	NM_172715
chr13	33795201	33799399	Intergenic	L1Md_T	LINE	L1	ENSMUSG00000069248	Serpinb6e	46108	NM_001045535
chr6	44643401	44644999	Intergenic	MusHAL1	LINE	L1	ENSMUSG00000039419	Cntnap2	-415861	NM_001004357
chr8	52418601	52421399	Intergenic	L1Md_F2	LINE	L1	ENSMUSG00000110013	1190028D05Rik	63389	NR_151738
chr13	86183201	86185599	Intergenic	L1Md_F2	LINE	L1	ENSMUSG00000017778	Cox7c	-137605	NM_007749
chr8	21267601	21275799	Intergenic	Intergenic			ENSMUSG00000074440	Defa3	-15709	NM_007850
chr17	19198801	19200799	Intergenic	MMERVK9C_I-int	LTR	ERVK	ENSMUSG00000096717	Vmn2r98	146307	NM_001104550
chr1	107228001	107233399	Intergenic	L1Md_F	LINE	L1	ENSMUSG00000073601	Serpinb3c	47671	NM_201363
chr9	124441801	124442799	Intergenic	Intergenic				4930526I15Rik	18513	NR_102721
chr17	47076801	47087199	Intergenic	IAPEz-int	LTR	ERVK		Trerf1	-58942	NM_001097623
chr1	164658601	164659799	Intergenic	RLTR10-int	LTR	ERVK	ENSMUSG00000026574	Dpt	-137463	NM_019759
chr17	37294601	37296999	Intergenic	L1Md_A	LINE	L1	ENSMUSG00000092077	Olfr101	4684	NM_146834
chr10	17883601	17886199	Intergenic	MLT1A0	LTR	ERVL-MaLR	ENSMUSG00000039879	Heca	63167	NM_001033432
chr6	7282201	7290599	Intergenic	IAPEz-int	LTR	ERVK	ENSMUSG00000061762	Tac1	-268661	NM_001311060
chr3	82588401	82594599	Intergenic	MMERVK10C-int	LTR	ERVK	ENSMUSG00000028004	Npy2r	-43415	NM_008731
chr4	14134001	14137999	Intergenic	L1Md_F2	LINE	L1		Gm2560	155309	NR_131155
chr6	133553401	133557399	Intergenic	L1Md_F2	LINE	L1		Gm5885	26211	NM_001185040
chr6	128938001	128942199	intron (NM_027562, intron 1 of 6)	MMETn-int	LTR	ERVK	ENSMUSG00000000248	Clec2g	5719	NM_027562
chr8	20945001	20949599	Intergenic	RLTR10-int	LTR	ERVK	ENSMUSG00000079120	AY761185	-2552	NM_001012640
chr19	9457601	9459599	Intergenic	L1Md_F2	LINE	L1		Stxbp3-ps	100648	NR_073559
chr1	33442801	33445399	Intergenic	L1Md_F2	LINE	L1	ENSMUSG00000026134	Prim2	225694	NM_008922
chr14	49987201	49995199	Intergenic	IAPEz-int	LTR	ERVK	ENSMUSG00000096254	Olfr724	-30104	NM_146492
chrY	82121401	82123199	Intergenic	L1Md_F	LINE	L1	ENSMUSG00000093993	Gm20736	-102915	NM_001037748
chr16	42213801	42214999	Intergenic	L1Md_F2	LINE	L1	ENSMUSG00000098300	Mir6540	89069	NR_105858
chrX	23652601	23656199	Intergenic	RLTR10-int	LTR	ERVK	ENSMUSG00000036769	Wdr44	-38651	NM_175180
chr8	65239201	65239799	Intergenic	Intergenic			ENSMUSG00000074300	Smim31	-109937	NM_001352886
chr14	80622401	80629799	Intergenic	IAPEz-int	LTR	ERVK	ENSMUSG00000022026	Olfm4	625798	NM_001351947
chr4	66354601	66357799	intron (NM_207109, intron 1 of 22)	L1Md_T	LINE	L1	ENSMUSG00000028373	Astn2	48283	NM_207109
chr1	57307401	57312999	Intergenic	IAPEz-int	LTR	ERVK	ENSMUSG00000097519	4930558J18Rik	67344	NR_037999
chr13	40828601	40829999	Intergenic	RLTR1B	LTR	ERV1	ENSMUSG00000021360	Gcnt2	-30468	NM_023887
chr12	112019001	112021799	intron (NM_029056, intron 13 of 35)	MMVL30-int	LTR	ERV1	ENSMUSG00000091402	Rd3l	-39649	NM_001127685
chr12	105297001	105309799	Intergenic	IAPEz-int	LTR	ERVK	ENSMUSG00000097929	Tunar	-33194	NR_045047
chr18	21402401	21403399	Intergenic	L1_Mus3	LINE	L1	ENSMUSG00000042680	Garem1	-102761	NM_001033445
chr10	56649801	56652199	Intergenic	L1Md_F2	LINE	L1		Gm36595	219019	NR_152769
chr11	12663801	12665199	Intergenic	RLTR10-int	LTR	ERVK	ENSMUSG00000020173	Cobl	-199540	NM_001282993
chr14	105757201	105764799	Intergenic	MMERVK10C-int	LTR	ERVK	ENSMUSG00000022114	Spry2	135819	NM_011897
chr9	19351601	19355599	Intergenic	L1Md_F	LINE	L1	ENSMUSG00000058692	Olfr846	7756	NM_146282
[truncated: 14,846 more rows]
