# Supplementary material for: The role of MORC3 in silencing transposable elements in mouse embryonic stem cells
Source: Epigenetics Chromatin. 2021 Oct 27;14:49. doi: 10.1186/s13072-021-00420-9 (PMC8555065; doi:10.1186/s13072-021-00420-9)
Supplement: Supplementary file 6 — Additional file 6: Table S5. List of primers. [file 13072_2021_420_MOESM6_ESM.xlsx]

## Sheet: Sheet1
Name	Application	Sequence forward (5' -- 3')	Sequence reverse (5' -- 3')	Genomic Coordinate (mm10)
Morc3_1	RT-qPCR	TGTGAAGAGCTGCAGACTGA	ATCAGGCACGATCATAGCCA	--
Morc3_2	RT-qPCR	CCTTAAGGGCTTACTGCAGC	CATAAGCCTTGATGAGTCTGTT	--
Morc3_3	RT-qPCR	AGCGTCTGAACCTGAGAACA	AGATCTACTGCAGGCTTGGG	--
β-Actin	RT-qPCR	GGCTGTATTCCCCTCCATCG	CCAGTTGGTAACAATGCCATGT	--
Mep1b_1	ChIP-qPCR	AGTTTGCAGCAAGACCGTTT	TAGCCTACCTTGGCCTTGAA	chr18:21043576-21043741
Mep1b_2	ChIP-qPCR	CCTCTACCCCTGTGTGGTGT	TAGCCTACCTTGGCCTTGAA	chr18:21043511-21043741
Map3k7_1	ChIP-qPCR	GTGAACGCGGTAAGAGTTGG	GGGAACCTTTATGACCGTGA	chr4:31950745-31950944
Map3k7_2	ChIP-qPCR	AACGCCACTGGTGTCTCTCT	CACCTCTTCATGTCGGGTTT	chr4:31963501-31963671
Zfp982	ChIP-qPCR	TTTGCAATCATTTGCCAGTC	ACAGGCATTTCCGATCACTT	chr4:147472003-147472189
Gk5_1	ChIP-qPCR	TCTGGGCTAGAAGGGAACTAAA	CTTCGGGAAGCCTTGCTAC	chr9:96119111-96119281
Gk5_2	ChIP-qPCR	TGGCTGTCCATCCTTTGATT	TGACTCCAACCCTGATTTCC	chr9:96098340-96098546
Ostm1_1	ChIP-qPCR	ACTCCACAGGCTCATGGAAG	CCTGAGTGGAGTCACGAGGT	chr10:42678728-42678907
Ostm1_2	ChIP-qPCR	ACTTGGGTTTGAACGAGCAC	AGTTTGCAGCAAGACCGTTT	chr10:42664484-42664639
ORR1B2-int	ChIP-qPCR	ACTGGCTGAGAGGATGATGG	CAACCTGGGGCAATCAACTC	chr8:123438075-123438227
Dpp6 intron	ChIP-qPCR	GGGGCTTCATTGTAGGGTCT	CCCTACCTCTCTGCTCATGG	chr5:26822518-26822714
Gapdh exon6	ChIP-qPCR	agttgctgttgaagtcgcag	tgtgacagtgacttgggaca	chr6:128202287-128202450
Mest	ChIP-qPCR	GATGCGTACTCACTCTTAGGGC	AGTCCCTCCCCAACATATCC	chr6:30737634-30737781
Nnat	ChIP-qPCR	CGGACTCCGAGACCAGTAGA	ATAGGATGGGTTGGGTAGGG	chr2:157560124-157560362
MERVL-LTR	ChIP-qPCR	CTTCCATTCACAGCTGCGACTG	CTAGAACCACTCCTGGTACCAAC	chr2: 166,610,000-166,630,000
MERVL-pol	ChIP-qPCR	ATCTCCTGGCACCTGGTATG	AGAAGAAGGCATTTGCCAGA	chr4:112926370-112926419
RLTRETN_Mm	ChIP-qPCR	AGGTTGTGGTCTGCTGGC	TGAAGTCATAATGGGGCTTTGGAA	chr5:129649734-129649923
IAPLTR1a_Mm	ChIP-qPCR	ATCAATCAAGGAGCAGGTAGT	ATCTTGTAACGGCGAATGTG	chr8:30016649-30016797
Cdca7_TSS	ChIP-qPCR	TTCAGCAGTTTCCGAGGACA	CCTGCCAGCTAAGATGACCT	chr2:72476021-72476133
Spg20	ChIP-qPCR	GCTGACCTCCTCTACTTTGGA	TTGTTGACAGGAAATGGGGC	chr3:55107220-55107394
Flt4	ChIP-qPCR	GGCTCCCCACAAAATATGCC	GGATAGTTAGGCAGGCAGGA	chr11:49599405-49599561
Morc3_geno	genotyping	TGTCCAGCCCTGTATGTTGG	ACATAGTGAATCCCAGCAGAGC
Gender_X	genotyping	GTTCTTTCGTTTTCCCCTCTC	GGCATTATCTAAGGAGAAGCATC
Gender_Y	genotyping	GACTAGACATGTCTTAACATCTGTCC	CCTATTGCATGGACAGCAGCTTATG
Morc3-g1/g2	CRISPR guide primers	CACCGCAACTGCACTGAACGGCC	AAACGGCCGTTCAGTGCAGTTGC
Morc3	CRISPR genotyping	GCATTGTGGACACAAGGAGAC	GCTGAGGAGTAATCCACCTG
